# Supplementary material for: Identification of Novel miRNAs and Their Target Genes in the Response to Abscisic Acid in Arabidopsis
Source: Int J Mol Sci. 2021 Jul 1;22(13):7153. doi: 10.3390/ijms22137153 (PMC8268864; doi:10.3390/ijms22137153)
Supplement: Supplementary file 1 [file ijms-22-07153-s001.zip]

Archive with 2 entries (2 files):
- ijms-1234754-Supplementary Tables.xlsx
- Supplementary Figures.pdf
