# Supplementary material for: Identification of Novel miRNAs and Their Target Genes in the Response to Abscisic Acid in Arabidopsis
Source: Int J Mol Sci. 2021 Jul 1;22(13):7153. doi: 10.3390/ijms22137153 (PMC8268864; doi:10.3390/ijms22137153)
Supplement: Supplementary file 1 [file ijms-22-07153-s001.zip › ijms-1234754-Supplementary Tables.xlsx]

## Sheet: Table S1
Table S1: Oligonucleotide sequences used as probes or primers in the current study
miRNA	TaqMan small assay probes Sequence	Assay ID
ath-miR171b-5p	AGAUAUUAGUGCGGUUCAAUC	462079_mat
ath-miR2111b-3p	AUCCUCGGGAUACAGUUUACC	242774_mat
ath-miR397b	UCAUUGAGUGCAUCGUUGAUG	369
ath-miR472-3p	UUUUUCCUACUCCGCCCAUACC	004516_mat
ath-miR824-3p	CCUUCUCAUCGAUGGUCUAGA	463813_mat
ath-miR846-3p	UUGAAUUGAAGUGCUUGAAUU	463380_mat
miRn-1	AUUAGAAUGAGAAUGUAGAUGAAU	CTDJXPG
miRn-2	UUCGAUAGUAAAUCUGAUUCU	CTEPTAE
miRn-3	UUCCUUCUGAAAACUAAAAUU	CTFVKV4
miRn-4	AAAACCCACUGGGUACCCAAAACC	CTMFW49
miRn-5	CGAGGAUUCGUCGACCAGGACGGC	CTAAAJV
miRn-6	AUUGGCGCCGGUGUUGUAGAUGAC	CTH49ZY
miRn-7	AGACGGAUCUGUGUUGAAACAGAC	CTKA3KW
miRn-8	ACCGCUGUUAACGGCCGUUAACUG	CTFVKVC
miRn-9	AAUAACAGUGGACUGGAUUGACAC	CTMFW6U
SnoR66 (Endogenous Control)	-	1707
Actin8(Endogenous Control)		At02270958_gH
5' RLM-RACE
Primers used to amplify cleavage products of miRNA target genes through 5' RLM-RACE (5′ →3′)
5'RACE ADAPTER_RNAadpt	GCUGAUGGCGAUGAAUGAACACUGCGUUUGCUGGCUUUGAUGAAA
Adaptor specific forward primer used for outer PCR
RACE outer primer	GCTGATGGCGATGAATGAACACTG
Adaptor specific forward primer used for inner PCR
RACE inner primer	CGCGGATCCGAACACTGCGTTTGCTGGCTTTGATG
Gene specific reverse primers used for outer PCR of 5' RLM-RACE
Target Gene ID	Sequence of reverse primer (5′ →3′)	miRNAs
AT1G73390.3, AT1G73390.4	GTTGGCTTTCTTCTGTTTCCACCAGTATC	miRn-1
AT5G40550.1	CCCGGTGGAAACTCTTGGGTGTTCGAA	miRn-2
AT3G14070.1	ATGTATGTGTCAGGACTCTTGGACCATGCG	miRn-4
AT1G56650.1	TTTCTGTTGTCGTCGCTTCAGGAACCA	miRn-6
AT5G58490.1	AGTCTTCAGCAGCCCAACATTCCTCATTCT	miRn-6
AT3G15570.1	AGGTAATGTGAACCAGAAGCGTTTGTTGGAC	miRn-8
AT2G29140.1	CAGCATCTCATTCACCAGCAATTCCCGTTC	miRn-9
Gene specific reverse primers used for inner PCR 5' RLM-RACE
Target Gene ID	Sequence (5′ →3′)	miRNAs
AT1G73390.3, AT1G73390.4	GAGATAGTAGTGTTGGATTGCGGAATCGCA	miRn-1
AT5G40550.1	CACCAGGCTTCTCAACTATCTCAGGAG	miRn-2
AT3G14070.1	GTTAGCGCAAGTATCGACGGGTTG	miRn-4
AT1G56650.1	TTGGTGGGGCATTGAGATGGTTGC	miRn-6
AT5G58490.1	GCTGCACCTTCGAGACCTTCTAGATG	miRn-6
AT3G15570.1	GTTCCTTCCTTTCTTGCTTCAACACCTG	miRn-8
AT2G29140.1	CGCTCATCAGGCTTTCCATGCTCCAGTACATG	miRn-9
qRT-PCR Experiment Primers
Gene ID (Primers)	Sequence (5′ →3′)
AT1G73390_qPCR_Forward Primer	GGAAGTATGTTGAAGCTAAGG
AT1G73390_qPCR_Reverse Primer	AGAGGTGTTAAACGCCTCAC
AT5G40550_qPCR_Forward Primer	GTTACTGCAGAGAGTGCTGAT
AT5G40550_qPCR_Reverse Primer	CAACTTATAGGTCCTCTGACC
AT3G15570_qPCR_Forward Primer	GGTGGTTTAGCTTTACCGGA
AT3G15570_qPCR_Reverse Primer	AGAGCTGCTTCCGGTGATAA
AT5G58490_qPCR_Forward Primer	GCTATCTCTCACTACGGTGATT
AT5G58490_qPCR_Reverse Primer	ATCTCGAAGTAAACCCGGTTGA

## Sheet: Table S2
Table S2: Length distribution of clipped reads of NGS data in mock and 04 hours ABA Induced samples of Arabidopsis thaliana WT-Col0, abi1-td, mkkk17 and mkkk18 mutant in all libraries of three biological replicates.
Nucleotides (nt)	WT Col-0 Mock-1	WT Col-0 Mock-2	WT Col-0 Mock-3	WT Col-0 ABA-1	WT Col-0 ABA-2	WT Col-0 ABA-3	abi1td Mock-1	abi1td Mock-2	abi1td Mock-3	abi1td ABA-1	abi1td ABA-2	abi1td ABA-3	mkkk17 Mock-1	mkkk17 Mock-2	mkkk17 Mock-3	mkkk17 ABA-1	mkkk17 ABA-2	mkkk17 ABA-3	mkkk18 Mock-1	mkkk18 Mock-2	mkkk18 Mock-3	mkkk18 ABA-1	mkkk18 ABA-2	mkkk18 ABA-3
16	931631	517323	911787	203813	336236	340528	580734	548392	339926	738699	259680	176768	116299	192261	596751	610459	556166	232477	341022	401051	167132	649604	618459	331584
17	550280	299316	497838	138374	185218	225348	237010	282416	178213	338324	162385	94325	98169	149964	354337	295125	233942	117866	195459	211875	112845	335251	371209	202228
18	773692	460534	721147	202954	250360	302174	317434	438310	304548	447271	235843	150272	177783	292139	602444	401246	298144	185244	293235	311160	164306	399584	540853	300896
19	750826	464528	651603	219078	233642	260466	314089	440657	325208	403157	240624	167637	217648	342756	610984	371814	270624	200407	308463	313096	203343	350126	503575	315521
20	746364	618900	779170	287165	292911	298741	502097	576358	451077	457301	299774	277315	315504	482847	771530	523077	372059	291517	493472	456290	347385	397598	578518	462669
21	1083577	1217925	1407811	800410	758236	708793	1088320	1026421	861499	795484	631330	684734	613118	884087	1314830	1101149	913546	780418	1347062	1131512	944338	1002786	999802	1121259
22	676793	731901	724410	481492	417415	406465	653925	714330	617387	507923	428688	439676	529071	684785	941544	617187	501786	544798	790848	651961	628709	487125	677516	749011
23	772318	985647	887465	941827	703366	673034	872414	948809	887877	635678	650846	760804	864156	1061823	1286911	892809	664642	866824	1146142	893951	1013396	567636	826838	1073296
24	1128214	1937766	1529277	2157354	1387265	1216973	1956750	1896164	1776718	1133625	1169740	1844089	1791931	2166405	2349178	1854671	1435582	1869885	2681366	1960318	2429385	1018815	1439235	2417214
25	359409	422158	338552	453703	255372	241620	322804	458935	448211	244417	351360	304975	631276	648363	594836	280411	219107	341469	390591	360163	402137	188425	353945	466899
26	294911	355573	268342	399955	199490	175195	272696	418746	400980	186361	304130	255809	627957	623707	500379	210775	163782	246000	306001	293870	354232	130785	278076	393249
27	239824	296863	208863	400430	177903	145957	224444	364022	362331	155282	288166	242447	603182	563907	417676	165357	135773	245007	263832	262905	330294	102054	230194	343503
28	217036	269129	186782	386182	156983	126977	206738	355833	353070	131275	264697	228262	615290	586814	379256	139373	113781	191344	245342	254672	304990	84132	203801	308342
29	171321	226600	148149	404152	142720	112663	190508	332490	321616	108540	238529	226836	601797	535327	318731	122052	103219	176271	226683	228467	318941	67281	164462	291073
30	173588	217897	146563	454557	135878	97045	195486	346825	338383	103292	240479	249428	657364	588997	319481	118991	103558	190113	247128	247797	333108	61297	158695	287501
31	144294	205043	130199	506910	144897	96286	235212	392819	357250	109319	247605	339892	687295	602124	309457	153408	138720	247843	284302	295280	397380	68153	140201	357844
32	149867	202427	140073	495318	161339	84754	307316	447721	397949	100033	241910	345371	680994	598675	302182	184140	138313	222426	290056	324064	425211	73601	124596	349556
33	227984	321273	221029	812013	274055	128124	615806	859344	683752	152588	371629	655917	1047233	923542	507984	382368	283477	407117	632165	721743	1052666	144508	175991	631588
34	119049	152539	107382	514413	132841	79745	243265	406028	342522	93494	225169	386304	624577	521331	242445	140725	126456	241548	297892	324434	502555	59854	105245	285644
35	82232	103567	80840	427433	104173	62844	147898	292989	237324	79119	179903	339013	489741	380864	157930	92490	94735	187316	192458	232675	356777	49377	77350	226005
36	81428	97302	82618	357510	90935	48054	140702	293011	210863	62454	127347	258112	444773	371177	146018	78543	68979	120995	180774	208978	265580	32935	62834	154221
37	58749	67334	59683	282890	71038	52968	91173	198268	141384	50124	97846	194553	339612	235698	92151	49385	47781	92513	111853	139149	184762	22908	45237	118317
38	49302	47788	50077	194539	45115	36029	55074	123331	92480	33487	59952	103765	233186	161290	60911	27583	25735	48966	62033	82667	120712	11494	31487	65338
39	50721	49376	54358	172603	53875	27958	54863	118590	82527	40565	59720	103364	179176	141571	58604	27169	28264	48499	58560	77980	80567	10600	31216	53130
40	47696	44648	51272	147604	48058	25152	48315	102051	71160	34852	51518	86944	146444	111024	49809	21769	23401	37850	46692	61412	62799	8659	27952	44966
41	38236	36699	40402	113308	44010	24768	37731	79737	53611	31519	45055	71529	105920	76574	39355	17964	20732	31064	35029	45266	47989	7464	22433	36437
42	42130	46660	45651	115500	68355	32959	47909	89553	56712	41644	71010	89860	99400	70270	42776	20549	24109	37119	39002	46521	51717	8794	23585	41039
43	82346	162333	103458	112648	227343	43114	183874	220664	121966	84186	289455	206570	125956	64828	73198	17787	23657	32136	61193	43223	124971	5449	18075	100685
44	30471	33412	33792	60548	40927	16526	35110	55984	36626	24567	42439	44652	62495	44928	30335	11020	13256	20319	21674	26033	30214	3453	13581	23731
45	28775	27465	33674	58150	35819	16493	24563	45617	34725	25732	34636	35082	56865	40870	29124	11414	14439	23176	21676	25203	24796	3753	13487	21523
46	19322	17504	21617	33472	21564	9805	16181	27104	21231	14253	19571	18781	32920	25041	18453	6529	7826	11522	12061	14057	14291	1736	8081	11672
47	18028	15350	19269	25975	19336	7729	22136	26725	20266	12600	16869	17882	26012	19990	15595	9534	8330	11171	11447	14445	12609	2049	6152	12517
48	3486	3435	3211	3275	2838	2070	1915	5705	4105	2965	4091	3522	7447	5464	3921	1213	902	1898	1803	2559	1585	179	1072	2805
49	35	36	56	50	67	7	27	43	24	18	48	25	33	26	18	4	11	12	18	8	27	0	10	11

## Sheet: Table S3
Table S3: Lists of Known and Novel miRNAs identified in Arabidopsis thaliana WT Col-0 after 04 hours ABA Induction																Green Highlighted:	|log2(fold-change)|>1 as Up-Regulated
Yellow Highlighted:	Considered Statistically Significant															Red Highlighted:	|log2(fold-change)|-1> as Down-Degulated
Known miRNAs								Novel miRNAs								Not Highlighted:	No Change in expression
miRNA ID	miRNA sequence	baseMean	log2FoldChange	p-value	padj			c	miRNA sequence	baseMean	log2FoldChange	p-value	padj
ath-miR161.2	UCAAUGCAUUGAAAGUGACUA	592.813	-4.43336	4.41421e-51	1.21832e-48			ath-miRn-4	AAAACCCACUGGGUACCCAAAACC	68.5078	2.16061	7.09334e-09	1.15162e-07
ath-miR846-3p	UUGAAUUGAAGUGCUUGAAUU	603.547	-3.55452	7.25878e-36	1.00171e-33			ath-miRn-5	CGAGGAUUCGUCGACCAGGACGGC	72.9442	2.08279	3.63392e-07	5.01481e-06
ath-miR447a.2-3p	UAUGGAAGAAAUUGUAGUAUU	93.1503	-4.09236	1.89975e-21	1.74777e-19			ath-miRn-6	AUUGGCGCCGGUGUUGUAGAUGAC	99.1648	1.75339	3.3945e-06	3.46993e-05
ath-miR393b-3p	AUCAUGCGAUCUCUUUGGAUU	369.857	-2.47621	1.48219e-17	1.02271e-15			ath-miRn-2	UUCGAUAGUAAAUCUGAUUCU	8.36949	-6.15778	8.03479e-06	7.92001e-05
ath-miR2111b-3p	AUCCUCGGGAUACAGUUUACC	192.302	2.41569	2.3292e-16	1.28572e-14			ath-miRn-36	AUACACCGAGGACUUUAUGAAAUC	828.492	0.998256	0.000274363	0.001721
ath-miR393a-3p	AUCAUGCUAUCUCUUUGGAUU	79.1589	-3.1905	7.33237e-16	3.37289e-14			ath-miRn-7	AGACGGAUCUGUGUUGAAACAGAC	29.3327	1.39792	0.00504114	0.0183073
ath-miR779.2	UGAUUGGAAAUUUCGUUGACU	54.5812	-4.24997	1.12556e-14	4.43793e-13			ath-miRn-8	ACCGCUGUUAACGGCCGUUAACUG	39.2359	1.11027	0.00938628	0.0315929
ath-miR156e	GCUUACUCUCUCUCUGUCACC	96.8107	2.68632	4.74904e-14	1.63842e-12			ath-miRn-9	AAUAACAGUGGACUGGAUUGACAC	63.5861	1.02772	0.0135307	0.042266
ath-miR397b	UCAUUGAGUGCAUCGUUGAUG	798.626	-2.09666	1.1417e-12	3.50123e-11			ath-miRn-1	AUUAGAAUGAGAAUGUAGAUGAAU	11.5177	-2.03607	0.0160376	0.0475956
ath-miR157b-3p	GCUCUCUAGCCUUCUGUCAUC	1081.7	1.70269	1.31956e-12	3.642e-11			ath-miRn-3	UUCCUUCUGAAAACUAAAAUU	5.30221	-3.02186	0.017496	0.0513713
ath-miR173	UCUGUGAUUCUCUGUGUAAGC	166.525	-2.1295	8.31527e-12	2.08638e-10			ath-miRn-72	UUGGGACUUAUUUACAAUGGCUGC	37.1503	0.962781	0.0260432	0.0711676
ath-miR158a-3p	UCCCAAAUGUAGACAAAGCA	35370.6	-1.99132	1.33289e-11	3.06565e-10			ath-miRn-32	AGAUGAAAGGAUUGAAUAGUUUUC	1.79019	-3.90712	0.0430679	0.106444
ath-miR472-3p	UUUUUCCUACUCCGCCCAUACC	1856.05	2.22481	4.88641e-11	1.03742e-09			ath-miRn-45	AUUCCAUCGCGGGUGAUAUACCUC	7.11952	1.7163	0.0431945	0.106444
ath-miR824-3p	CCUUCUCAUCGAUGGUCUAGA	1618.15	1.58797	5.01636e-10	9.88939e-09			ath-miRn-67	UGAGUUGGCCCAUGAAUUUUGACC	446.771	0.785349	0.0488554	0.116242
ath-miR156f-3p	GCUCACUCUCUAUCCGUCACC	40.7338	2.84774	1.76555e-09	3.24861e-08			ath-miRn-44	AUUAGAGAACUAAGAAUGUAACCU	1.65891	-3.8432	0.0495912	0.116984
ath-miR400	UAUGAGAGUAUUAUAAGUCAC	39.7974	-3.15504	6.29313e-09	1.08556e-07			ath-miRn-52	GACAUGUGUCAUGAUCUCGUGAUU	54.2584	0.720225	0.0518176	0.120226
ath-miR157a-5p	UUGACAGAAGAUAGAGAGCAC	3238.69	-1.50001	2.53128e-08	3.88129e-07			ath-miRn-27	AGAAAUCACGGAAUGAAAAACUUC	68.699	-0.785883	0.0553	0.12719
ath-miR158a-5p	CUUUGUCUACAAUUUUGGAAA	24.0901	-3.24434	3.61566e-07	5.01481e-06			ath-miRn-51	GAAUUCUGAGAUCGUCCGUCUUA	18.7635	1.01388	0.0613102	0.138702
ath-miR1886.2	UGAGAUGAAAUCUUUGAUUGG	27.4618	-2.7998	5.45625e-07	7.17107e-06			ath-miRn-62	UACCUCUGUAGUCAGUGAUCGCCU	7.33293	1.5715	0.0626061	0.139349
ath-miR172b-3p	AGAAUCUUGAUGAUGCUGCAU	68.8772	-1.83576	7.99184e-07	1.00261e-05			ath-miRn-57	GCGGAUAUUUUAGGCUACCCGAAA	5.40532	2.25298	0.069748	0.150394
ath-miR781b	UUAGAGUUUUCUGGAUACUUA	36.8755	-2.48193	8.71849e-07	1.04622e-05			ath-miRn-21	AAUAGUAGACUAGUCUAGUGCACC	9.47849	-1.3845	0.111775	0.228364
ath-miR156b-3p	UGCUCACCUCUCUUUCUGUCAGU	473.665	1.38956	1.47255e-06	1.69343e-05			ath-miRn-73	UUUGAGAAAAAUAACGUUGAUUGA	7.57652	-1.32901	0.131611	0.254019
ath-miR171a-3p	UGAUUGAGCCGCGCCAAUAUC	675.358	1.19468	1.72184e-06	1.90091e-05			ath-miRn-20	AAGGUCUUGAAUGUUUUGUAGAUU	7.58769	-1.30698	0.139781	0.266065
ath-miR403-3p	UUAGAUUCACGCACAAACUCG	5517.96	-1.47964	3.13288e-06	3.32567e-05			ath-miRn-29	AGACGGAAAUUUUCAAUUGAAUUC	2.99137	-2.12985	0.161832	0.29977
ath-miR775	UUCGAUGUCUAGCAGUGCCA	71.8866	-1.711	8.33415e-06	7.93181e-05			ath-miRn-53	GAGAACAUUGUCAAACUUCGAACA	2.31991	-2.23462	0.167042	0.305321
ath-miR168a-3p	CCCGCCUUGCAUCAACUGAAU	493.526	1.70252	1.30744e-05	0.000120284			ath-miRn-23	ACCGCAACCAGAACUUAAAAGCCU	50.4886	0.538463	0.194429	0.34399
ath-miR166a-5p	GGACUGUUGUCUGGCUCGAGG	1217.81	1.09362	3.27266e-05	0.000291372			ath-miRn-61	UACAUUGACCUCCAAGAUCUC	3.66269	1.50699	0.200976	0.351072
ath-miR156a-3p	GCUCACUGCUCUUUCUGUCAGA	142.181	1.23952	3.40599e-05	0.000293766			ath-miRn-55	GAGGAUUAGCAACGUUGGUGCUGC	24.3381	0.638999	0.206142	0.357831
ath-miR5651	UUGUGCGGUUCAAAUAGUAAC	59.4653	-1.71407	4.45277e-05	0.000372413			ath-miRn-71	UUGCCCCGGAUUGUGUUGUUCCA	4.272	1.29025	0.24261	0.396215
ath-miR844-3p	UUAUAAGCCAUCUUACUAGUU	30.8218	-2.31838	4.62e-05	0.000375035			ath-miRn-17	AACGGGAUUGGAAUAAAGAAAAUU	7.46294	0.829743	0.361519	0.542279
ath-miR827	UUAGAUGACCAUCAACAAACU	7873.86	-0.882591	6.26664e-05	0.00049417			ath-miRn-58	GGAGAUUGACACAAAUGGCACUG	2.09177	-1.38207	0.380124	0.555102
ath-miR824-5p	UAGACCAUUUGUGAGAAGGGA	280.767	-1.00891	8.10373e-05	0.000621286			ath-miRn-43	AUUACAACUGAGACUUUGACUAGU	3.2335	-1.11024	0.389885	0.563395
ath-miR403-5p	UGUUUUGUGCUUGAAUCUAAUU	20.6906	-2.3398	0.000125652	0.000916724			ath-miRn-16	AACGGAAGCUCUGACUCCUCUCCU	3.0926	1.00863	0.430527	0.600128
ath-miR869.2	UCUGGUGUUGAGAUAGUUGAC	20.8921	-2.48036	0.000126216	0.000916724			ath-miRn-19	AAGAUAUCAUCGACGUAGAGAAGA	1.68842	-1.39357	0.444073	0.611137
ath-miR822-5p	UGCGGGAAGCAUUUGCACAUG	285.184	-1.00007	0.000143869	0.00101815			ath-miRn-54	GAGAUACUGUGGAAGGGGAUUAGG	4.98038	0.706754	0.469103	0.631573
ath-miR171b-5p	AGAUAUUAGUGCGGUUCAAUC	18.7426	-2.55274	0.000165031	0.00112161			ath-miRn-33	AGGAACCAAGAAGAACAUAGGAAU	3.79432	0.816596	0.489879	0.643842
ath-miR825	UUCUCAAGAAGGUGCAUGAAC	19.5859	-2.29699	0.000166616	0.00112161			ath-miRn-56	GAGUAGAACAUCUGAAACUUUGGA	1.70693	-1.10487	0.531061	0.672353
ath-miR860	UCAAUAGAUUGGACUAUGUAU	10.1734	-4.01561	0.000235527	0.00154775			ath-miRn-64	UAGUGGAAGCAGCAACGAGAA	2.35178	0.960517	0.569219	0.698242
ath-miR8172.1	AACAGAUCAUUUGGAUGAACCAUU	62.5444	-1.47451	0.000268002	0.0017202			ath-miRn-40	AUGAAACUAACCGGAUUUUGGAUC	40.7763	0.243216	0.58115	0.69986
ath-miR399c-5p	GGGCAUCUUUCUAUUGGCAGG	145.511	1.52433	0.000388002	0.00237975			ath-miRn-31	AGAGUCCGUUGAAUUUCUGUUCCU	2.08583	0.794043	0.585056	0.69986
ath-miR169m	UAGCCAAGGAUGACUUGCCUG	95.5447	-1.31293	0.000495228	0.00297137			ath-miRn-50	CUUCUGGUCAGAGGCUUGAC	4.81491	-0.564779	0.585753	0.69986
ath-miR156d-3p	GCUCACUCUCUUUUUGUCAUAAC	22.0954	1.78955	0.000513171	0.00301351			ath-miRn-24	ACCGGAUUAGUUUUAGAGAUAAGU	6.26415	0.453749	0.604773	0.719472
ath-miR319c	UUUGGACUGAAGGGAGCUCCU	590.619	-0.852229	0.000582064	0.00334687			ath-miRn-66	UCCGGAAUUGUAUCGAAACUCAGA	19.2434	0.287335	0.627547	0.733911
ath-miR408-3p	AUGCACUGCCUCUUCCCUGGC	2910.14	0.977894	0.000636507	0.00358523			ath-miRn-37	AUAGGAGAGAAACGAAUUGAACGU	5.36665	0.443585	0.683784	0.78301
ath-miR168b	UCGCUUGGUGCAGGUCGGGAAC	1520.57	0.984238	0.000720429	0.00397677			ath-miRn-30	AGAGAGUAUGUUGGAUUUCAAUA	1.87612	-0.595334	0.723922	0.805655
ath-miR157d	UGACAGAAGAUAGAGAGCAC	88.904	-1.13355	0.000785802	0.00425258			ath-miRn-39	AUCGCAAAUUCUGCUAGGGAUUUG	2.83335	0.310029	0.834525	0.8969
ath-miR164b-3p	CAUGUGCCCAUCUUCACCAUC	93.8002	1.26566	0.000878721	0.00466398			ath-miRn-49	CGGCUGUAUCUGUAGAUUUAUUGC	3.04885	-0.111023	0.929258	0.964193
ath-miR156c-3p	GCUCACUGCUCUAUCUGUCAGA	182.591	0.888601	0.000962944	0.00501458			ath-miRn-14	AACCUGAGGUCGUUGUCUUUGAUG	5.48711	-0.0681374	0.943271	0.971428
ath-miR399f-5p	GGGCAAGAUCACCAUUGGCAGA	283.223	1.10591	0.00120684	0.00616831			ath-miRn-12	AAACGAGAACUGCUGAAACUGGUU	5.12293	0.0551591	0.958529	0.974619
ath-miR841a-5p	UACGAGCCACUUGAAACUGAA	23.8159	-1.85601	0.00123052	0.00617496			ath-miRn-26	ACUGUUUGAACAAAAGAACUCCGU	28.4519	0.0215712	0.966999	0.977626
ath-miR399d	UGCCAAAGGAGAUUUGCCCCG	311.8	0.968304	0.00127675	0.00629258			ath-miRn-22	AAUCCUUGACCAUCGUUGGCCA	2.64357	-0.0325592	0.982254	0.982692
ath-miR5663-3p	UGAGAAUGCAAAUCCUUAGCU	10.4887	-2.65782	0.00131213	0.00635349
ath-miR5026	ACUCAUAAGAUCGUGACACGU	34.4989	-1.4819	0.00136355	0.00642953
ath-miR777	UACGCAUUGAGUUUCGUUGCUU	70.6377	-1.10366	0.00137443	0.00642953
ath-miR5998b	ACAGUUUGUGUUUUGUUUUGU	3.66492	-4.98036	0.00200658	0.00923025
ath-miR319a	UUGGACUGAAGGGAGCUCCCU	4168.27	-0.798261	0.00207078	0.00923129
ath-miR398b	UGUGUUCUCAGGUCACCCCU	163.615	0.996002	0.00207369	0.00923129
ath-miR408-5p	ACAGGGAACAAGCAGAGCAUG	84.9532	1.09175	0.00229989	0.0100757
ath-miR396a-5p	UUCCACAGCUUUCUUGAACUG	4089.85	-0.74842	0.00285825	0.0123262
ath-miR166e-5p	GGAAUGUUGUCUGGCACGAGG	38.6484	1.28724	0.00301654	0.0128087
ath-miR839-5p	UACCAACCUUUCAUCGUUCCC	22.1794	1.53673	0.0031061	0.0129891
ath-miR391-3p	ACGGUAUCUCUCCUACGUAGC	91.6222	1.14283	0.00322125	0.0132696
ath-miR863-3p	UUGAGAGCAACAAGACAUAAU	3.39756	-4.87218	0.00348474	0.0141439
ath-miR167c-3p	UAGGUCAUGCUGGUAGUUUCACC	192.821	0.898075	0.00407454	0.0162982
ath-miR396a-3p	GUUCAAUAAAGCUGUGGGAAG	44.3131	-1.1579	0.00422022	0.0165727
ath-miR829-3p.2	CAAAUUAAAGCUUCAAGGUAG	3.03557	-4.69949	0.00426327	0.0165727
ath-miR159b-3p	UUUGGAUUGAAGGGAGCUCUU	17483.3	-0.642503	0.0046478	0.0177745
ath-miR162b-3p	UCGAUAAACCUCUGCAUCCAG	803.927	0.820569	0.00470122	0.0177745
ath-miR395b	CUGAAGUGUUUGGGGGGACUC	61.3403	-1.25522	0.00495335	0.0182683
ath-miR857	UUUUGUAUGUUGAAGGUGUAU	6.01933	-3.65169	0.00496422	0.0182683
ath-miR846-5p	CAUUCAAGGACUUCUAUUCAG	13.6057	-2.03559	0.00609623	0.0218514
ath-miR5014a	UUUGUACAACAUUUUUAGUGU	6.07557	-3.15297	0.00663248	0.0234688
ath-miR160c-5p	UGCCUGGCUCCCUGUAUGCCA	4291.75	0.69047	0.00808403	0.0282429
ath-miR396b-3p	GCUCAAGAAAGCUGUGGGAAA	22.5241	-1.39893	0.00890901	0.0307361
ath-miR394b-5p	UUGGCAUUCUGUCCACCUCC	585.632	0.704127	0.00929098	0.0315929
ath-miR823	UGGGUGGUGAUCAUAUAAGAU	28.3872	-1.26804	0.00976011	0.0324553
ath-miR169f-3p	GCAAGUUGACCUUGGCUCUGC	9.88833	-2.06129	0.0102534	0.0336898
ath-miR5654	UAAAUCCCAACAUCUUCCACC	29.4385	1.30114	0.0104565	0.0337929
ath-miR319c-3p	UUGGACUGAAGGGAGCUCCUU	428.315	-0.64749	0.0105297	0.0337929
ath-miR166e	UCGGACCAGGCUUCAUUCCCCU	390.473	0.659729	0.0120397	0.038195
ath-miR398a-3p	UGUGUUCUCAGGUCACCCCUU	29.1194	1.24035	0.0136293	0.042266
ath-miR863-3P.2	AUGCGAUUGAGAGCAACAAGA	16.5704	-1.48212	0.0141111	0.0432742
ath-miR156g-	CGACAGAAGAGAGUGAGCACC	3.61341	3.66508	0.014865	0.0447538
ath-miR167b	GGUCAUGCUCUGACAGCCUCACU	39.8288	1.11283	0.0149179	0.0447538
ath-miR157c-3p	GCUCUCUAUACUUCUGUCACC	396.055	0.562034	0.0183963	0.0534462
ath-miR5027.1	GAGAAAACCGGUUGGAACUUGCCU	5.48874	2.51348	0.0189905	0.0545978
ath-miR5656.1	UUGGCCCAUGUCGUUAUGAUU	72.8102	0.885224	0.0213622	0.0607832
ath-miR829-5p	ACUUUGAAGCUUUGAUUUGAA	6.29062	-2.50288	0.0222812	0.0627511
ath-miR861-3p	GAUGGAUAUGUCUUCAAGGAC	12.5342	-1.6375	0.022869	0.0637559
ath-miR166e-3p	UCGGACCAGGCUUCAUUCCCC	190990	0.560452	0.0250809	0.0692234
ath-miR156g-5p	CGACAGAAGAGAGUGAGCAC	4.29275	2.51631	0.0267242	0.0716545
ath-miR169K	AGGCAGUCUCCUUGGCUAUC	37.8127	-1.00408	0.0267406	0.0716545
ath-miR399a	UGCCAAAGGAGAUUUGCCCUG	277.448	-0.579963	0.0331338	0.0872431
ath-miR171c-5p	AGAUAUUGGUGCGGUUCAAUC	48.1285	0.795172	0.0331903	0.0872431
ath-miR838	UUUUCUUCUACUUCUUGCACA	9.05061	-1.79892	0.0343055	0.0893237
ath-miR398a-5p	AAGGAGUGGCAUGUGAACACA	10.7311	1.49037	0.038427	0.0991201
ath-miR168a-5p	UCGCUUGGUGCAGGUCGGGAA	1346.73	0.554352	0.0392962	0.0995843
ath-miR169l	AGGCAGUCUCUUUGGCUAUC	11.0175	-1.44858	0.0393286	0.0995843
ath-miR390a-5p	AAGCUCAGGAGGGAUAGCGCC	1717.44	0.499272	0.0426429	0.106444
ath-miR169e-3p	GCAAGUUGACUUUGGCUCUGU	1.90049	-4.04554	0.0444754	0.10863
ath-miR395d	CUGAAGUGUUUGGGGGAACUC	7.3502	-1.90825	0.0465083	0.112599
ath-miR841b-5p	UACGAGCCACUGGAAACUGAA	2.56132	-3.32991	0.0482498	0.1158
ath-miR319c-5p	GAGAUUCUUUCAGUCCAGUC	4.78917	-2.28648	0.0518366	0.120226
ath-miR847	UCACUCCUCUUCUUCUUGAUG	15.563	1.13682	0.0584114	0.133236
ath-miR779-5p	UCAGCUGAGCUUUCUCGUCAUC	34.6012	0.934815	0.0621385	0.139349
ath-miR158b	CCCCAAAUGUAGACAAAGCA	58.7874	-0.663653	0.0661648	0.146092
ath-miR830-5p	UCUUCUCCAAAUAGUUUAGGUU	6.32147	-1.876	0.0674641	0.147779
ath-miR163	UUGAAGAGGACUUGGAACUUCGAU	1697.28	-0.513039	0.068639	0.149168
ath-miR858b	UUCGUUGUCUGUUCGACCUUG	99.8221	0.739179	0.0749944	0.160453
ath-miR159a	UUUGGAUUGAAGGGAGCUCUA	43537.4	-0.408714	0.0770322	0.163545
ath-miR173-3p	UGAUUCUCUGUGUAAGCGAAA	2.15072	-3.11315	0.0776443	0.163586
ath-miR1888b.1	UUCUUCCCAAAUCUUAGAUU	10.1667	-1.23354	0.0933325	0.19515
ath-miR866-3p	ACAAAAUCCGUCUUUGAAGA	8.17279	1.35913	0.0942999	0.19569
ath-miR165b	UCGGACCAGGCUUCAUCCCCC	49310.6	0.426409	0.0959295	0.197586
ath-miR844-5p	UGGUAAGAUUGCUUAUAAGCU	2.00215	-2.96961	0.112527	0.228364
ath-miR829-3p.1	AGCUCUGAUACCAAAUGAUGGAAU	8.79959	-1.26992	0.114105	0.229876
ath-miR8167b	AGAUGUGGAGAUCGUGGGGAUG	3.29486	1.94569	0.115479	0.230957
ath-miR162a-5p	UGGAGGCAGCGGUUCAUCGAUC	11.0532	1.11672	0.118347	0.234991
ath-miR172b-5p	GCAGCACCAUUAAGAUUCAC	14.6187	-1.0714	0.124412	0.245269
ath-miR840-3p	UUGUUUAGGUCCCUUAGUUUC	41.2421	0.62846	0.127924	0.250404
ath-miR164a	UGGAGAAGCAGGGCACGUGCA	122.504	0.498812	0.129297	0.25131
ath-miR825a	UCAAGCACCAGCUCGAAGAAGC	54.444	0.627874	0.135974	0.260616
ath-miR2112-5p	CGCAAAUGCGGAUAUCAAUGU	1.66996	-2.72476	0.146329	0.276623
ath-miR865a	UCUGGGAUGAAUUUGGAUCU	14.3867	-0.958845	0.151188	0.283863
ath-miR851-5p	UCUCGGUUCGCGAUCCACAAG	6.52826	-1.25238	0.161002	0.29977
ath-miR2111a-5p	UAAUCUGCAUCCUGAGGUUUA	46.5462	-0.559749	0.164712	0.303069
ath-miR159b-5p	GAGCUCCUUGAAGUUCAAUGG	4.53665	1.49129	0.175045	0.317845
ath-miR396b-5p	UUCCACAGCUUUCUUGAACUU	1588.74	-0.521195	0.178013	0.321121
ath-miR169b-5p	CAGCCAAGGAUGACUUGCCGG	3.57914	-1.6858	0.186034	0.331608
ath-miR172e	GCAGCACCAUUAAGAUUCACA	13.5193	-0.899188	0.186229	0.331608
ath-miR169e	UGAGCCAAGGAUGACUUGCCG	8.83281	-1.06699	0.19752	0.347232
ath-miR773a-	UUUGCUUCCAGCUUUUGUCUCC	431.747	0.372149	0.210355	0.362862
ath-miR447a	ACCCCUUACAAUGUCGAGUAA	9.26345	1.05513	0.211972	0.36338
ath-miR156	CGACAGAAGAGAGUGAGCACU	3.73441	1.8409	0.216298	0.368507
ath-miR173-5p	UUCGCUUGCAGAGAGAAAUCAC	278.511	0.485498	0.223546	0.377534
ath-miR5012	UUUUACUGCUACUUGUGUUCC	2.87393	-1.77236	0.22509	0.377534
ath-miR393b-5p	UCCAAAGGGAUCGCAUUGAUCC	482.166	0.402833	0.2257	0.377534
ath-miR848	UGACAUGGGACUGCCUAAGCUA	5.47892	-1.22117	0.228327	0.379628
ath-miR159c	UUUGGAUUGAAGGGAGCUCCU	13.5182	-0.79748	0.234377	0.387353
ath-miR169a-3p	GGCAAGUUGUCCUUGGCUAC	7.16737	0.975564	0.237183	0.389657
ath-miR472-5p	AUGGUCGAAGUAGGCAAAAUC	15.1584	-0.704886	0.24681	0.400703
ath-miR5663-5p	AGCUAAGGAUUUGCAUUCUCA	1.88272	-2.02474	0.257808	0.416111
ath-miR447b	ACGAAGCAUCUGUCCCCUGGU	3.09765	1.40654	0.264334	0.424164
ath-miR850	UAAGAUCCGGACUACAACAAAG	5.19534	-1.05051	0.294636	0.470055
ath-miR167d	UGAAGCUGCCAGCAUGAUCUGG	352.364	0.414278	0.304846	0.479665
ath-miR858a	UUUCGUUGUCUGUUCGACCUU	137.955	0.333952	0.305904	0.479665
ath-miR865a.1	UUCCUCAAAUUUAUCCAAAAU	8.14661	-0.879557	0.30858	0.479665
ath-miR164c-5p	UGGAGAAGCAGGGCACGUGCG	8.21914	0.787043	0.309086	0.479665
ath-miR168b-3p	CCCGUCUUGUAUCAACUGAAU	24.9648	0.490848	0.309349	0.479665
ath-miR775a	UUUUCGAUGUCUAGCAGUGCC	40.0008	-0.396905	0.337506	0.5204
ath-miR841b	AAUACGAGCCACUGGAAACUG	35.4567	-0.438571	0.340347	0.521866
ath-miR165a-5p	GGAAUGUUGUCUGGAUCGAGG	91.5399	0.347456	0.3433	0.523486
ath-miR398b-5p	AGGGUUGAUAUGAGAACACAC	54.8128	-0.352942	0.356575	0.540741
ath-miR848.2	UGGGACUGCCUAAGCUAAAGGCUU	9.08237	-0.738437	0.358856	0.541226
ath-miR2111a-3p	GUCCUCGGGAUGCGGAUUACC	28.1882	0.463221	0.363835	0.542802
ath-miR447a-3p	UUGGGGACGAGAUGUUUUGUUG	5.789	0.821065	0.374419	0.553168
ath-miR778a.1	UACAUAGACCAAACCAAGGCG	6.05558	-0.822666	0.374791	0.553168
ath-miR390a-3p	CGCUAUCCAUCCUGAGUUUCA	33.1446	-0.394386	0.3773	0.553909
ath-miR773a	UUUGCUUCCAGCUUUUGUCUC	3.4478	1.07252	0.387916	0.563395
ath-miR395e-5p	GUUCCUCUGAGCACUUCAUUG	17.4819	0.476599	0.406894	0.581416
ath-miR851a	UCGUCUCGGUUCGCGAUCCAC	4.10441	0.885449	0.408516	0.581416
ath-miR5653	UGGGUUGAGUUGAGUUGAGUUGGC	2.41596	1.21037	0.408677	0.581416
ath-miR170-3p	UGAUUGAGCCGUGUCAAUAUC	40.9579	0.341417	0.416027	0.588838
ath-miR866a	UCAAGGAACGGAUUUUGUUAACU	5.13328	0.789177	0.425103	0.598107
ath-miR171c	UUGAGCCGUGCCAAUAUCACGU	221.513	-0.276703	0.426909	0.598107
ath-miR160a-3p	GCGUAUGAGGAGCCAUGCAUA	18.2591	-0.450968	0.436697	0.60567
ath-miR164c-3p	CACGUGUUCUACUACUCCAAC	11.9119	0.502937	0.445895	0.611137
ath-miR8175	GAUCCCCGGCAACGGCGCCA	16.3776	-0.51686	0.447281	0.611137
ath-miR843	UUUAGGUCGAGCUUCAUUGGA	16.318	-0.46678	0.452474	0.615187
ath-miR850a	UUAGUUGUCGUCGUAUCUUUG	17.0408	-0.411299	0.456958	0.618237
aath-miR172d-3p	AGAAUCUUGAUGAUGCUGCAG	1.70011	-1.33983	0.472575	0.63199
ath-miR5654-3p	UGGAAGAUGCUUUGGGAUUUAUU	2.72622	0.970998	0.473993	0.63199
ath-miR3440b-5p	UUUUCUUGGCCCAUCCACUUC	3.72843	0.780253	0.482025	0.63961
ath-miR156f-5p	UGACAGAAGAGAGUGAGCAC	2550.79	-0.187576	0.486811	0.64287
ath-miR169b-3p	GGCAAGUUGUCCUUCGGCUACA	2.84949	-1.0126	0.499821	0.651512
ath-miR399e-	UGCCAAAGGAGAUUUGCCUCGU	2.42259	0.932188	0.500437	0.651512
ath-miR395c	GUUCCCUUUAACGCUUCAUUG	3.23932	-0.868861	0.505637	0.655191
ath-miR399e	UGCCAAAGGAGAUUUGCCUCG	3.13514	-0.895424	0.512325	0.660444
ath-miR5632	UCCAACUGUAAAUCCGAAACCC	1.77257	-1.13344	0.514476	0.660444
ath-miR835a	AGUAACAUUGUUGGGGAAAAACG	3.30086	0.776888	0.521237	0.666024
ath-miR161.1	UGAAAGUGACUACAUCGGGGU	3504.2	0.151431	0.524005	0.666476
ath-miR5659	CGAUGAAGGUCUUUGGAACGGUA	3.65917	0.741254	0.542897	0.6842
ath-miR156h	UUGACAGAAGAAAGAGAGCAC	2.37683	-0.870215	0.546384	0.684552
ath-miR170-5p	UAUUGGCCUGGUUCACUCAGA	62.3111	0.206933	0.548138	0.684552
ath-miR167a-3p	GAUCAUGUUCGCAGUUUCACC	9967.78	-0.153449	0.560476	0.696808
ath-miR822-3p	UGUGCAAAUGCUUUCUACAGG	25.2311	-0.27919	0.567343	0.698242
ath-miR169g	GCAAGUUGACCUUGGCUCUGU	3.48761	-0.707632	0.568265	0.698242
ath-miR5595a	ACAUAUGAUCUGCAUCUUUGC	2.81928	0.762045	0.572184	0.698773
ath-miR399c-3p	UGCCAAAGGAGAGUUGCCCUG	2144.72	-0.150325	0.574782	0.698854
ath-miR5024-3p	CCGUAUCUUGGCCUUGUCAUU	4.09107	-0.5976	0.57943	0.69986
ath-miR167c	UAAGCUGCCAGCAUGAUCUUGU	23.6268	0.242861	0.618751	0.731491
ath-miR167c-5p	UAAGCUGCCAGCAUGAUCUUG	30.013	-0.223683	0.622635	0.731491
ath-miR169a-5p	CAGCCAAGGAUGACUUGCCGA	64.7017	0.187962	0.622827	0.731491
ath-miR160c-3p	CGUACAAGGAGUCAAGCAUGA	9.1998	0.3451	0.648995	0.755792
ath-miR169n	UAGCCAAGGAUGACUUGCCUGA	7.96144	-0.348849	0.656538	0.761363
ath-miR395e	GUUCCUCUGAGCACUUCAUU	18.4205	-0.264581	0.663798	0.766562
ath-miR391-5p	UUCGCAGGAGAGAUAGCGCCA	22.1386	0.238457	0.673595	0.774635
ath-miR5020b.1	UUCUUACUUUCUUUCUUGCUCCU	13.0356	0.262024	0.686552	0.78301
ath-miR778a	ACAAACUCGGUGUACAUAGAC	3.13974	-0.48947	0.7038	0.799318
ath-miR841a-3p	AUUUCUAGUGGGUCGUAUUCA	3.28248	-0.505922	0.708214	0.799318
ath-miR167a-5p	UGAAGCUGCCAGCAUGAUCUA	3020.25	0.0880256	0.71172	0.799318
ath-miR398b-3p	UGUGUUCUCAGGUCACCCCUG	11977.9	0.0890941	0.714049	0.799318
ath-miR865a.2	UUCCUCAAAUUUAUCCAAAAUU	8.29987	0.341274	0.715332	0.799318
ath-miR8121	AAAGUAUAAUGGUUUAGUGGUUUG	1.62331	0.681571	0.731853	0.81121
ath-miR399f-3p	UGCCAAAGGAGAUUUGCCCGG	167.585	0.101936	0.768109	0.844753
ath-miR837a	AACAUGAGGACUUUAUACUUG	5.81648	-0.270285	0.768235	0.844753
ath-miR833a-5p	UGUUUGUUGUACUCGGUCUAGU	3.546	-0.337462	0.77679	0.85077
ath-miR5642a	UCUCGCGCUUGUACGGCUUU	5.4352	0.260427	0.796658	0.869081
ath-miR842a	CAUGGUCAGAUCCGUCAUCCC	12.5208	0.155988	0.804769	0.874474
ath-miR5637.1	UGCGCAACUCUAUAUUUCCUC	7.55878	-0.1791	0.820097	0.887634
ath-miR1888b-	UUCUUCCCAAAUCUUAGAUUU	4.69762	-0.242321	0.835157	0.8969
ath-miR845a	CGGCUCUGAUACCAAUUGAUG	1.98902	-0.29671	0.850277	0.909599
ath-miR397a	UCAUUGAGUGCAGCGUUGAUG	37.4679	0.0805041	0.856155	0.910728
ath-miR840-5p	ACACUGAAGGACCUAAACUAAC	8.86464	0.135886	0.857932	0.910728
ath-miR841b.1	UUUCUAGUGGGUCGUAUUCAC	271.649	0.0453584	0.874354	0.924604
ath-miR171c-3p	UUGAGCCGUGCCAAUAUCACG	22.9683	-0.0805194	0.893371	0.939659
ath-miR390b-3p	CGCUAUCCAUCCUGAGUUCC	6.83878	0.119489	0.895399	0.939659
ath-miR842	UCAUGGUCAGAUCCGUCAUCC	18.0048	-0.0672115	0.903442	0.944508
ath-miR169b	CAGCCAAGGAUGACUUGCCGGC	15.0283	-0.0678578	0.907786	0.945467
ath-miR172e-3p	GGAAUCUUGAUGAUGCUGCAU	2.10637	0.127972	0.937395	0.968993
ath-miR5634	AGGGACUUUGUGAAUUUAGGG	2.92554	0.0822692	0.948427	0.973107
ath-miR852	AAGAUAAGCGCCUUAGUUCUG	9.27447	0.0375559	0.958221	0.974619
ath-miR3932b-5p	UUUGACGUGCUCGAUCUGCUC	8.38104	0.0405468	0.960494	0.974619
ath-miR771	UGAGCCUCUGUGGUAGCCCUCA	2.95583	-0.0447054	0.97195	0.979045
ath-miR5654-5p	AUAAAUCCCAACAUCUUCCA	7.55373	-0.0186426	0.982692	0.982692

## Sheet: Table S4
Table S4: Lists of Known and Novel miRNAs identified in abi1td mutant after 04 hours ABA Induction																Green Highlighted:	|log2(fold-change)|>1 as Up-Regulated
Yellow Highlighted:	Considered Statistically Significant															Red Highlighted:	|log2(fold-change)|-1> as Down-Degulated
Known miRNAs								Novel miRNAs								Not Highlighted:	No Change in expression
miRNA ID	miRNA sequence	baseMean	log2FoldChange	pvalue	padj			miRNA ID	miRNA sequence	baseMean	log2FoldChange	pvalue	padj
ath-miR824-3p	CCUUCUCAUCGAUGGUCUAGA	1622.77	1.70647	1.169e-09	4.53573e-07			ath-miRn-58	GGAGAUUGACACAAAUGGCACUG	2.28089	3.89055	0.0208501	0.632835
ath-miR2111b-3p	AUCCUCGGGAUACAGUUUACC	258.189	1.5785	9.90558e-07	0.000192168			ath-miRn-62	UACCUCUGUAGUCAGUGAUCGCCU	5.24715	1.57862	0.0872956	0.889618
ath-miR408-5p	ACAGGGAACAAGCAGAGCAUG	87.8331	1.22207	0.000459245	0.0593957			ath-miRn-54	GAGAUACUGUGGAAGGGGAUUAGG	2.84222	-2.07437	0.157081	0.889618
ath-miR156e	GCUUACUCUCUCUCUGUCACC	74.1285	1.66656	0.000922699	0.0895018			ath-miRn-20	AAGGUCUUGAAUGUUUUGUAGAUU	7.50416	-1.18615	0.171903	0.889618
ath-miR866-3p	ACAAAAUCCGUCUUUGAAGA	19.1182	1.76433	0.00131445	0.102002			ath-miRn-5	CGAGGAUUCGUCGACCAGGACGGC	48.2864	-0.669474	0.174343	0.889618
ath-miR393b-3p	AUCAUGCGAUCUCUUUGGAUU	289.134	-1.22053	0.00398631	0.257782			ath-miRn-55	GAGGAUUAGCAACGUUGGUGCUGC	24.5554	0.66485	0.187216	0.889618
ath-miR156b-3p	UGCUCACCUCUCUUUCUGUCAGU	461.926	1.05184	0.00492612	0.273048			ath-miRn-24	ACCGGAUUAGUUUUAGAGAUAAGU	3.89876	-1.4073	0.197443	0.889618
ath-miR171b-5p	AGAUAUUAGUGCGGUUCAAUC	18.5867	-1.53978	0.00871183	0.393706			ath-miRn-51	GAAUUCUGAGAUCGUCCGUCUUA	19.4677	0.735731	0.214528	0.900088
ath-miR397a	UCAUUGAGUGCAGCGUUGAUG	30.9193	1.29972	0.00913236	0.393706			ath-miRn-52	GACAUGUGUCAUGAUCUCGUGAUU	49.3586	0.493345	0.220892	0.911766
ath-miR156f-3p	GCUCACUCUCUAUCCGUCACC	33.3542	1.59635	0.0135326	0.485271			ath-miRn-8	ACCGCUGUUAACGGCCGUUAACUG	29.7917	0.581788	0.240192	0.934817
ath-miR391-3p	ACGGUAUCUCUCCUACGUAGC	83.7848	0.971803	0.0137577	0.485271			ath-miRn-9	AAUAACAGUGGACUGGAUUGACAC	64.9642	0.464655	0.26075	0.96726
ath-miR472-3p	UUUUUCCUACUCCGCCCAUACC	1479.13	1.08125	0.021718	0.632835			ath-miRn-63	UAGAUGAGUGUAGAAAUUUUGCCU	0.7164	-2.71645	0.288406	0.977337
ath-miR169e-3p	GCAAGUUGACUUUGGCUCUGU	1.82207	-4.06137	0.0232426	0.632835			ath-miRn-45	AUUCCAUCGCGGGUGAUAUACCUC	6.8234	0.838067	0.297589	0.977337
ath-miR866a	UCAAGGAACGGAUUUUGUUAACU	9.05863	1.6583	0.0271124	0.632835			ath-miRn-27	AGAAAUCACGGAAUGAAAAACUUC	139.701	-0.459239	0.314951	0.980225
ath-miR5996	UGACAUCCAGAUAGAAGCUUUG	1.40194	4.27261	0.0273471	0.632835			ath-miRn-43	AUUACAACUGAGACUUUGACUAGU	11.0268	-0.665593	0.339991	0.980225
ath-miR398a-3p	UGUGUUCUCAGGUCACCCCUU	18.1914	1.2855	0.0277273	0.632835			ath-miRn-4	AAAACCCACUGGGUACCCAAAACC	88.4043	0.549407	0.361963	0.980225
ath-miR164b-3p	CAUGUGCCCAUCUUCACCAUC	62.1588	0.901648	0.030992	0.66805			ath-miRn-31	AGAGUCCGUUGAAUUUCUGUUCCU	1.95673	-1.39908	0.362333	0.980225
ath-miR779.2	UGAUUGGAAAUUUCGUUGACU	34.1298	-1.25021	0.0344553	0.703614			ath-miRn-16	AACGGAAGCUCUGACUCCUCUCCU	3.01135	1.08902	0.369379	0.980225
ath-miR408-3p	AUGCACUGCCUCUUCCCUGGC	2147.96	0.748701	0.0378529	0.734345			ath-miRn-7	AGACGGAUCUGUGUUGAAACAGAC	30.5997	0.392179	0.382228	0.980225
ath-miR390a-3p	CGCUAUCCAUCCUGAGUUUCA	28.9691	-0.979932	0.0421692	0.779126			ath-miRn-73	UUUGAGAAAAAUAACGUUGAUUGA	30.7299	-0.578448	0.389945	0.980225
ath-miR399f-5p	GGGCAAGAUCACCAUUGGCAGA	225.578	0.735307	0.0444342	0.783658			ath-miRn-35	AGUUCGGUUCAAUUCGGCGGAAUU	0.550647	-2.31034	0.416252	0.980225
ath-miR5012	UUUUACUGCUACUUGUGUUCC	3.61749	-2.48698	0.0488086	0.805605			ath-miRn-37	AUAGGAGAGAAACGAAUUGAACGU	5.16691	0.708001	0.441873	0.980225
ath-miR858b	UUCGUUGUCUGUUCGACCUUG	110.671	0.752126	0.0516995	0.805605			ath-miRn-13	AACACUGUAUUUUACUCAUUUAGG	0.847968	-1.65168	0.451801	0.980225
ath-miR393a-3p	AUCAUGCUAUCUCUUUGGAUU	93.2707	-0.880521	0.0555924	0.805605			ath-miRn-72	UUGGGACUUAUUUACAAUGGCUGC	45.3072	0.385623	0.454799	0.980225
ath-miR167d	UGAAGCUGCCAGCAUGAUCUGG	235.372	-0.684283	0.057624	0.805605			ath-miRn-41	AUGGAACGAAGACGAUGAAUUAGU	0.494056	-2.17547	0.456253	0.980225
ath-miR167c-3p	UAGGUCAUGCUGGUAGUUUCACC	250.577	0.786357	0.0580042	0.805605			ath-miRn-3	UUCCUUCUGAAAACUAAAAUU	8.62937	-0.611609	0.461179	0.980225
ath-miR158b	CCCCAAAUGUAGACAAAGCA	91.6161	-0.693243	0.0581364	0.805605			ath-miRn-46	CAGUAACUCAUCCUCGGAAAU	1.51195	1.2886	0.466839	0.980225
ath-miR171a-3p	UGAUUGAGCCGCGCCAAUAUC	581.462	0.68441	0.0688735	0.889618			ath-miRn-1	AUUAGAAUGAGAAUGUAGAUGAAU	13.9879	-0.452015	0.475299	0.980225
ath-miR169b-5p	CAGCCAAGGAUGACUUGCCGG	1.99629	-3.10455	0.075675	0.889618			ath-miRn-50	CUUCUGGUCAGAGGCUUGAC	3.47853	0.747017	0.476676	0.980225
ath-miR319a	UUGGACUGAAGGGAGCUCCCU	3237.64	-0.540068	0.0818542	0.889618			ath-miRn-56	GAGUAGAACAUCUGAAACUUUGGA	3.09631	0.967041	0.487651	0.980225
ath-miR846-3p	UUGAAUUGAAGUGCUUGAAUU	743.793	-0.769969	0.0819295	0.889618			ath-miRn-65	UCCCAGAUAGAAUCUCUUCUA	0.823284	-1.60736	0.49106	0.980225
ath-miR5998b	ACAGUUUGUGUUUUGUUUUGU	5.8278	-1.62924	0.0880323	0.889618			ath-miRn-69	UUAUGUGAUACAUUGACCUCC	0.773152	-1.5162	0.498455	0.980225
ath-miR8173	AUGUGCUGAUUCGAGGUGGGA	1.06602	3.86001	0.0896793	0.889618			ath-miRn-14	AACCUGAGGUCGUUGUCUUUGAUG	3.48145	0.817053	0.49931	0.980225
ath-miR164c-3p	CACGUGUUCUACUACUCCAAC	11.749	1.12734	0.0915472	0.889618			ath-miRn-15	AACGAUUAGAAAACAGAUUGAACC	3.33946	-0.761914	0.506536	0.980225
ath-miR168b	UCGCUUGGUGCAGGUCGGGAAC	1029.74	0.565299	0.0942705	0.889618			ath-miRn-71	UUGCCCCGGAUUGUGUUGUUCCA	2.64646	-0.812159	0.511459	0.980225
ath-miR399f-3p	UGCCAAAGGAGAUUUGCCCGG	144.998	0.536545	0.0943014	0.889618			ath-miRn-70	UUCCGAGACGGUGUGAGAACC	1.50137	1.07878	0.522437	0.980225
ath-miR159b-3p	UUUGGAUUGAAGGGAGCUCUU	13761.5	-0.450528	0.104872	0.889618			ath-miRn-32	AGAUGAAAGGAUUGAAUAGUUUUC	2.49057	-0.851171	0.524649	0.980225
ath-miR858a	UUUCGUUGUCUGUUCGACCUU	114.641	0.556974	0.106972	0.889618			ath-miRn-42	AUUAAAGACAUUUCCUUUUGGAUG	1.58584	-0.969757	0.544001	0.980225
ath-miR842a	CAUGGUCAGAUCCGUCAUCCC	11.8283	1.1391	0.108697	0.889618			ath-miRn-57	GCGGAUAUUUUAGGCUACCCGAAA	4.65777	-0.626391	0.546059	0.980225
ath-miR158a-3p	UCCCAAAUGUAGACAAAGCA	43498.5	-0.662495	0.109599	0.889618			ath-miRn-60	GUUAGUACUAAUAGAACCGGGCCC	1.45742	1.14443	0.557434	0.980225
ath-miR8167b	AGAUGUGGAGAUCGUGGGGAUG	1.81674	2.62574	0.111009	0.889618			ath-miRn-66	UCCGGAAUUGUAUCGAAACUCAGA	20.5253	-0.294836	0.576696	0.980225
ath-miR844-3p	UUAUAAGCCAUCUUACUAGUU	30.5229	-0.947093	0.111601	0.889618			ath-miRn-39	AUCGCAAAUUCUGCUAGGGAUUUG	2.36093	-0.734004	0.592469	0.980225
ath-miR860	UCAAUAGAUUGGACUAUGUAU	18.4569	-1.08852	0.115595	0.889618			ath-miRn-21	AAUAGUAGACUAGUCUAGUGCACC	11.475	0.362345	0.600403	0.980225
ath-miR162a-5p	UGGAGGCAGCGGUUCAUCGAUC	10.0505	1.18619	0.116002	0.889618			ath-miRn-68	UGGCCGGAGAACAAAGAAACGAGC	1.63388	0.797635	0.616651	0.980225
ath-miR168a-3p	CCCGCCUUGCAUCAACUGAAU	225.019	0.518166	0.119728	0.889618			ath-miRn-18	AACUUGUGGAACCAUGAUCAACA	0.661903	-1.21733	0.62575	0.980225
ath-miR870a	UUAGAAUGUGAUGCAAAACUU	1.63926	-2.77038	0.121129	0.889618			ath-miRn-38	AUCAGAAUUCUGUACGCAAAUGAC	4.19598	0.476387	0.653997	0.980225
ath-miR1886.3	AAUUAAAGAUUUCAUCUUACU	1.31747	3.12523	0.122767	0.889618			ath-miRn-28	AGAAUCUGUCGGAAAGUUUUGACA	2.28945	0.60427	0.658981	0.980225
ath-miR829-3p.1	AGCUCUGAUACCAAAUGAUGGAAU	11.7156	-1.03888	0.123033	0.889618			ath-miRn-33	AGGAACCAAGAAGAACAUAGGAAU	1.86817	0.590319	0.673127	0.980225
ath-miR170-3p	UGAUUGAGCCGUGUCAAUAUC	61.0395	0.616588	0.124805	0.889618			ath-miRn-36	AUACACCGAGGACUUUAUGAAAUC	797.8	-0.136935	0.678077	0.980225
ath-miR779-5p	UCAGCUGAGCUUUCUCGUCAUC	21.8456	0.83748	0.12917	0.889618			ath-miRn-23	ACCGCAACCAGAACUUAAAAGCCU	49.0007	0.190406	0.680095	0.980225
ath-miR162b-3p	UCGAUAAACCUCUGCAUCCAG	655.295	0.461838	0.131392	0.889618			ath-miRn-26	ACUGUUUGAACAAAAGAACUCCGU	45.0814	-0.188539	0.682689	0.980225
ath-miR5651	UUGUGCGGUUCAAAUAGUAAC	57.4576	-0.66005	0.131633	0.889618			ath-miRn-30	AGAGAGUAUGUUGGAUUUCAAUA	3.35845	-0.495176	0.699468	0.980225
ath-miR447a.2-3p	UAUGGAAGAAAUUGUAGUAUU	129.084	-0.775886	0.143146	0.889618			ath-miRn-48	CGAUGGUGAAGAAAUUGAAGC	0.167924	1.57485	0.699535	0.980225
ath-miR5654	UAAAUCCCAACAUCUUCCACC	34.7253	0.687594	0.145343	0.889618			ath-miRn-6	AUUGGCGCCGGUGUUGUAGAUGAC	80.1024	0.142566	0.738015	0.980225
ath-miR775	UUCGAUGUCUAGCAGUGCCA	60.0195	-0.557915	0.147635	0.889618			ath-miRn-47	CAGUUUUUCAUGUAGACUUGGCCU	0.247028	-1.176	0.759631	0.980225
ath-miR157b-3p	GCUCUCUAGCCUUCUGUCAUC	653.117	0.509908	0.147661	0.889618			ath-miRn-59	GGGGAUUGUAGAAUUGCAAACGA	1.48844	0.463364	0.771849	0.980225
ath-miR167c-5p	UAAGCUGCCAGCAUGAUCUUG	27.5613	0.677828	0.149867	0.889618			ath-miRn-53	GAGAACAUUGUCAAACUUCGAACA	2.15882	0.370988	0.793278	0.980225
ath-miR398b	UGUGUUCUCAGGUCACCCCU	91.7608	0.535362	0.151402	0.889618			ath-miRn-22	AAUCCUUGACCAUCGUUGGCCA	1.264	-0.507992	0.795545	0.980225
ath-miR394b-5p	UUGGCAUUCUGUCCACCUCC	480.794	0.473193	0.153545	0.889618			ath-miRn-29	AGACGGAAAUUUUCAAUUGAAUUC	10.5708	-0.189341	0.797154	0.980225
ath-miR319c	UUUGGACUGAAGGGAGCUCCU	541.622	-0.443637	0.161546	0.889618			ath-miRn-11	AAAAUGACAAGGAUUGUAUAAACU	2.38016	-0.333664	0.806091	0.980225
ath-miR171c-5p	AGAUAUUGGUGCGGUUCAAUC	37.9744	0.701295	0.162089	0.889618			ath-miRn-67	UGAGUUGGCCCAUGAAUUUUGACC	467.578	-0.0921969	0.818169	0.980225
ath-miR5650	UUGUUUUGGAUCUUAGAUACA	3.70845	1.49944	0.164037	0.889618			ath-miRn-19	AAGAUAUCAUCGACGUAGAGAAGA	3.76835	-0.218866	0.83569	0.980225
ath-miR399c-5p	GGGCAUCUUUCUAUUGGCAGG	95.2643	0.575684	0.164039	0.889618			ath-miRn-12	AAACGAGAACUGCUGAAACUGGUU	5.69934	-0.165202	0.846791	0.980225
ath-miR5652	UUGAAUGUGAAUGAAUCGGGC	0.896085	-3.02701	0.16482	0.889618			ath-miRn-61	UACAUUGACCUCCAAGAUCUC	2.09597	-0.255993	0.848645	0.980225
ath-miR319c-5p	GAGAUUCUUUCAGUCCAGUC	4.63749	-1.4336	0.166681	0.889618			ath-miRn-64	UAGUGGAAGCAGCAACGAGAA	1.80294	0.218598	0.887469	0.980225
ath-miR169f-3p	GCAAGUUGACCUUGGCUCUGC	9.18004	-1.02015	0.168067	0.889618			ath-miRn-2	UUCGAUAGUAAAUCUGAUUCU	5.93682	0.106252	0.90941	0.980225
ath-miR169l	AGGCAGUCUCUUUGGCUAUC	14.4382	-0.846317	0.170929	0.889618			ath-miRn-17	AACGGGAUUGGAAUAAAGAAAAUU	6.70542	-0.0952181	0.914472	0.980225
ath-miR829-3p.2	CAAAUUAAAGCUUCAAGGUAG	5.65576	-1.24338	0.173632	0.889618			ath-miRn-40	AUGAAACUAACCGGAUUUUGGAUC	44.0544	-0.0474797	0.918952	0.980225
ath-miR319c-3p	UUGGACUGAAGGGAGCUCCUU	350.907	-0.435276	0.176372	0.889618			ath-miRn-49	CGGCUGUAUCUGUAGAUUUAUUGC	8.34158	0.0779639	0.929266	0.980225
ath-miR167a-3p	GAUCAUGUUCGCAGUUUCACC	11788	-0.479756	0.179888	0.889618			ath-miRn-10	AAAAACUCUUUUAAAAUCCCUUGU	0.104791	-0.3487	0.931899	0.980225
ath-miR850a	UUAGUUGUCGUCGUAUCUUUG	13.9987	-0.891718	0.180656	0.889618			ath-miRn-34	AGGAUUUACAAGGAUUUUAAACCC	1.30021	0.100923	0.959022	0.992501
ath-miR160c-3p	CGUACAAGGAGUCAAGCAUGA	15.856	0.780053	0.184056	0.889618			ath-miRn-44	AUUAGAGAACUAAGAAUGUAACCU	2.80796	-0.029869	0.981096	0.998852
ath-miR166e-5p	GGAAUGUUGUCUGGCACGAGG	26.6996	0.654909	0.184477	0.889618			ath-miRn-25	ACGGAUUUGAACUACGCAAUGCCU	2.08292	0.00768253	0.995711	0.998852
ath-miR841a-5p	UACGAGCCACUUGAAACUGAA	17.4876	-0.783478	0.189519	0.889618
ath-miR472-5p	AUGGUCGAAGUAGGCAAAAUC	30.6827	-0.617373	0.19168	0.889618
ath-miR156d-3p	GCUCACUCUCUUUUUGUCAUAAC	19.1005	0.716907	0.192303	0.889618
ath-miR156g-5p	CGACAGAAGAGAGUGAGCAC	3.74385	1.40464	0.192356	0.889618
ath-miR825	UUCUCAAGAAGGUGCAUGAAC	13.8246	-0.793203	0.199603	0.889618
ath-miR5640	UGAGAGAAGGAAUUAGAUUCA	1.31104	-2.41899	0.200031	0.889618
ath-miR8172.1	AACAGAUCAUUUGGAUGAACCAUU	87.6834	-0.60104	0.200512	0.889618
ath-miR5014a	UUUGUACAACAUUUUUAGUGU	11.4478	-0.98342	0.201769	0.889618
ath-miR168a-5p	UCGCUUGGUGCAGGUCGGGAA	799.205	0.397232	0.212757	0.900088
ath-miR843	UUUAGGUCGAGCUUCAUUGGA	9.89991	-0.870642	0.213058	0.900088
ath-miR5643b	AGGCUUUUAAGAUCUGGUUGC	2.12476	1.71652	0.214885	0.900088
ath-miR156a-3p	GCUCACUGCUCUUUCUGUCAGA	102.145	0.438885	0.215743	0.900088
ath-miR172b-3p	AGAAUCUUGAUGAUGCUGCAU	82.1154	-0.551593	0.231607	0.930395
ath-miR844-5p	UGGUAAGAUUGCUUAUAAGCU	1.7825	-1.94284	0.232366	0.930395
ath-miR164a	UGGAGAAGCAGGGCACGUGCA	110.099	0.514317	0.232599	0.930395
ath-miR398b-5p	AGGGUUGAUAUGAGAACACAC	91.0952	0.439522	0.240995	0.934817
ath-miR167b	GGUCAUGCUCUGACAGCCUCACU	29.5309	0.540473	0.242941	0.934817
ath-miR827	UUAGAUGACCAUCAACAAACU	7005.61	0.31829	0.243341	0.934817
ath-miR396a-3p	GUUCAAUAAAGCUGUGGGAAG	49.4145	-0.482844	0.246725	0.938523
ath-miR169m	UAGCCAAGGAUGACUUGCCUG	79.6541	-0.427734	0.254707	0.959478
ath-miR835a	AGUAACAUUGUUGGGGAAAAACG	6.65634	-0.9399	0.261759	0.96726
ath-miR165a-5p	GGAAUGUUGUCUGGAUCGAGG	74.5114	0.495249	0.267246	0.975464
ath-miR829-5p	ACUUUGAAGCUUUGAUUUGAA	12.9751	-0.688671	0.269007	0.975464
ath-miR824-5p	UAGACCAUUUGUGAGAAGGGA	332.591	0.377847	0.276861	0.977337
ath-miR403-5p	UGUUUUGUGCUUGAAUCUAAUU	36.259	-0.594102	0.277912	0.977337
ath-miR173	UCUGUGAUUCUCUGUGUAAGC	203.48	-0.458622	0.280624	0.977337
ath-miR395b	CUGAAGUGUUUGGGGGGACUC	29.937	-0.501908	0.284327	0.977337
ath-miR851a	UCGUCUCGGUUCGCGAUCCAC	2.11618	-1.56067	0.28637	0.977337
ath-miR863-5p	UUAUGUCUUGUUGAUCUCAAU	1.59005	-1.75334	0.293274	0.977337
ath-miR840-5p	ACACUGAAGGACCUAAACUAAC	13.2455	-0.703085	0.293352	0.977337
ath-miR831-3p	UGAUCUCUUCGUACUCUUCUUG	0.703638	-2.69496	0.294792	0.977337
ath-miR5634	AGGGACUUUGUGAAUUUAGGG	1.1837	-2.07327	0.294947	0.977337
ath-miR5648-3p	AUCUGAAGAAAAUAGCGGCAU	2.28849	1.39826	0.301838	0.977337
ath-miR157a-5p	UUGACAGAAGAUAGAGAGCAC	3699.11	-0.394653	0.302269	0.977337
ath-miR781b	UUAGAGUUUUCUGGAUACUUA	43.9016	-0.504271	0.307288	0.978345
ath-miR163	UUGAAGAGGACUUGGAACUUCGAU	1607.9	-0.281057	0.308117	0.978345
ath-miR5659	CGAUGAAGGUCUUUGGAACGGUA	1.05755	-2.05763	0.310145	0.978345
ath-miR399d	UGCCAAAGGAGAUUUGCCCCG	268.528	0.316423	0.31896	0.980225
ath-miR395d	CUGAAGUGUUUGGGGGAACUC	4.00472	1.01929	0.328941	0.980225
ath-miR863-3p	UUGAGAGCAACAAGACAUAAU	3.83664	-1.09031	0.331424	0.980225
ath-miR5026	ACUCAUAAGAUCGUGACACGU	50.9419	0.445011	0.334279	0.980225
ath-miR166a-5p	GGACUGUUGUCUGGCUCGAGG	684.032	0.335263	0.336125	0.980225
ath-miR868a	AUUGUCGGCACUUGAGAAUGU	0.636294	-2.53475	0.342354	0.980225
ath-miR161.1	UGAAAGUGACUACAUCGGGGU	2923.33	0.291684	0.343158	0.980225
ath-miR5637.1	UGCGCAACUCUAUAUUUCCUC	13.0232	0.5672	0.355202	0.980225
ath-miR168b-3p	CCCGUCUUGUAUCAACUGAAU	17.9059	0.497029	0.355615	0.980225
ath-miR835-3p	UGGAGAAGAUACGCAAGAAAG	0.562478	2.87265	0.356238	0.980225
ath-miR3434-3p	UCAGAGUAUCAGCCAUGUGA	0.611609	-2.48383	0.357958	0.980225
ath-miR167c	UAAGCUGCCAGCAUGAUCUUGU	22.9276	0.496795	0.358749	0.980225
ath-miR398b-3p	UGUGUUCUCAGGUCACCCCUG	6663.28	0.285906	0.358768	0.980225
ath-miR447a	ACCCCUUACAAUGUCGAGUAA	5.58161	0.803277	0.361614	0.980225
ath-miR864-5p	UCAGGUAUGAUUGACUUCAAA	0.813623	2.31414	0.364635	0.980225
ath-miR156g-	CGACAGAAGAGAGUGAGCACC	1.85013	1.46097	0.373343	0.980225
ath-miR839-5p	UACCAACCUUUCAUCGUUCCC	18.4803	0.478484	0.376818	0.980225
ath-miR1886.2	UGAGAUGAAAUCUUUGAUUGG	38.0649	-0.539459	0.384782	0.980225
ath-miR161.2	UCAAUGCAUUGAAAGUGACUA	656.166	-0.477087	0.393859	0.980225
ath-miR164c-5p	UGGAGAAGCAGGGCACGUGCG	4.80248	0.793739	0.404483	0.980225
ath-miR778a.1	UACAUAGACCAAACCAAGGCG	4.5533	-0.801061	0.407046	0.980225
ath-miR169e	UGAGCCAAGGAUGACUUGCCG	7.15153	0.726992	0.409692	0.980225
ath-miR1888b-	UUCUUCCCAAAUCUUAGAUUU	4.72305	-0.774749	0.414193	0.980225
ath-miR156h	UUGACAGAAGAAAGAGAGCAC	4.04104	0.818028	0.415667	0.980225
ath-miR166e-3p	UCGGACCAGGCUUCAUUCCCC	137823	0.25505	0.433337	0.980225
ath-miR848.2	UGGGACUGCCUAAGCUAAAGGCUU	14.7896	-0.451981	0.444088	0.980225
ath-miR447a-3p	UUGGGGACGAGAUGUUUUGUUG	6.66098	0.630779	0.464483	0.980225
ath-miR777	UACGCAUUGAGUUUCGUUGCUU	87.7437	-0.284106	0.471897	0.980225
ath-miR447b	ACGAAGCAUCUGUCCCCUGGU	3.2627	0.859474	0.472513	0.980225
ath-miR156c-3p	GCUCACUGCUCUAUCUGUCAGA	165.351	0.253349	0.472701	0.980225
ath-miR399a	UGCCAAAGGAGAUUUGCCCUG	222.154	-0.238969	0.474803	0.980225
ath-miR865a.1	UUCCUCAAAUUUAUCCAAAAU	14.7786	-0.456316	0.478791	0.980225
ath-miR850	UAAGAUCCGGACUACAACAAAG	6.18164	0.717968	0.481207	0.980225
ath-miR5642a	UCUCGCGCUUGUACGGCUUU	2.56221	0.956812	0.482455	0.980225
ath-miR156g	CGACAGAAGAGAGUGAGCACA	0.462991	-2.09355	0.486229	0.980225
ath-miR166e	UCGGACCAGGCUUCAUUCCCCU	286.304	0.241214	0.486497	0.980225
ath-miR2112-3p	CUUUAUAUCCGCAUUUGCGCA	1.43283	-1.22451	0.487819	0.980225
ath-miR5656	ACUGAAGUAGAGAUUGGGUUU	0.456609	-2.07711	0.491845	0.980225
ath-miR841a-3p	AUUUCUAGUGGGUCGUAUUCA	3.72117	-0.730311	0.493784	0.980225
ath-miR8121	AAAGUAUAAUGGUUUAGUGGUUUG	0.33577	2.32927	0.496316	0.980225
ath-miR851-5p	UCUCGGUUCGCGAUCCACAAG	9.41466	0.484414	0.501365	0.980225
ath-miR857	UUUUGUAUGUUGAAGGUGUAU	10.1382	-0.519816	0.50656	0.980225
ath-miR865-5p	AUGAAUUUGGAUCUAAUUGAG	1.50767	1.07236	0.508275	0.980225
ath-miR396b-3p	GCUCAAGAAAGCUGUGGGAAA	22.8052	-0.344309	0.512421	0.980225
ath-miR403-3p	UUAGAUUCACGCACAAACUCG	8282.32	-0.269183	0.520744	0.980225
ath-miR1888a-	UAAGUUAAGAUUUGUGAAGAU	2.06822	-0.955156	0.525081	0.980225
aath-miR172d-3p	AGAAUCUUGAUGAUGCUGCAG	2.02738	0.941588	0.529251	0.980225
ath-miR852	AAGAUAAGCGCCUUAGUUCUG	7.28532	0.478177	0.530844	0.980225
ath-miR1888b	UUAGGCUAAGAUUUGUGAAGA	0.335848	2.32559	0.535693	0.980225
ath-miR864-3p	UAAAGUCAAUAAUACCUUGAAG	0.335848	2.32559	0.535693	0.980225
ath-miR868-5p	UCAUGUCGUAAUAGUAGUCAC	0.335848	2.32559	0.535693	0.980225
ath-miR405a	AUGAGUUGGGUCUAACCCAUAACU	0.335692	2.32514	0.535843	0.980225
ath-miR172e	GCAGCACCAUUAAGAUUCACA	13.81	-0.383084	0.540833	0.980225
ath-miR170-5p	UAUUGGCCUGGUUCACUCAGA	44.9857	-0.264068	0.546803	0.980225
ath-miR172b-5p	GCAGCACCAUUAAGAUUCAC	23.8669	-0.311645	0.549387	0.980225
ath-miR848	UGACAUGGGACUGCCUAAGCUA	8.38868	0.438689	0.550279	0.980225
ath-miR169b	CAGCCAAGGAUGACUUGCCGGC	10.0546	-0.458953	0.551073	0.980225
ath-miR160a-3p	GCGUAUGAGGAGCCAUGCAUA	21.3615	-0.299481	0.562349	0.980225
ath-miR396b-5p	UUCCACAGCUUUCUUGAACUU	1387.96	-0.200485	0.565083	0.980225
ath-miR865a.2	UUCCUCAAAUUUAUCCAAAAUU	25.1625	-0.380656	0.572653	0.980225
ath-miR400	UAUGAGAGUAUUAUAAGUCAC	65.2657	-0.296065	0.588536	0.980225
ath-miR859a	UCACAGUAGAUAGAUAUCGAC	1.8745	0.852714	0.592448	0.980225
ath-miR5020b.1	UUCUUACUUUCUUUCUUGCUCCU	8.11622	-0.402691	0.594675	0.980225
ath-miR822-3p	UGUGCAAAUGCUUUCUACAGG	31.6913	-0.238279	0.596155	0.980225
ath-miR4228-3p	UCGGAUGCGAAACGGUGGUGU	0.668284	-1.23252	0.599149	0.980225
ath-miR2934-5p	UCUUUCUGCAAACGCCUUGGA	0.69935	-1.30358	0.599404	0.980225
ath-miR853	UCCCCUCUUUAGCUUGGAGAAG	1.08331	-1.02418	0.602662	0.980225
ath-miR398a-5p	AAGGAGUGGCAUGUGAACACA	10.2739	-0.346506	0.605658	0.980225
ath-miR5654-3p	UGGAAGAUGCUUUGGGAUUUAUU	2.44871	0.654011	0.608204	0.980225
ath-miR1886.1	UGAGAGAAGUGAGAUGAAAUC	1.07685	-1.01614	0.609786	0.980225
ath-miR160c-5p	UGCCUGGCUCCCUGUAUGCCA	2855.38	0.155363	0.610511	0.980225
ath-miR835-5p	UUCUUGCAUAUGUUCUUUAUC	1.82209	0.775879	0.613226	0.980225
ath-miR837a	AACAUGAGGACUUUAUACUUG	5.91662	0.420423	0.614264	0.980225
ath-miR775a	UUUUCGAUGUCUAGCAGUGCC	46.9227	-0.214897	0.615618	0.980225
ath-miR837-3p	AAACGAACAAAAAACUGAUGG	1.29607	0.894714	0.618702	0.980225
ath-miR2111a-3p	GUCCUCGGGAUGCGGAUUACC	22.55	0.291453	0.6261	0.980225
ath-miR8166	AGAGAGUGUAGAAAGUUUCUCA	1.80736	0.754845	0.626344	0.980225
ath-miR399e	UGCCAAAGGAGAUUUGCCUCG	1.89171	0.754447	0.627128	0.980225
ath-miR771	UGAGCCUCUGUGGUAGCCCUCA	1.90215	-0.758129	0.629332	0.980225
ath-miR826a	UAGUCCGGUUUUGGAUACGUG	1.21157	0.916429	0.631704	0.980225
ath-miR2111a-5p	UAAUCUGCAUCCUGAGGUUUA	51.486	-0.195061	0.636486	0.980225
ath-miR169a-5p	CAGCCAAGGAUGACUUGCCGA	86.8369	0.194842	0.641319	0.980225
ath-miR5656.1	UUGGCCCAUGUCGUUAUGAUU	41.5056	-0.185835	0.648038	0.980225
ath-miR5654-5p	AUAAAUCCCAACAUCUUCCA	17.4922	-0.243228	0.649588	0.980225
ath-miR8183	UUUAGUUGACGGAAUUGUGGC	0.484467	1.37391	0.651888	0.980225
ath-miR173-3p	UGAUUCUCUGUGUAAGCGAAA	1.83187	-0.723347	0.653744	0.980225
ath-miR2112-5p	CGCAAAUGCGGAUAUCAAUGU	1.92932	0.699113	0.662238	0.980225
ath-miR859a.1	UUCACAGUAGAUAGAUAUCGAC	2.24338	-0.621548	0.665199	0.980225
ath-miR864a	UUAAAGUCAAUAAUACCUUG	1.38357	0.732492	0.666659	0.980225
ath-miR838	UUUUCUUCUACUUCUUGCACA	14.7535	0.317936	0.667297	0.980225
ath-miR8175	GAUCCCCGGCAACGGCGCCA	10.8816	0.314892	0.668896	0.980225
ath-miR393b-5p	UCCAAAGGGAUCGCAUUGAUCC	447.746	-0.139008	0.677694	0.980225
ath-miR822-5p	UGCGGGAAGCAUUUGCACAUG	245.88	0.133267	0.678248	0.980225
ath-miR399c-3p	UGCCAAAGGAGAGUUGCCCUG	1405.3	-0.126869	0.685359	0.980225
ath-miR169g	GCAAGUUGACCUUGGCUCUGU	2.60275	-0.581866	0.685371	0.980225
ath-miR5663-5p	AGCUAAGGAUUUGCAUUCUCA	1.78374	-0.643611	0.691198	0.980225
ath-miR841b.1	UUUCUAGUGGGUCGUAUUCAC	213.945	-0.133663	0.691226	0.980225
ath-miR846-5p	CAUUCAAGGACUUCUAUUCAG	23.0615	-0.23839	0.693108	0.980225
ath-miR8176	GGCCGGUGGUCGCGAGAGGGA	0.281239	1.57485	0.696994	0.980225
ath-miR8182	UUGUGUUGCGUUUCUGUUGAUU	0.281239	1.57485	0.696994	0.980225
ath-miR841b-3p	CAAUUUCUAGUGGGUCGUAUU	0.281239	1.57485	0.696994	0.980225
ath-miR4240	UGACUAGACCCGUAACAUUAC	0.167846	1.57485	0.699535	0.980225
ath-miR5025	ACUGUAUAUAUGUAAGUGACA	0.167924	1.57485	0.699535	0.980225
ath-miR5638a	AUACCAAAACUCUCUCACUUU	0.167924	1.57485	0.699535	0.980225
ath-miR5646	GUUCGAGGCACGUUGGGAGG	0.167846	1.57485	0.699535	0.980225
ath-miR5649b	AUUGAAUAUGUUGGUUACUAU	0.167924	1.57485	0.699535	0.980225
ath-miR5661	AGAGGUACAUCAUGUAGUCUG	0.167846	1.57485	0.699535	0.980225
ath-miR826b	UGGUUUUGGACACGUGAAAAU	0.167924	1.57485	0.699535	0.980225
ath-miR833a-3p	UAGACCGAUGUCAACAAACAAG	0.167924	1.57485	0.699535	0.980225
ath-miR391-5p	UUCGCAGGAGAGAUAGCGCCA	18.5426	0.224318	0.70216	0.980225
ath-miR169a-3p	GGCAAGUUGUCCUUGGCUAC	6.58101	-0.36453	0.702821	0.980225
ath-miR5019	UGUUGGGAAAGAAAAACUCUU	0.290856	-1.37933	0.702867	0.980225
ath-miR5027	ACCGGUUGGAACUUGCCUUAA	0.290856	-1.37933	0.702867	0.980225
ath-miR156f-5p	UGACAGAAGAGAGUGAGCAC	2130.78	-0.125295	0.708153	0.980225
ath-miR156j	UGACAGAAGAGAGAGAGCAC	0.975209	0.711032	0.716086	0.980225
ath-miR172e-3p	GGAAUCUUGAUGAUGCUGCAU	1.73353	-0.593314	0.718518	0.980225
ath-miR1888a	UAAGUUAAGAUUUGUGAAGAA	3.00157	0.432674	0.719298	0.980225
ath-miR390b-3p	CGCUAUCCAUCCUGAGUUCC	13.0203	-0.246741	0.724003	0.980225
ath-miR773a	UUUGCUUCCAGCUUUUGUCUC	5.18512	0.316708	0.730505	0.980225
ath-miR847	UCACUCCUCUUCUUCUUGAUG	12.9806	0.217035	0.731011	0.980225
ath-miR5638b	ACAGUGGUCAUCUGGUGGGCU	0.284475	-1.35597	0.735548	0.980225
ath-miR5632	UCCAACUGUAAAUCCGAAACCC	2.61346	-0.406779	0.746725	0.980225
ath-miR3932b-5p	UUUGACGUGCUCGAUCUGCUC	6.897	0.254422	0.746752	0.980225
ath-miR869.2	UCUGGUGUUGAGAUAGUUGAC	18.2741	-0.173758	0.750361	0.980225
ath-miR3434-5p	ACUUGGCUGAUUCUAUUAUU	0.253409	-1.2061	0.751358	0.980225
ath-miR8170-3p	UUGCUUAAAGAUUUUCUAUGU	0.253409	-1.2061	0.751358	0.980225
ath-miR862a	CAGUAGUUUUCCAAUAGGUCGAGC	0.247028	-1.176	0.759631	0.980225
ath-miR169n	UAGCCAAGGAUGACUUGCCUGA	6.34201	-0.274308	0.772048	0.980225
ath-miR5012.1	UUUUACUGCUACUUGUGUUCCU	3.16195	0.301278	0.795587	0.980225
ath-miR171c-3p	UUGAGCCGUGCCAAUAUCACG	17.13	-0.15037	0.79631	0.980225
ath-miR169K	AGGCAGUCUCCUUGGCUAUC	38.21	-0.114693	0.801483	0.980225
ath-miR159b-5p	GAGCUCCUUGAAGUUCAAUGG	3.43561	-0.269323	0.804378	0.980225
ath-miR397b	UCAUUGAGUGCAUCGUUGAUG	1074.27	-0.0993671	0.805283	0.980225
ath-miR845b	UCGCUCUGAUACCAAAUUGAUG	0.209581	-0.984572	0.808531	0.980225
ath-miR173-5p	UUCGCUUGCAGAGAGAAAUCAC	446.819	0.0841788	0.813678	0.980225
ath-miR5024-3p	CCGUAUCUUGGCCUUGUCAUU	1.40838	-0.390704	0.814941	0.980225
ath-miR865a	UCUGGGAUGAAUUUGGAUCU	10.5366	-0.169458	0.815945	0.980225
ath-miR8178	UAACAGAGUAAUUGUACAGUG	0.859646	-0.573559	0.81639	0.980225
ath-miR399e-	UGCCAAAGGAGAUUUGCCUCGU	2.35163	0.315592	0.819959	0.980225
ath-miR842	UCAUGGUCAGAUCCGUCAUCC	15.2598	0.128105	0.829986	0.980225
ath-miR837-5p	AUCAGUUUCUUGUUCGUUUCA	0.58918	0.525655	0.832439	0.980225
ath-miR828	UCUUGCUUAAAUGAGUAUUCCA	0.582721	0.544715	0.83725	0.980225
ath-miR863-3P.2	AUGCGAUUGAGAGCAACAAGA	32.4705	-0.113967	0.840439	0.980225
ath-miR165b	UCGGACCAGGCUUCAUCCCCC	33255.2	0.0668078	0.843571	0.980225
ath-miR4245	ACAAAGUUUUAUACUGACAAU	0.589102	0.521378	0.843593	0.980225
ath-miR3440b-5p	UUUUCUUGGCCCAUCCACUUC	4.46215	-0.193852	0.848016	0.980225
ath-miR1888b.1	UUCUUCCCAAAUCUUAGAUU	12.3071	-0.124846	0.851714	0.980225
ath-miR5028	AAUUGGGUUUAUGCUAGAGUU	1.19877	-0.381805	0.852039	0.980225
ath-miR8174	AUGUGUAUAGGGAAGCUAAUC	0.993351	-0.359441	0.855437	0.980225
ath-miR156	CGACAGAAGAGAGUGAGCACU	1.27467	0.318917	0.858355	0.980225
ath-miR157c-3p	GCUCUCUAUACUUCUGUCACC	377.216	0.0591135	0.860491	0.980225
ath-miR841b	AAUACGAGCCACUGGAAACUG	29.4193	0.0879208	0.862028	0.980225
ath-miR171c	UUGAGCCGUGCCAAUAUCACGU	261.735	0.0607755	0.8622	0.980225
ath-miR8170-5p	AUAGCAAAUCGAUAAGCAAUG	0.316543	0.613086	0.862788	0.980225
ath-miR2933a	GAAAUCGGAGAGGAAAUUCGCC	0.316465	0.613086	0.8628	0.980225
ath-miR780.1	UCUAGCAGCUGUUGAGCAGGU	0.310162	0.613086	0.863776	0.980225
ath-miR859	UCUCUCUGUUGUGAAGUCAAA	0.310162	0.613086	0.863776	0.980225
ath-miR5024-5p	AUGACAAGGCCAAGAUAUAACA	0.310084	0.613086	0.863788	0.980225
ath-miR774a	UUGGUUACCCAUAUGGCCAUC	1.5238	-0.264979	0.867225	0.980225
ath-miR773a-	UUUGCUUCCAGCUUUUGUCUCC	469.861	-0.0486568	0.868315	0.980225
ath-miR5655	AAGUAGACACAUAAGAAGGAG	0.272637	0.613084	0.869959	0.980225
ath-miR5027.1	GAGAAAACCGGUUGGAACUUGCCU	3.31369	-0.194918	0.87263	0.980225
ath-miR157d	UGACAGAAGAUAGAGAGCAC	117.098	0.0737605	0.872954	0.980225
ath-miR395c	GUUCCCUUUAACGCUUCAUUG	2.64447	-0.197657	0.874767	0.980225
ath-miR5648-5p	UUUGGAAAUAUUUGGCUUGACU	0.792458	-0.355767	0.879396	0.980225
ath-miR823	UGGGUGGUGAUCAUAUAAGAU	23.1249	-0.0805513	0.879585	0.980225
ath-miR167a-5p	UGAAGCUGCCAGCAUGAUCUA	3050.25	0.0411046	0.881797	0.980225
ath-miR395e	GUUCCUCUGAGCACUUCAUU	11.3615	0.0948578	0.88798	0.980225
ath-miR402	UUCGAGGCCUAUUAAACCUCUG	0.465162	-0.433026	0.888604	0.980225
ath-miR862-5p	UCCAAUAGGUCGAGCAUGUGC	1.48643	-0.220883	0.893194	0.980225
ath-miR780.2	UUCUUCGUGAAUAUCUGGCAU	0.452321	-0.383627	0.902159	0.980225
ath-miR825a	UCAAGCACCAGCUCGAAGAAGC	41.3362	-0.0513467	0.903568	0.980225
ath-miR861-3p	GAUGGAUAUGUCUUCAAGGAC	11.0351	-0.0825321	0.904717	0.980225
ath-miR845a	CGGCUCUGAUACCAAUUGAUG	6.81267	0.0813819	0.922141	0.980225
ath-miR158a-5p	CUUUGUCUACAAUUUUGGAAA	27.0754	0.0503561	0.923222	0.980225
ath-miR841b-5p	UACGAGCCACUGGAAACUGAA	1.84159	-0.149122	0.928813	0.980225
ath-miR156h-5p	UGACAGAAGAAAGAGAGCAC	0.104791	-0.3487	0.931899	0.980225
ath-miR172d-5p	GCAACAUCUUCAAGAUUCAGA	0.104791	-0.3487	0.931899	0.980225
ath-miR5014a-3p	UUGUACAAAUUUAAGUGUACG	0.148619	-0.3487	0.931899	0.980225
ath-miR5629	UUAGGGUAGUUAACGGAAGUUA	0.142238	-0.3487	0.931899	0.980225
ath-miR5636	CGUAGUUGCAGAGCUUGACGG	0.142238	-0.3487	0.931899	0.980225
ath-miR5645c	AACCUAUUUAACGACAUGACU	0.142238	-0.3487	0.931899	0.980225
ath-miR8171	AUAGGUGGGCCAGUGGUAGGA	0.142238	-0.3487	0.931899	0.980225
ath-miR8179	UGACUGCAUUAACUUGAUCGU	0.142238	-0.3487	0.931899	0.980225
ath-miR8181	UGGGGGUGGGGGGGUGACAG	0.142238	-0.3487	0.931899	0.980225
ath-miR866-5p	UCAAGGAACGGAUUUUGUUAA	0.104791	-0.3487	0.931899	0.980225
ath-miR870-3p	UAAUUUGGUGUUUCUUCGAUC	0.142238	-0.3487	0.931899	0.980225
ath-miR5632-5p	UUGAUUCUCUUAUCCAACUGU	0.421256	-0.246205	0.933713	0.980225
ath-miR778a	ACAAACUCGGUGUACAUAGAC	3.93003	-0.0884427	0.93591	0.980225
ath-miR5663-3p	UGAGAAUGCAAAUCCUUAGCU	14.6231	-0.0478131	0.938989	0.980225
ath-miR5595a	ACAUAUGAUCUGCAUCUUUGC	4.19308	0.0842399	0.939415	0.980225
ath-miR169b-3p	GGCAAGUUGUCCUUCGGCUACA	2.6913	-0.0925504	0.939803	0.980225
ath-miR395e-5p	GUUCCUCUGAGCACUUCAUUG	9.72655	-0.0413575	0.952557	0.990864
ath-miR830-3p	UAACUAUUUUGAGAAGAAGUG	2.73727	0.0649222	0.959247	0.992501
ath-miR5653	UGGGUUGAGUUGAGUUGAGUUGGC	2.37509	0.0638718	0.963423	0.994171
ath-miR159a	UUUGGAUUGAAGGGAGCUCUA	37823.2	0.0115907	0.967297	0.995521
ath-miR833b	UGUUUGUUGACAUCGGUCUAG	0.724958	-0.0869671	0.971459	0.99557
ath-miR5637	AAUGCGCAACUCUAUAUUUCC	1.7793	-0.0506327	0.97264	0.99557
ath-miR840-3p	UUGUUUAGGUCCCUUAGUUUC	29.7586	-0.014036	0.975043	0.99557
ath-miR390a-5p	AAGCUCAGGAGGGAUAGCGCC	1330.17	-0.00399715	0.990332	0.998852
ath-miR8169	AUAGACAGAGUCACUCACAGA	0.377505	-0.0396482	0.990488	0.998852
ath-miR159c	UUUGGAUUGAAGGGAGCUCCU	7.15602	0.00199085	0.997945	0.998852
ath-miR396a-5p	UUCCACAGCUUUCUUGAACUG	3770.53	-0.000836869	0.998062	0.998852
ath-miR833a-5p	UGUUUGUUGUACUCGGUCUAGU	4.02491	-0.0020283	0.998451	0.998852
ath-miR830-5p	UCUUCUCCAAAUAGUUUAGGUU	9.67224	0.00108527	0.998852	0.998852

## Sheet: Table S5
Table S5: Lists of Known and Novel miRNAs identified in mkkk17 mutant after 04 hours ABA Induction																Green Highlighted:	|log2(fold-change)|>1 as Up-Regulated
Yellow Highlighted:	Considered Statistically Significant															Red Highlighted:	|log2(fold-change)|-1> as Down-Degulated
Known miRNAs								Novel miRNAs								Not Highlighted:	No Change in expression
miRNA ID	miRNA sequence	baseMean	log2FoldChange	pvalue	padj			miRNA ID	miRNA sequence	baseMean	log2FoldChange	pvalue	padj
ath-miR824-3p	CCUUCUCAUCGAUGGUCUAGA	1613.5	1.39016	3.26166e-07	4.90775e-05			ath-miRn-8	ACCGCUGUUAACGGCCGUUAACUG	40.3598	-1.83097	0.000417667	0.0218858
ath-miR156e	GCUUACUCUCUCUCUGUCACC	53.6528	2.65909	3.74638e-07	4.90775e-05			ath-miRn-67	UGAGUUGGCCCAUGAAUUUUGACC	554.744	-1.04203	0.00412062	0.0981458
ath-miR408-5p	ACAGGGAACAAGCAGAGCAUG	114.237	1.4568	0.00015061	0.0131533			ath-miRn-40	AUGAAACUAACCGGAUUUUGGAUC	61.2059	-1.12205	0.0111992	0.225708
ath-miR167a-3p	GAUCAUGUUCGCAGUUUCACC	14923.4	-1.32132	0.000394949	0.0218858			ath-miRn-57	GCGGAUAUUUUAGGCUACCCGAAA	4.60655	-2.76168	0.0197169	0.28674
ath-miR824-5p	UAGACCAUUUGUGAGAAGGGA	440.097	1.1912	0.000778673	0.0340021			ath-miRn-32	AGAUGAAAGGAUUGAAUAGUUUUC	5.04088	-2.34483	0.023182	0.297473
ath-miR397a	UCAUUGAGUGCAGCGUUGAUG	34.1749	1.80175	0.000959945	0.0359294			ath-miRn-36	AUACACCGAGGACUUUAUGAAAUC	1018.36	-0.764092	0.0270114	0.321682
ath-miR390a-3p	CGCUAUCCAUCCUGAGUUUCA	35.7839	-1.5036	0.00109903	0.0359933			ath-miRn-14	AACCUGAGGUCGUUGUCUUUGAUG	5.65857	-1.95695	0.0443321	0.371252
ath-miR171b-5p	AGAUAUUAGUGCGGUUCAAUC	20.7311	-1.59922	0.004098	0.0981458			ath-miRn-27	AGAAAUCACGGAAUGAAAAACUUC	169.768	-0.671031	0.0468368	0.371252
ath-miR164a	UGGAGAAGCAGGGCACGUGCA	126.462	1.2787	0.00410663	0.0981458			ath-miRn-23	ACCGCAACCAGAACUUAAAAGCCU	62.3099	-0.839022	0.0499244	0.371252
ath-miR156g-5p	CGACAGAAGAGAGUGAGCAC	5.88835	2.94961	0.00620892	0.135562			ath-miRn-29	AGACGGAAAUUUUCAAUUGAAUUC	10.1579	-1.31024	0.0605155	0.40654
ath-miR167d	UGAAGCUGCCAGCAUGAUCUGG	338.988	-0.902022	0.0160704	0.28674			ath-miRn-7	AGACGGAUCUGUGUUGAAACAGAC	26.5002	-1.01952	0.0631984	0.408591
ath-miR156	CGACAGAAGAGAGUGAGCACU	4.46326	2.90391	0.0168343	0.28674			ath-miRn-4	AAAACCCACUGGGUACCCAAAACC	82.1495	-0.980901	0.0639398	0.408591
ath-miR169b	CAGCCAAGGAUGACUUGCCGGC	14.0555	-1.61036	0.0182263	0.28674			ath-miRn-71	UUGCCCCGGAUUGUGUUGUUCCA	8.00056	-1.41123	0.100978	0.508775
ath-miR157d	UGACAGAAGAUAGAGAGCAC	145.43	0.820444	0.0195578	0.28674			ath-miRn-24	ACCGGAUUAGUUUUAGAGAUAAGU	8.49546	-1.096	0.153113	0.584745
ath-miR2111b-3p	AUCCUCGGGAUACAGUUUACC	256.586	0.867479	0.0207941	0.28674			ath-miRn-55	GAGGAUUAGCAACGUUGGUGCUGC	21.1282	-0.831427	0.160539	0.584745
ath-miR858b	UUCGUUGUCUGUUCGACCUUG	114.944	0.941761	0.0238433	0.297473			ath-miRn-12	AAACGAGAACUGCUGAAACUGGUU	7.06729	-1.22321	0.161889	0.584745
ath-miR167c-5p	UAAGCUGCCAGCAUGAUCUUG	30.0055	1.14339	0.0285008	0.324661			ath-miRn-17	AACGGGAUUGGAAUAAAGAAAAUU	9.98285	-1.01523	0.164218	0.584745
ath-miR858a	UUUCGUUGUCUGUUCGACCUU	138.794	0.770893	0.029765	0.324934			ath-miRn-21	AAUAGUAGACUAGUCUAGUGCACC	17.9695	-0.796536	0.165157	0.584745
ath-miR866-3p	ACAAAAUCCGUCUUUGAAGA	19.2428	1.4234	0.0368294	0.371252			ath-miRn-6	AUUGGCGCCGGUGUUGUAGAUGAC	83.1001	-0.507287	0.168261	0.587793
ath-miR164c-5p	UGGAGAAGCAGGGCACGUGCG	4.12529	2.63122	0.0405187	0.371252			ath-miRn-73	UUUGAGAAAAAUAACGUUGAUUGA	29.2006	-0.642341	0.175811	0.606085
ath-miR172b-5p	GCAGCACCAUUAAGAUUCAC	24.6211	-1.03069	0.0417938	0.371252			ath-miRn-38	AUCAGAAUUCUGUACGCAAAUGAC	4.48448	-1.38922	0.179998	0.61246
ath-miR169m	UAGCCAAGGAUGACUUGCCUG	65.7076	-0.804862	0.043609	0.371252			ath-miRn-39	AUCGCAAAUUCUGCUAGGGAUUUG	3.99951	-1.28048	0.227634	0.718555
ath-miR159a	UUUGGAUUGAAGGGAGCUCUA	39435.4	0.558284	0.0444844	0.371252			ath-miRn-45	AUUCCAUCGCGGGUGAUAUACCUC	5.18966	-1.10689	0.258023	0.751134
ath-miR169K	AGGCAGUCUCCUUGGCUAUC	20.4011	-1.03941	0.0447311	0.371252			ath-miRn-66	UCCGGAAUUGUAUCGAAACUCAGA	25.5492	-0.611114	0.262485	0.755726
ath-miR408-3p	AUGCACUGCCUCUUCCCUGGC	2404.88	0.560218	0.0483364	0.371252			ath-miRn-5	CGAGGAUUCGUCGACCAGGACGGC	50.085	-0.500278	0.291401	0.787515
ath-miR319c-5p	GAGAUUCUUUCAGUCCAGUC	3.70587	-2.41511	0.0495816	0.371252			ath-miRn-50	CUUCUGGUCAGAGGCUUGAC	2.67737	1.24931	0.347498	0.826761
ath-miR164b-3p	CAUGUGCCCAUCUUCACCAUC	65.559	0.729592	0.0510117	0.371252			ath-miRn-54	GAGAUACUGUGGAAGGGGAUUAGG	4.28799	-1.08463	0.348935	0.826761
ath-miR396b-3p	GCUCAAGAAAGCUGUGGGAAA	24.5539	-0.947377	0.0553977	0.392276			ath-miRn-44	AUUAGAGAACUAAGAAUGUAACCU	3.0786	-1.11273	0.352748	0.826761
ath-miR2111a-5p	UAAUCUGCAUCCUGAGGUUUA	65.9684	0.75772	0.057636	0.397385			ath-miRn-52	GACAUGUGUCAUGAUCUCGUGAUU	54.6484	-0.36671	0.396623	0.879377
ath-miR827	UUAGAUGACCAUCAACAAACU	10009.4	0.541719	0.0657487	0.409161			ath-miRn-42	AUUAAAGACAUUUCCUUUUGGAUG	3.64295	0.95496	0.425299	0.901266
ath-miR5012.1	UUUUACUGCUACUUGUGUUCCU	2.72612	-2.4595	0.069068	0.409161			ath-miRn-3	UUCCUUCUGAAAACUAAAAUU	7.28706	0.626676	0.440966	0.905506
ath-miR866a	UCAAGGAACGGAUUUUGUUAACU	10.1063	1.41724	0.069388	0.409161			ath-miRn-11	AAAAUGACAAGGAUUGUAUAAACU	2.76738	0.993216	0.447055	0.907973
ath-miR842	UCAUGGUCAGAUCCGUCAUCC	17.2677	1.10105	0.0706709	0.409161			ath-miRn-9	AAUAACAGUGGACUGGAUUGACAC	65.2941	-0.241412	0.515143	0.924435
ath-miR390a-5p	AAGCUCAGGAGGGAUAGCGCC	1311.5	-0.572171	0.0718374	0.409161			ath-miRn-2	UUCGAUAGUAAAUCUGAUUCU	11.2488	0.403156	0.571132	0.961075
ath-miR851-5p	UCUCGGUUCGCGAUCCACAAG	3.55753	-2.13236	0.0774351	0.431659			ath-miRn-53	GAGAACAUUGUCAAACUUCGAACA	4.326	-0.495742	0.6303	0.961075
ath-miR160c-3p	CGUACAAGGAGUCAAGCAUGA	12.5628	1.11482	0.0800927	0.437173			ath-miRn-49	CGGCUGUAUCUGUAGAUUUAUUGC	5.7497	-0.39105	0.665237	0.961075
ath-miR5656.1	UUGGCCCAUGUCGUUAUGAUU	52.6048	-0.839449	0.0862718	0.46129			ath-miRn-15	AACGAUUAGAAAACAGAUUGAACC	3.44211	0.462424	0.680745	0.961075
aath-miR172d-3p	AGAAUCUUGAUGAUGCUGCAG	3.65649	2.01184	0.0927677	0.47731			ath-miRn-30	AGAGAGUAUGUUGGAUUUCAAUA	4.89888	-0.407331	0.681732	0.961075
ath-miR841a-3p	AUUUCUAGUGGGUCGUAUUCA	5.14721	-1.65436	0.0929114	0.47731			ath-miRn-72	UUGGGACUUAUUUACAAUGGCUGC	44.6265	0.168485	0.683191	0.961075
ath-miR168b-3p	CCCGUCUUGUAUCAACUGAAU	28.6644	0.734606	0.110732	0.542848			ath-miRn-26	ACUGUUUGAACAAAAGAACUCCGU	53.7836	-0.149788	0.718179	0.961075
ath-miR447a	ACCCCUUACAAUGUCGAGUAA	9.94867	1.21919	0.111885	0.542848			ath-miRn-41	AUGGAACGAAGACGAUGAAUUAGU	2.74091	-0.453769	0.724827	0.961075
ath-miR166e-5p	GGAAUGUUGUCUGGCACGAGG	25.0831	0.812523	0.114084	0.543452			ath-miRn-51	GAAUUCUGAGAUCGUCCGUCUUA	17.4297	-0.213987	0.732091	0.961075
ath-miR159b-3p	UUUGGAUUGAAGGGAGCUCUU	14762.8	0.457912	0.11757	0.544795			ath-miRn-22	AAUCCUUGACCAUCGUUGGCCA	2.56564	0.3334	0.795697	0.962989
ath-miR394b-5p	UUGGCAUUCUGUCCACCUCC	501.772	0.48165	0.118524	0.544795			ath-miRn-19	AAGAUAUCAUCGACGUAGAGAAGA	3.26972	-0.293086	0.805492	0.962989
ath-miR170-3p	UGAUUGAGCCGUGUCAAUAUC	64.7371	0.614464	0.132826	0.582138			ath-miRn-16	AACGGAAGCUCUGACUCCUCUCCU	5.49577	-0.230072	0.817992	0.962989
ath-miR846-5p	CAUUCAAGGACUUCUAUUCAG	31.9894	0.918165	0.135045	0.582138			ath-miRn-20	AAGGUCUUGAAUGUUUUGUAGAUU	10.6435	-0.0826904	0.908624	0.995834
ath-miR5653	UGGGUUGAGUUGAGUUGAGUUGGC	3.34111	2.06855	0.135532	0.582138			ath-miRn-37	AUAGGAGAGAAACGAAUUGAACGU	4.21039	0.10265	0.917184	0.995834
ath-miR5014a	UUUGUACAACAUUUUUAGUGU	10.7908	-1.02514	0.135758	0.582138			ath-miRn-62	UACCUCUGUAGUCAGUGAUCGCCU	6.63654	0.0458704	0.958851	0.996984
ath-miR169l	AGGCAGUCUCUUUGGCUAUC	9.27893	-1.06626	0.138816	0.582138			ath-miRn-43	AUUACAACUGAGACUUUGACUAGU	13.3997	0.0125662	0.984207	0.99873
ath-miR5650	UUGUUUUGGAUCUUAGAUACA	4.54373	1.69288	0.13998	0.582138			ath-miRn-1	AUUAGAAUGAGAAUGUAGAUGAAU	18.6033	-0.000943942	0.99873	0.99873
ath-miR8175	GAUCCCCGGCAACGGCGCCA	11.4806	-0.999388	0.149524	0.584745
ath-miR846-3p	UUGAAUUGAAGUGCUUGAAUU	832.815	0.576625	0.150774	0.584745
ath-miR398b-5p	AGGGUUGAUAUGAGAACACAC	104.634	0.480462	0.159779	0.584745
ath-miR393b-5p	UCCAAAGGGAUCGCAUUGAUCC	662.859	-0.468829	0.163221	0.584745
ath-miR169f-3p	GCAAGUUGACCUUGGCUCUGC	5.67354	-1.31257	0.16448	0.584745
ath-miR841b	AAUACGAGCCACUGGAAACUG	50.5272	-0.585987	0.165065	0.584745
ath-miR397b	UCAUUGAGUGCAUCGUUGAUG	1115.4	0.536812	0.183285	0.615648
ath-miR164c-3p	CACGUGUUCUACUACUCCAAC	13.5152	0.890126	0.193886	0.643013
ath-miR169g	GCAAGUUGACCUUGGCUCUGU	3.35288	-1.51788	0.198936	0.651515
ath-miR1886.2	UGAGAUGAAAUCUUUGAUUGG	39.2627	-0.545773	0.215937	0.697159
ath-miR829-3p.2	CAAAUUAAAGCUUCAAGGUAG	5.87803	1.12059	0.218195	0.697159
ath-miR162a-5p	UGGAGGCAGCGGUUCAUCGAUC	8.52862	0.893941	0.232347	0.724701
ath-miR398b	UGUGUUCUCAGGUCACCCCU	107.311	0.408669	0.236553	0.729138
ath-miR833a-5p	UGUUUGUUGUACUCGGUCUAGU	6.67038	-0.972197	0.240058	0.731338
ath-miR167c	UAAGCUGCCAGCAUGAUCUUGU	24.3619	0.600627	0.247384	0.744997
ath-miR841b.1	UUUCUAGUGGGUCGUAUUCAC	274.585	-0.381212	0.253661	0.751134
ath-miR2112-3p	CUUUAUAUCCGCAUUUGCGCA	2.84653	1.50057	0.256749	0.751134
ath-miR160c-5p	UGCCUGGCUCCCUGUAUGCCA	3317.32	0.294159	0.272428	0.769696
ath-miR5026	ACUCAUAAGAUCGUGACACGU	41.2304	0.507101	0.275209	0.769696
ath-miR857	UUUUGUAUGUUGAAGGUGUAU	8.64703	0.796888	0.278948	0.769696
ath-miR865a.2	UUCCUCAAAUUUAUCCAAAAUU	29.5947	-0.553743	0.279088	0.769696
ath-miR5663-3p	UGAGAAUGCAAAUCCUUAGCU	20.7528	0.569568	0.293273	0.787515
ath-miR171c-5p	AGAUAUUGGUGCGGUUCAAUC	42.4078	0.466346	0.294567	0.787515
ath-miR779.2	UGAUUGGAAAUUUCGUUGACU	42.4313	-0.508647	0.3006	0.795527
ath-miR319a	UUGGACUGAAGGGAGCUCCCU	3648.86	0.327557	0.305977	0.79554
ath-miR170-5p	UAUUGGCCUGGUUCACUCAGA	54.7303	-0.404863	0.306678	0.79554
ath-miR861-3p	GAUGGAUAUGUCUUCAAGGAC	15.0666	-0.655386	0.309925	0.796081
ath-miR159b-5p	GAGCUCCUUGAAGUUCAAUGG	2.90767	-1.24509	0.317039	0.797367
ath-miR160a-3p	GCGUAUGAGGAGCCAUGCAUA	19.8084	-0.595715	0.319029	0.797367
ath-miR396a-5p	UUCCACAGCUUUCUUGAACUG	4882.57	0.282832	0.319555	0.797367
ath-miR844-3p	UUAUAAGCCAUCUUACUAGUU	36.975	0.444125	0.336832	0.826761
ath-miR2111a-3p	GUCCUCGGGAUGCGGAUUACC	29.6102	0.47125	0.341455	0.826761
ath-miR161.2	UCAAUGCAUUGAAAGUGACUA	787.805	0.460265	0.342386	0.826761
ath-miR169n	UAGCCAAGGAUGACUUGCCUGA	11.4577	-0.659797	0.353424	0.826761
ath-miR5634	AGGGACUUUGUGAAUUUAGGG	2.58421	2.69144	0.368553	0.851701
ath-miR839-5p	UACCAACCUUUCAUCGUUCCC	25.34	0.476754	0.370588	0.851701
ath-miR156d-3p	GCUCACUCUCUUUUUGUCAUAAC	23.3438	0.472514	0.374295	0.852741
ath-miR393a-3p	AUCAUGCUAUCUCUUUGGAUU	116.805	0.385832	0.379978	0.858226
ath-miR391-3p	ACGGUAUCUCUCCUACGUAGC	126.343	0.33014	0.396766	0.879377
ath-miR157b-3p	GCUCUCUAGCCUUCUGUCAUC	682.504	-0.290432	0.406526	0.879377
ath-miR841b-5p	UACGAGCCACUGGAAACUGAA	2.81113	-1.03546	0.408814	0.879377
ath-miR156f-3p	GCUCACUCUCUAUCCGUCACC	21.7007	0.468229	0.409312	0.879377
ath-miR163	UUGAAGAGGACUUGGAACUUCGAU	2423.78	-0.245345	0.409481	0.879377
ath-miR167c-3p	UAGGUCAUGCUGGUAGUUUCACC	258.08	0.311126	0.433181	0.901266
ath-miR848.2	UGGGACUGCCUAAGCUAAAGGCUU	13.856	-0.473225	0.433248	0.901266
ath-miR5020b.1	UUCUUACUUUCUUUCUUGCUCCU	12.6158	-0.528744	0.433433	0.901266
ath-miR822-5p	UGCGGGAAGCAUUUGCACAUG	231.81	0.275372	0.442385	0.905506
ath-miR396a-3p	GUUCAAUAAAGCUGUGGGAAG	59.9943	-0.322122	0.451607	0.909456
ath-miR172e-3p	GGAAUCUUGAUGAUGCUGCAU	4.95193	0.714234	0.466087	0.909456
ath-miR775	UUCGAUGUCUAGCAGUGCCA	66.0068	0.296026	0.466148	0.909456
ath-miR830-3p	UAACUAUUUUGAGAAGAAGUG	4.43471	-0.773797	0.470252	0.909456
ath-miR157a-5p	UUGACAGAAGAUAGAGAGCAC	4411.17	0.190042	0.473002	0.909456
ath-miR843	UUUAGGUCGAGCUUCAUUGGA	12.5868	0.44136	0.474518	0.909456
ath-miR159c	UUUGGAUUGAAGGGAGCUCCU	12.5635	0.447045	0.474603	0.909456
ath-miR403-5p	UGUUUUGUGCUUGAAUCUAAUU	44.9659	0.307408	0.477425	0.909456
ath-miR395c	GUUCCCUUUAACGCUUCAUUG	3.41774	-0.774879	0.479027	0.909456
ath-miR3932b-5p	UUUGACGUGCUCGAUCUGCUC	5.28561	0.679631	0.490133	0.919554
ath-miR1888b-	UUCUUCCCAAAUCUUAGAUUU	8.10507	-0.546328	0.494407	0.919554
ath-miR165a-5p	GGAAUGUUGUCUGGAUCGAGG	78.7634	0.275896	0.494875	0.919554
ath-miR319c	UUUGGACUGAAGGGAGCUCCU	620.824	0.201691	0.500892	0.919554
ath-miR156f-5p	UGACAGAAGAGAGUGAGCAC	2353.13	0.23305	0.501894	0.919554
ath-miR860	UCAAUAGAUUGGACUAUGUAU	16.345	0.410663	0.510158	0.924435
ath-miR837a	AACAUGAGGACUUUAUACUUG	3.32266	0.761681	0.514272	0.924435
ath-miR865a	UCUGGGAUGAAUUUGGAUCU	7.74063	0.50827	0.524289	0.934447
ath-miR398a-5p	AAGGAGUGGCAUGUGAACACA	16.8598	0.378016	0.532865	0.940013
ath-miR5654	UAAAUCCCAACAUCUUCCACC	44.7799	0.320825	0.536884	0.940013
ath-miR391-5p	UUCGCAGGAGAGAUAGCGCCA	26.7225	0.350152	0.538175	0.940013
ath-miR172b-3p	AGAAUCUUGAUGAUGCUGCAU	117.298	-0.212771	0.542096	0.94059
ath-miR5998b	ACAGUUUGUGUUUUGUUUUGU	9.86053	-0.404473	0.558709	0.961075
ath-miR863-3p	UUGAGAGCAACAAGACAUAAU	3.45967	-0.635865	0.561493	0.961075
ath-miR838	UUUUCUUCUACUUCUUGCACA	16.772	0.327263	0.581568	0.961075
ath-miR156b-3p	UGCUCACCUCUCUUUCUGUCAGU	498.646	0.205069	0.587842	0.961075
ath-miR158a-5p	CUUUGUCUACAAUUUUGGAAA	30.9944	0.25088	0.587847	0.961075
ath-miR845a	CGGCUCUGAUACCAAUUGAUG	6.75238	-0.471779	0.587919	0.961075
ath-miR398b-3p	UGUGUUCUCAGGUCACCCCUG	6821.79	0.159937	0.592982	0.961075
ath-miR172e	GCAGCACCAUUAAGAUUCACA	19.4873	-0.280497	0.594076	0.961075
ath-miR158a-3p	UCCCAAAUGUAGACAAAGCA	47752.4	-0.182216	0.595576	0.961075
ath-miR161.1	UGAAAGUGACUACAUCGGGGU	3426.82	-0.151216	0.601136	0.961075
ath-miR5659	CGAUGAAGGUCUUUGGAACGGUA	2.95812	-0.630911	0.608914	0.961075
ath-miR167b	GGUCAUGCUCUGACAGCCUCACU	42.9516	0.244069	0.615777	0.961075
ath-miR777	UACGCAUUGAGUUUCGUUGCUU	111.749	0.186802	0.62058	0.961075
ath-miR156c-3p	GCUCACUGCUCUAUCUGUCAGA	173.523	-0.177975	0.624305	0.961075
ath-miR472-3p	UUUUUCCUACUCCGCCCAUACC	1532.76	-0.217786	0.630719	0.961075
ath-miR395d	CUGAAGUGUUUGGGGGAACUC	8.47778	0.357431	0.630833	0.961075
ath-miR869.2	UCUGGUGUUGAGAUAGUUGAC	19.6066	0.292045	0.63313	0.961075
ath-miR841a-5p	UACGAGCCACUUGAAACUGAA	22.3352	-0.269096	0.637478	0.961075
ath-miR399f-3p	UGCCAAAGGAGAUUUGCCCGG	202.405	0.135309	0.644952	0.961075
ath-miR5595a	ACAUAUGAUCUGCAUCUUUGC	4.35957	0.489741	0.649072	0.961075
ath-miR166e-3p	UCGGACCAGGCUUCAUUCCCC	151710	-0.123589	0.650346	0.961075
ath-miR399d	UGCCAAAGGAGAUUUGCCCCG	357.408	0.140801	0.653282	0.961075
ath-miR830-5p	UCUUCUCCAAAUAGUUUAGGUU	8.73505	-0.318373	0.668652	0.961075
ath-miR829-3p.1	AGCUCUGAUACCAAAUGAUGGAAU	12.2192	0.27166	0.67617	0.961075
ath-miR5651	UUGUGCGGUUCAAAUAGUAAC	73.6428	0.175183	0.679947	0.961075
ath-miR825a	UCAAGCACCAGCUCGAAGAAGC	75.9117	-0.185916	0.693493	0.961075
ath-miR171c-3p	UUGAGCCGUGCCAAUAUCACG	22.3705	0.194275	0.695299	0.961075
ath-miR8172.1	AACAGAUCAUUUGGAUGAACCAUU	109.776	0.14311	0.697655	0.961075
ath-miR169a-3p	GGCAAGUUGUCCUUGGCUAC	6.0996	-0.340014	0.698421	0.961075
ath-miR852	AAGAUAAGCGCCUUAGUUCUG	8.18787	-0.319089	0.701329	0.961075
ath-miR822-3p	UGUGCAAAUGCUUUCUACAGG	38.0049	-0.179974	0.701506	0.961075
ath-miR840-5p	ACACUGAAGGACCUAAACUAAC	20.8325	-0.202919	0.709903	0.961075
ath-miR778a.1	UACAUAGACCAAACCAAGGCG	3.02771	0.484358	0.714322	0.961075
ath-miR171a-3p	UGAUUGAGCCGCGCCAAUAUC	617.065	0.126957	0.71433	0.961075
ath-miR395b	CUGAAGUGUUUGGGGGGACUC	50.9964	-0.141046	0.715433	0.961075
ath-miR840-3p	UUGUUUAGGUCCCUUAGUUUC	43.6143	0.150416	0.721585	0.961075
ath-miR169a-5p	CAGCCAAGGAUGACUUGCCGA	63.2209	0.134479	0.732582	0.961075
ath-miR399c-5p	GGGCAUCUUUCUAUUGGCAGG	123.083	-0.135165	0.732758	0.961075
ath-miR157c-3p	GCUCUCUAUACUUCUGUCACC	472.322	0.127568	0.735318	0.961075
ath-miR848	UGACAUGGGACUGCCUAAGCUA	9.56355	0.230088	0.741594	0.961075
ath-miR825	UUCUCAAGAAGGUGCAUGAAC	15.5556	-0.202072	0.744141	0.961075
ath-miR158b	CCCCAAAUGUAGACAAAGCA	93.8827	0.12972	0.744235	0.961075
ath-miR5027.1	GAGAAAACCGGUUGGAACUUGCCU	2.62828	-0.457816	0.747604	0.961075
ath-miR393b-3p	AUCAUGCGAUCUCUUUGGAUU	368.965	-0.117214	0.748318	0.961075
ath-miR778a	ACAAACUCGGUGUACAUAGAC	4.18792	0.33156	0.757309	0.962989
ath-miR3440b-5p	UUUUCUUGGCCCAUCCACUUC	3.29457	0.360273	0.758371	0.962989
ath-miR773a-	UUUGCUUCCAGCUUUUGUCUCC	399.2	0.0906259	0.762261	0.962989
ath-miR168a-5p	UCGCUUGGUGCAGGUCGGGAA	842.424	0.0910071	0.764877	0.962989
ath-miR399c-3p	UGCCAAAGGAGAGUUGCCCUG	1601.46	0.0900556	0.772195	0.962989
ath-miR398a-3p	UGUGUUCUCAGGUCACCCCUU	18.0181	0.15139	0.778259	0.962989
ath-miR850a	UUAGUUGUCGUCGUAUCUUUG	14.6275	-0.159113	0.791445	0.962989
ath-miR168b	UCGCUUGGUGCAGGUCGGGAAC	907.897	0.0738301	0.792556	0.962989
ath-miR472-5p	AUGGUCGAAGUAGGCAAAAUC	37.3967	-0.113061	0.798211	0.962989
ath-miR156a-3p	GCUCACUGCUCUUUCUGUCAGA	126.42	0.0919835	0.80258	0.962989
ath-miR173-5p	UUCGCUUGCAGAGAGAAAUCAC	831.353	-0.111543	0.803263	0.962989
ath-miR863-3P.2	AUGCGAUUGAGAGCAACAAGA	38.042	0.1255	0.813714	0.962989
ath-miR395e	GUUCCUCUGAGCACUUCAUU	18.8139	-0.140043	0.816001	0.962989
ath-miR390b-3p	CGCUAUCCAUCCUGAGUUCC	8.42659	-0.172613	0.81763	0.962989
ath-miR5654-3p	UGGAAGAUGCUUUGGGAUUUAUU	4.21514	-0.2291	0.817827	0.962989
ath-miR173	UCUGUGAUUCUCUGUGUAAGC	230.125	0.0770313	0.819644	0.962989
ath-miR775a	UUUUCGAUGUCUAGCAGUGCC	46.4796	0.0876487	0.825021	0.964979
ath-miR5637	AAUGCGCAACUCUAUAUUUCC	3.47564	0.23673	0.830067	0.966424
ath-miR400	UAUGAGAGUAUUAUAAGUCAC	64.5873	-0.0833214	0.833633	0.966424
ath-miR166e	UCGGACCAGGCUUCAUUCCCCU	281.829	-0.0501481	0.861655	0.992263
ath-miR835a	AGUAACAUUGUUGGGGAAAAACG	5.78077	-0.146208	0.868584	0.992263
ath-miR171c	UUGAGCCGUGCCAAUAUCACGU	379.005	0.0555393	0.869948	0.992263
ath-miR169e	UGAGCCAAGGAUGACUUGCCG	4.3158	-0.159101	0.87107	0.992263
ath-miR1888a	UAAGUUAAGAUUUGUGAAGAA	2.52714	0.187845	0.896066	0.995834
ath-miR829-5p	ACUUUGAAGCUUUGAUUUGAA	12.5267	-0.0846634	0.898109	0.995834
ath-miR396b-5p	UUCCACAGCUUUCUUGAACUU	1589.96	-0.0331774	0.902125	0.995834
ath-miR447a-3p	UUGGGGACGAGAUGUUUUGUUG	5.29645	-0.115863	0.902267	0.995834
ath-miR447a.2-3p	UAUGGAAGAAAUUGUAGUAUU	138.887	0.0487772	0.909866	0.995834
ath-miR447b	ACGAAGCAUCUGUCCCCUGGU	3.11091	-0.126578	0.910627	0.995834
ath-miR403-3p	UUAGAUUCACGCACAAACUCG	10442.1	0.0292835	0.912992	0.995834
ath-miR823	UGGGUGGUGAUCAUAUAAGAU	27.0953	0.0456245	0.925019	0.995834
ath-miR850	UAAGAUCCGGACUACAACAAAG	4.48277	0.0969551	0.925038	0.995834
ath-miR1888b.1	UUCUUCCCAAAUCUUAGAUU	15.3382	-0.0514241	0.927978	0.995834
ath-miR166a-5p	GGACUGUUGUCUGGCUCGAGG	726.956	0.0276896	0.929472	0.995834
ath-miR399f-5p	GGGCAAGAUCACCAUUGGCAGA	323.811	-0.0273283	0.930262	0.995834
ath-miR165b	UCGGACCAGGCUUCAUCCCCC	36603.9	0.0236092	0.933059	0.995834
ath-miR865a.1	UUCCUCAAAUUUAUCCAAAAU	16.5222	0.0486305	0.94075	0.995834
ath-miR168a-3p	CCCGCCUUGCAUCAACUGAAU	269.379	0.0240725	0.947126	0.995834
ath-miR781b	UUAGAGUUUUCUGGAUACUUA	55.5343	-0.0312013	0.948619	0.995834
ath-miR847	UCACUCCUCUUCUUCUUGAUG	15.3033	-0.0364386	0.949557	0.995834
ath-miR399a	UGCCAAAGGAGAUUUGCCCUG	249.655	0.0219571	0.950223	0.995834
ath-miR842a	CAUGGUCAGAUCCGUCAUCCC	10.3758	0.0344454	0.958931	0.996984
ath-miR5637.1	UGCGCAACUCUAUAUUUCCUC	16.5774	0.0260009	0.965719	0.99873
ath-miR779-5p	UCAGCUGAGCUUUCUCGUCAUC	29.4183	0.0170001	0.97358	0.99873
ath-miR5654-5p	AUAAAUCCCAACAUCUUCCA	17.8791	0.0175927	0.974208	0.99873
ath-miR319c-3p	UUGGACUGAAGGGAGCUCCUU	369.871	-0.00814042	0.97864	0.99873
ath-miR395e-5p	GUUCCUCUGAGCACUUCAUUG	16.3951	0.0063708	0.991307	0.99873
ath-miR167a-5p	UGAAGCUGCCAGCAUGAUCUA	3302.13	0.0019937	0.993939	0.99873
ath-miR162b-3p	UCGAUAAACCUCUGCAUCCAG	740.994	-0.00254416	0.994495	0.99873
ath-miR5012	UUUUACUGCUACUUGUGUUCC	6.10193	-0.00271654	0.997675	0.99873

## Sheet: Table S6
Table S6: Lists of Known and Novel miRNAs identified in mkkk18 mutant after 04 hours ABA Induction																Green Highlighted:	|log2(fold-change)|>1 as Up-Regulated
Yellow Highlighted:	Considered Statistically Significant															Red Highlighted:	|log2(fold-change)|-1> as Down-Degulated
Known miRNAs								Novel miRNAs								Not Highlighted:	No Change in expression
miRNA ID	miRNA sequence	baseMean	log2FoldChange	pvalue	padj			miRNA ID	miRNA sequence	baseMean	log2FoldChange	pvalue	padj
ath-miR167a-3p	GAUCAUGUUCGCAGUUUCACC	17685.1	-1.24072	1.01213e-07	1.68014e-05			ath-miRn-73	UUUGAGAAAAAUAACGUUGAUUGA	32.6721	-1.10448	0.032842	0.209684
ath-miR824-3p	CCUUCUCAUCGAUGGUCUAGA	2157.62	1.43857	3.92936e-06	0.000326137			ath-miRn-67	UGAGUUGGCCCAUGAAUUUUGACC	507.972	-0.611688	0.0683076	0.323155
ath-miR156e	GCUUACUCUCUCUCUGUCACC	82.5787	1.38367	0.000458898	0.0253923			ath-miRn-1	AUUAGAAUGAGAAUGUAGAUGAAU	21.9466	-0.857965	0.0812171	0.344389
ath-miR156f-3p	GCUCACUCUCUAUCCGUCACC	27.9001	1.78412	0.000632197	0.0262362			ath-miRn-6	AUUGGCGCCGGUGUUGUAGAUGAC	81.6224	0.541816	0.151004	0.491504
ath-miR398a-3p	UGUGUUCUCAGGUCACCCCUU	24.986	1.71623	0.00128922	0.0414001			ath-miRn-27	AGAAAUCACGGAAUGAAAAACUUC	151.306	-0.455024	0.24445	0.650425
ath-miR169K	AGGCAGUCUCCUUGGCUAUC	73.138	1.12754	0.00158777	0.0414001			ath-miRn-26	ACUGUUUGAACAAAAGAACUCCGU	43.2802	-0.470191	0.254873	0.651015
ath-miR2111b-3p	AUCCUCGGGAUACAGUUUACC	190.858	0.935431	0.00174579	0.0414001			ath-miRn-40	AUGAAACUAACCGGAUUUUGGAUC	54.2203	-0.463267	0.254915	0.651015
ath-miR168b	UCGCUUGGUGCAGGUCGGGAAC	1613.98	1.32915	0.00219	0.0454426			ath-miRn-66	UCCGGAAUUGUAUCGAAACUCAGA	20.1943	-0.572092	0.292919	0.666089
ath-miR397a	UCAUUGAGUGCAGCGUUGAUG	38.5515	1.56199	0.00296575	0.0547015			ath-miRn-55	GAGGAUUAGCAACGUUGGUGCUGC	22.0473	0.518585	0.330724	0.732002
ath-miR168a-5p	UCGCUUGGUGCAGGUCGGGAA	1161.22	0.998845	0.00428235	0.0648497			ath-miRn-36	AUACACCGAGGACUUUAUGAAAUC	993.945	0.226088	0.404433	0.7916
ath-miR8172.1	AACAGAUCAUUUGGAUGAACCAUU	107.665	-0.938807	0.00466962	0.0648497			ath-miRn-8	ACCGCUGUUAACGGCCGUUAACUG	43.1193	-0.378766	0.460164	0.7916
ath-miR166a-5p	GGACUGUUGUCUGGCUCGAGG	1165.26	0.983468	0.00468793	0.0648497			ath-miRn-23	ACCGCAACCAGAACUUAAAAGCCU	57.1809	-0.265717	0.4781	0.793646
ath-miR408-3p	AUGCACUGCCUCUUCCCUGGC	2804.19	1.13394	0.00678772	0.0840602			ath-miRn-51	GAAUUCUGAGAUCGUCCGUCUUA	24.2576	0.384719	0.508765	0.810301
ath-miR398b-3p	UGUGUUCUCAGGUCACCCCUG	10683	0.906853	0.00708942	0.0840602			ath-miRn-5	CGAGGAUUCGUCGACCAGGACGGC	90.4947	0.202876	0.678659	0.91269
ath-miR846-5p	CAUUCAAGGACUUCUAUUCAG	30.7198	-1.23335	0.00868695	0.0961356			ath-miRn-9	AAUAACAGUGGACUGGAUUGACAC	65.3875	0.115209	0.7506	0.928924
ath-miR396a-3p	GUUCAAUAAAGCUGUGGGAAG	76.7576	-0.799833	0.0142934	0.148295			ath-miRn-72	UUGGGACUUAUUUACAAUGGCUGC	47.4057	0.0749916	0.845518	0.961808
ath-miR167c-3p	UAGGUCAUGCUGGUAGUUUCACC	375.777	-0.825711	0.015797	0.154253			ath-miRn-52	GACAUGUGUCAUGAUCUCGUGAUU	56.2187	0.0354664	0.927276	0.991353
ath-miR408-5p	ACAGGGAACAAGCAGAGCAUG	114.376	0.793877	0.0184094	0.160507			ath-miRn-4	AAAACCCACUGGGUACCCAAAACC	74.2547	0.00992489	0.982503	0.994784
ath-miR157b-3p	GCUCUCUAGCCUUCUGUCAUC	1008.42	0.811661	0.0190535	0.160507
ath-miR472-3p	UUUUUCCUACUCCGCCCAUACC	1786.23	0.916307	0.0193382	0.160507
ath-miR398b	UGUGUUCUCAGGUCACCCCU	163.127	0.889086	0.0235305	0.179757
ath-miR168b-3p	CCCGUCUUGUAUCAACUGAAU	35.236	0.922054	0.0238233	0.179757
ath-miR168a-3p	CCCGCCUUGCAUCAACUGAAU	417.786	0.732396	0.0291643	0.209684
ath-miR166e-5p	GGAAUGUUGUCUGGCACGAGG	51.5906	0.976821	0.0317084	0.209684
ath-miR846-3p	UUGAAUUGAAGUGCUUGAAUU	1089.29	-0.71382	0.0322681	0.209684
ath-miR171c-5p	AGAUAUUGGUGCGGUUCAAUC	58.5798	0.735097	0.0353652	0.21743
ath-miR160a-3p	GCGUAUGAGGAGCCAUGCAUA	28.4442	-0.926557	0.0394239	0.233728
ath-miR865a.1	UUCCUCAAAUUUAUCCAAAAU	19.1396	-1.13996	0.0434558	0.248747
ath-miR865a.2	UUCCUCAAAUUUAUCCAAAAUU	28.2337	-1.30244	0.0523333	0.289577
ath-miR156d-3p	GCUCACUCUCUUUUUGUCAUAAC	24.6254	0.851185	0.0628264	0.323155
ath-miR393b-3p	AUCAUGCGAUCUCUUUGGAUU	292.918	-0.741398	0.0659374	0.323155
ath-miR170-5p	UAUUGGCCUGGUUCACUCAGA	66.2296	0.753499	0.0673412	0.323155
ath-miR166e	UCGGACCAGGCUUCAUUCCCCU	391.065	0.658989	0.0710069	0.323155
ath-miR164b-3p	CAUGUGCCCAUCUUCACCAUC	132.842	0.666967	0.0717876	0.323155
ath-miR5656.1	UUGGCCCAUGUCGUUAUGAUU	112.701	0.803682	0.0720286	0.323155
ath-miR390a-3p	CGCUAUCCAUCCUGAGUUUCA	42.4168	-0.732428	0.0819084	0.344389
ath-miR394b-5p	UUGGCAUUCUGUCCACCUCC	651.607	0.516089	0.0829854	0.344389
ath-miR167c-5p	UAAGCUGCCAGCAUGAUCUUG	55.6143	-0.683617	0.088764	0.354464
ath-miR169l	AGGCAGUCUCUUUGGCUAUC	23.8912	0.818682	0.0896836	0.354464
ath-miR829-3p.1	AGCUCUGAUACCAAAUGAUGGAAU	16.4423	-1.00041	0.0933054	0.360202
ath-miR848.2	UGGGACUGCCUAAGCUAAAGGCUU	16.241	-0.920747	0.0996988	0.376136
ath-miR156b-3p	UGCUCACCUCUCUUUCUGUCAGU	572.842	0.460217	0.103867	0.383152
ath-miR824-5p	UAGACCAUUUGUGAGAAGGGA	501.099	0.47542	0.107955	0.387012
ath-miR166e-3p	UCGGACCAGGCUUCAUUCCCC	206187	0.587901	0.109576	0.387012
ath-miR860	UCAAUAGAUUGGACUAUGUAU	32.9955	-0.690313	0.119583	0.413557
ath-miR167c	UAAGCUGCCAGCAUGAUCUUGU	34.4676	-0.689072	0.137417	0.462754
ath-miR171a-3p	UGAUUGAGCCGCGCCAAUAUC	762.215	0.447125	0.139384	0.462754
ath-miR158b	CCCCAAAUGUAGACAAAGCA	104.691	-0.63545	0.162066	0.517365
ath-miR403-3p	UUAGAUUCACGCACAAACUCG	13162.7	-0.443592	0.182489	0.57157
ath-miR157c-3p	GCUCUCUAUACUUCUGUCACC	521.36	-0.356789	0.185962	0.571662
ath-miR159a	UUUGGAUUGAAGGGAGCUCUA	48205.2	0.385464	0.204782	0.61807
ath-miR169b	CAGCCAAGGAUGACUUGCCGGC	22.8945	-0.674857	0.210836	0.624977
ath-miR158a-3p	UCCCAAAUGUAGACAAAGCA	49509.6	-0.325905	0.220696	0.642728
ath-miR158a-5p	CUUUGUCUACAAUUUUGGAAA	40.6445	-0.574832	0.226922	0.649468
ath-miR863-3P.2	AUGCGAUUGAGAGCAACAAGA	28.9383	-0.534685	0.233819	0.650425
ath-miR399d	UGCCAAAGGAGAUUUGCCCCG	286.827	0.347944	0.242746	0.650425
ath-miR165b	UCGGACCAGGCUUCAUCCCCC	50813.4	0.510364	0.244776	0.650425
ath-miR395b	CUGAAGUGUUUGGGGGGACUC	47.6772	0.535005	0.246848	0.650425
ath-miR171b-5p	AGAUAUUAGUGCGGUUCAAUC	25.3928	-0.522965	0.26933	0.666089
ath-miR827	UUAGAUGACCAUCAACAAACU	11548.7	-0.384049	0.272898	0.666089
ath-miR777	UACGCAUUGAGUUUCGUUGCUU	106.385	-0.350757	0.275357	0.666089
ath-miR447a.2-3p	UAUGGAAGAAAUUGUAGUAUU	160.994	-0.437295	0.278386	0.666089
ath-miR163	UUGAAGAGGACUUGGAACUUCGAU	1925.98	-0.304667	0.281463	0.666089
ath-miR822-3p	UGUGCAAAUGCUUUCUACAGG	47.6175	-0.479261	0.287398	0.666089
ath-miR173-5p	UUCGCUUGCAGAGAGAAAUCAC	684.637	-0.616121	0.290521	0.666089
ath-miR779.2	UGAUUGGAAAUUUCGUUGACU	44.6907	-0.471436	0.323709	0.726158
ath-miR171c	UUGAGCCGUGCCAAUAUCACGU	419.908	-0.346182	0.340216	0.743104
ath-miR167b	GGUCAUGCUCUGACAGCCUCACU	43.5963	0.350327	0.347182	0.748469
ath-miR391-5p	UUCGCAGGAGAGAUAGCGCCA	33.4645	0.409931	0.358642	0.763263
ath-miR842	UCAUGGUCAGAUCCGUCAUCC	18.7655	-0.453428	0.374391	0.786694
ath-miR172e	GCAGCACCAUUAAGAUUCACA	21.3368	-0.502115	0.388151	0.7916
ath-miR164c-3p	CACGUGUUCUACUACUCCAAC	21.6113	0.512126	0.393668	0.7916
ath-miR5020b.1	UUCUUACUUUCUUUCUUGCUCCU	16.2543	-0.5534	0.401893	0.7916
ath-miR403-5p	UGUUUUGUGCUUGAAUCUAAUU	43.3886	-0.384735	0.403397	0.7916
ath-miR775a	UUUUCGAUGUCUAGCAGUGCC	48.2239	0.302201	0.409473	0.7916
ath-miR838	UUUUCUUCUACUUCUUGCACA	18.1455	-0.528075	0.415058	0.7916
ath-miR390a-5p	AAGCUCAGGAGGGAUAGCGCC	1705.84	0.225503	0.418256	0.7916
ath-miR396a-5p	UUCCACAGCUUUCUUGAACUG	5883.27	-0.201879	0.433498	0.7916
ath-miR391-3p	ACGGUAUCUCUCCUACGUAGC	154.246	0.412603	0.434475	0.7916
ath-miR829-5p	ACUUUGAAGCUUUGAUUUGAA	23.558	-0.366796	0.439287	0.7916
ath-miR399f-5p	GGGCAAGAUCACCAUUGGCAGA	285.86	-0.22256	0.439611	0.7916
ath-miR472-5p	AUGGUCGAAGUAGGCAAAAUC	27.5743	-0.38281	0.443576	0.7916
ath-miR781b	UUAGAGUUUUCUGGAUACUUA	54.8992	-0.329429	0.447227	0.7916
ath-miR399c-5p	GGGCAUCUUUCUAUUGGCAGG	145.09	0.238954	0.45261	0.7916
ath-miR5026	ACUCAUAAGAUCGUGACACGU	68.3212	-0.278427	0.455907	0.7916
ath-miR161.1	UGAAAGUGACUACAUCGGGGU	4375.55	0.220086	0.464494	0.7916
ath-miR858b	UUCGUUGUCUGUUCGACCUUG	122.238	0.263197	0.46733	0.7916
ath-miR2111a-5p	UAAUCUGCAUCCUGAGGUUUA	75.552	-0.231576	0.47393	0.793646
ath-miR160c-5p	UGCCUGGCUCCCUGUAUGCCA	4147.61	0.221266	0.492589	0.809601
ath-miR161.2	UCAAUGCAUUGAAAGUGACUA	752.535	-0.272716	0.50011	0.810301
ath-miR869.2	UCUGGUGUUGAGAUAGUUGAC	29.2962	-0.304275	0.511854	0.810301
ath-miR775	UUCGAUGUCUAGCAGUGCCA	74.7591	0.239813	0.51254	0.810301
ath-miR823	UGGGUGGUGAUCAUAUAAGAU	29.0698	0.274421	0.518372	0.81179
ath-miR173	UCUGUGAUUCUCUGUGUAAGC	253.493	-0.175544	0.533762	0.826637
ath-miR395e-5p	GUUCCUCUGAGCACUUCAUUG	17.9857	0.336084	0.537812	0.826637
ath-miR5663-3p	UGAGAAUGCAAAUCCUUAGCU	19.7967	-0.326868	0.555168	0.845485
ath-miR400	UAUGAGAGUAUUAUAAGUCAC	69.3482	-0.270948	0.569432	0.859325
ath-miR162b-3p	UCGAUAAACCUCUGCAUCCAG	1008.07	0.166233	0.586598	0.876802
ath-miR157a-5p	UUGACAGAAGAUAGAGAGCAC	4782.42	-0.135463	0.591577	0.876802
ath-miR156f-5p	UGACAGAAGAGAGUGAGCAC	3307.73	0.176379	0.600518	0.882177
ath-miR5637.1	UGCGCAACUCUAUAUUUCCUC	23.5898	0.307264	0.611802	0.890869
ath-miR779-5p	UCAGCUGAGCUUUCUCGUCAUC	38.7881	0.208016	0.627504	0.905788
ath-miR172b-3p	AGAAUCUUGAUGAUGCUGCAU	127.902	-0.221791	0.641794	0.906273
ath-miR841a-5p	UACGAGCCACUUGAAACUGAA	32.2527	-0.20881	0.648138	0.906273
ath-miR393b-5p	UCCAAAGGGAUCGCAUUGAUCC	721.273	-0.187541	0.652769	0.906273
ath-miR396b-5p	UUCCACAGCUUUCUUGAACUU	2097.64	-0.146431	0.656299	0.906273
ath-miR169a-5p	CAGCCAAGGAUGACUUGCCGA	90.5361	0.143003	0.65885	0.906273
ath-miR169m	UAGCCAAGGAUGACUUGCCUG	125.324	0.166918	0.663526	0.906273
ath-miR861-3p	GAUGGAUAUGUCUUCAAGGAC	17.0705	-0.24455	0.666056	0.906273
ath-miR172b-5p	GCAGCACCAUUAAGAUUCAC	32.3006	-0.215399	0.688655	0.91269
ath-miR399f-3p	UGCCAAAGGAGAUUUGCCCGG	171.384	-0.116885	0.689416	0.91269
ath-miR841b.1	UUUCUAGUGGGUCGUAUUCAC	516.315	0.140575	0.692765	0.91269
ath-miR169n	UAGCCAAGGAUGACUUGCCUGA	17.7218	0.232199	0.702677	0.913942
ath-miR5014a	UUUGUACAACAUUUUUAGUGU	17.7785	-0.244443	0.704726	0.913942
ath-miR397b	UCAUUGAGUGCAUCGUUGAUG	1115.21	0.138147	0.7106	0.914415
ath-miR164a	UGGAGAAGCAGGGCACGUGCA	180.008	0.161	0.721036	0.920707
ath-miR825	UUCUCAAGAAGGUGCAUGAAC	18.6513	-0.175615	0.727505	0.921876
ath-miR5654-5p	AUAAAUCCCAACAUCUUCCA	19.603	-0.16744	0.751896	0.928924
ath-miR157d	UGACAGAAGAUAGAGAGCAC	162.693	-0.0967494	0.753227	0.928924
ath-miR399c-3p	UGCCAAAGGAGAGUUGCCCUG	1812.72	0.113197	0.757184	0.928924
ath-miR319c	UUUGGACUGAAGGGAGCUCCU	600.754	-0.0984086	0.761046	0.928924
ath-miR850a	UUAGUUGUCGUCGUAUCUUUG	27.3132	-0.12954	0.77301	0.93664
ath-miR839-5p	UACCAACCUUUCAUCGUUCCC	21.0896	0.143567	0.784427	0.943347
ath-miR844-3p	UUAUAAGCCAUCUUACUAGUU	38.3055	0.121779	0.791759	0.943347
ath-miR319c-3p	UUGGACUGAAGGGAGCUCCUU	401.131	0.0908025	0.799423	0.943347
ath-miR156c-3p	GCUCACUGCUCUAUCUGUCAGA	200.589	0.0863719	0.801277	0.943347
ath-miR393a-3p	AUCAUGCUAUCUCUUUGGAUU	91.4844	-0.099171	0.825753	0.961808
ath-miR159b-3p	UUUGGAUUGAAGGGAGCUCUU	18095.7	0.0599112	0.836375	0.961808
ath-miR156a-3p	GCUCACUGCUCUUUCUGUCAGA	150.367	-0.0684377	0.843204	0.961808
ath-miR773a-	UUUGCUUCCAGCUUUUGUCUCC	624.307	-0.0556932	0.848519	0.961808
ath-miR165a-5p	GGAAUGUUGUCUGGAUCGAGG	117.598	0.0685435	0.851721	0.961808
ath-miR167a-5p	UGAAGCUGCCAGCAUGAUCUA	4076.8	0.0450865	0.869837	0.975628
ath-miR825a	UCAAGCACCAGCUCGAAGAAGC	60.0581	-0.0815538	0.877412	0.97752
ath-miR5654	UAAAUCCCAACAUCUUCCACC	41.901	0.0573365	0.892613	0.98752
ath-miR171c-3p	UUGAGCCGUGCCAAUAUCACG	34.2491	-0.0563472	0.899543	0.98752
ath-miR398b-5p	AGGGUUGAUAUGAGAACACAC	93.9693	-0.0454854	0.904235	0.98752
ath-miR5651	UUGUGCGGUUCAAAUAGUAAC	73.2014	-0.0379848	0.9169	0.991353
ath-miR170-3p	UGAUUGAGCCGUGUCAAUAUC	70.8991	-0.0377481	0.925351	0.991353
ath-miR167d	UGAAGCUGCCAGCAUGAUCUGG	347.594	-0.0411684	0.933894	0.991353
ath-miR841b	AAUACGAGCCACUGGAAACUG	50.4355	0.0323283	0.937605	0.991353
ath-miR1886.2	UGAGAUGAAAUCUUUGAUUGG	57.3918	-0.0227379	0.948977	0.992778
ath-miR858a	UUUCGUUGUCUGUUCGACCUU	143.375	0.0196821	0.950914	0.992778
ath-miR2111a-3p	GUCCUCGGGAUGCGGAUUACC	42.4559	-0.0229697	0.970786	0.994784
ath-miR865a	UCUGGGAUGAAUUUGGAUCU	16.4795	-0.0186297	0.97177	0.994784
ath-miR840-3p	UUGUUUAGGUCCCUUAGUUUC	42.1889	-0.0124217	0.977762	0.994784
ath-miR822-5p	UGCGGGAAGCAUUUGCACAUG	390.78	0.00509803	0.985969	0.994784
ath-miR319a	UUGGACUGAAGGGAGCUCCCU	4273.8	0.00327566	0.993145	0.994784
ath-miR399a	UGCCAAAGGAGAUUUGCCCUG	318.726	-0.00204774	0.994784	0.994784

## Sheet: Table S7
Table S7: List of normalized reads of expressed Known and novel miRNAs in mock and 04 hours ABA Induced samples of Arabidopsis thaliana WT-Col0, abi1-td, mkkk17 and mkkk18 mutant in all libraries.
*Reads are normalized to reads per million (RPM).
miRNA ID	mature miRNA	WT Col-0 Mock-1	WT Col-0 Mock-2	WT Col-0 Mock-3	WT Col-0 ABA-1	WT Col-0 ABA-2	WT Col-0 ABA-3	abi1td Mock-1	abi1td Mock-2	abi1td Mock-3	abi1td ABA-1	abi1td ABA-2	abi1td ABA-3	mkkk17 Mock-1	mkkk17 Mock-2	mkkk17 Mock-3	mkkk17 ABA-1	mkkk17 ABA-2	mkkk17 ABA-3	mkkk18 Mock-1	mkkk18 Mock-2	mkkk18 Mock-3	mkkk18 ABA-1	mkkk18 ABA-2	mkkk18 ABA-3
ath-miR157b-3p	GCUCUCUAGCCUUCUGUCAUC	56.7	70.9	78.3	126.4	183.1	228.7	88.7	50.2	67	94.8	92.9	62	50.1	36.1	62.4	98.6	113.3	87.3	90.5	83.1	89.9	194.9	83.1	125.7
aath-miR172d-3p	AGAAUCUUGAUGAUGCUGCAG	0.5	0.2	0.1	0	0	0.4	0.1	0.3	0.1	0	0.4	0.3	0.1	0.1	0.2	0.5	1.1	1.2	0.2	0.9	1.1	0	0	0.2
ath-miR10515	ACCCCGAUGGUUAUCCUCACC	0	0	0	0	0	0	0	0	0	0	0	0	0	0	0	0	0	0	0	0	0	0	0	0
ath-miR156	CGACAGAAGAGAGUGAGCACU	0.5	0	0	0.1	1.7	0.2	0.1	0.1	0.2	0.1	0.3	0	0.1	0	0.2	1.1	1.7	1.1	0.1	0.2	0.3	0	0.4	0.7
ath-miR156a-3p	GCUCACUGCUCUUUCUGUCAGA	9.7	14.2	10.5	20.3	18.1	24.7	14	7.2	12	20.5	9.4	11.5	7.5	5	13.7	18.9	23.2	20.8	16.9	14.5	23.2	14.2	15.3	16.4
ath-miR156b-3p	UGCUCACCUCUCUUUCUGUCAGU	26.7	43	37.7	41.1	73.5	113.1	48.2	29.3	36.7	63	80.2	54.6	28.9	22.8	42.8	60.5	84.1	107.2	56.5	54.6	61.7	82.9	60.7	64.5
ath-miR156c-3p	GCUCACUGCUCUAUCUGUCAGA	12.5	19.3	20.9	21.2	25.9	28.9	23.4	13.4	20.4	29.3	17.9	14.5	12.2	8.4	16.6	26.3	30.1	22.7	24.7	18.3	26.9	16.6	19.8	28.1
ath-miR156d-3p	GCUCACUCUCUUUUUGUCAUAAC	0.9	1.4	1.8	3	3.7	4.3	1.6	1.3	2.4	4	1.9	2.3	1.4	0.7	1.9	4	5.2	3.9	2.8	1.7	2	3.1	3.4	3.4
ath-miR156e	GCUUACUCUCUCUCUGUCACC	3.9	2.7	3.6	15.1	18.3	20	5.4	2.9	5.1	12.4	16.9	5.7	0.6	0.5	2.4	6.7	20.1	17.8	6.1	5.4	5	18.9	8	10.7
ath-miR156f-3p	GCUCACUCUCUAUCCGUCACC	1.6	1.1	1.1	5	10.8	7.4	3.1	0.5	2.9	6	7.8	1.9	1.4	0.6	1.5	3	5.2	3.9	1.3	2.1	1.1	7	3.5	3.1
ath-miR156f-5p	UGACAGAAGAGAGUGAGCAC	317.7	340.9	432.2	265.4	222	257.3	439.3	210.5	224.8	423.7	127.2	198.5	132.8	91.5	233.7	547.3	423.8	282	323.2	336.2	442.5	266.3	363.9	467.2
ath-miR156g	CGACAGAAGAGAGUGAGCACA	0.3	0	0.3	0	0	0.2	0.3	0	0.1	0	0	0	0	0	0	0.5	0.6	0	0.3	0.1	0	0	0.4	0.1
ath-miR156g-	CGACAGAAGAGAGUGAGCACC	0.1	0.1	0	0.4	1.5	0.2	0.2	0	0.2	1	0	0.1	0.1	0.2	0.1	0.5	0.8	0.1	0	0.1	0.2	0.2	0	0.3
ath-miR156g-5p	CGACAGAAGAGAGUGAGCAC	0.1	0.2	0.2	0.5	0.6	1.3	0.4	0.3	0.1	0.7	0.7	0.3	0.1	0	0.2	2.1	1.7	1.3	0.8	1.1	0.8	1.2	0.2	1.1
ath-miR156h	UUGACAGAAGAAAGAGAGCAC	0.3	0.5	0.4	0.1	0.5	0	0.8	0.2	0.3	1	0.3	0.6	0	0.2	0.2	0.5	0.3	0.4	0.6	0.5	0.8	0.2	0.6	0.6
ath-miR156h-5p	UGACAGAAGAAAGAGAGCAC	0	0	0	0	0	0	0.1	0	0	0	0	0	0	0.1	0.1	0	0	0.1	0	0	0	0.2	0.1	0.3
ath-miR156i	UGACAGAAGAGAGAGAGCAG	0	0	0	0	0	0	0	0	0	0	0	0	0	0	0	0	0	0	0	0	0	0	0	0
ath-miR156j	UGACAGAAGAGAGAGAGCAC	0.1	0.2	0	0.2	0	0	0.2	0	0.1	0.1	0.1	0.1	0	0	0	0.4	0.2	0	0.3	0	0.1	0.2	0	0
ath-miR157a-5p	UUGACAGAAGAUAGAGAGCAC	481.3	648.7	825.5	191.4	163.9	171.2	836.8	394.4	424.4	695.1	136.2	376.2	168	256.2	530.1	887.5	811.2	603.6	673.2	636.8	513.2	401.2	545.3	479.6
ath-miR157c-3p	GCUCUCUAUACUUCUGUCACC	33.2	54.1	44.1	38.4	54.3	59.9	60.5	32	48.8	56.1	41.2	32.1	27.7	20.7	46.1	55.7	77.8	99.1	69.4	68.1	72.9	43.6	46.8	52.7
ath-miR157d	UGACAGAAGAUAGAGAGCAC	12.9	16.5	20.4	5.9	6.2	5.2	23.3	11.8	10.1	29.9	4	12.6	2.9	7.8	14.9	37.3	29.6	24.1	22.1	19.6	19.2	14.5	20.9	13.8
ath-miR158a-3p	UCCCAAAUGUAGACAAAGCA	5069	8524	9817.8	1551.3	1814.4	1056.8	9935.3	5847.2	4879.6	5322.7	1190.3	5873.2	1472.5	4140	6388	10435.1	7215	4486.8	8272.5	7087.2	4913.8	3780.3	5139.8	4828.1
ath-miR158a-5p	CUUUGUCUACAAUUUUGGAAA	5.3	5.6	6.6	0.4	0.9	0.2	4.4	2.6	3.3	5.5	0.8	4	0.7	2.2	4	5.7	7.2	4	7	6.4	4.3	5.6	3.1	1.7
ath-miR158b	CCCCAAAUGUAGACAAAGCA	8.6	11.2	9.2	3.9	6.1	4.5	22.6	12.6	9.2	10.2	5.7	8.4	3.5	5.8	11.5	25.6	14.3	8.8	15.8	18.2	12.1	15.6	4.7	5.7
ath-miR159a	UUUGGAUUGAAGGGAGCUCUA	5317.8	6978.3	7902	2973.5	4907.4	4194.5	6695.3	3755.6	4087.2	6479	3151.2	3702.4	1151.3	2264.3	4004	8832.6	9083.3	5337.3	6576.8	5511.6	3385	6623.5	6370.7	4124.2
ath-miR159b-3p	UUUGGAUUGAAGGGAGCUCUU	2285.5	2920.8	3452.9	1128.2	1513.9	1764	3061.5	1557	1599	1834	908.3	1331	403.3	901	1655.2	3349.7	3073.7	1999.5	2907.3	2260.9	1411.5	2228.4	2010	1552.4
ath-miR159b-5p	GAGCUCCUUGAAGUUCAAUGG	0	0.4	0.6	0.4	1.2	0.5	0.9	0.2	0.5	0.3	0.3	0.5	0.2	0.3	0.2	0.1	0.6	0.1	1.3	0.1	0.4	0.7	0.7	0.4
ath-miR159c	UUUGGAUUGAAGGGAGCUCCU	2.1	1.7	3.1	1.2	0.5	1.4	1	0.7	1	1.2	0.7	0.6	0.4	0.5	1.6	2.3	2.3	2.4	1.6	1.1	0.7	1.4	1	0.9
ath-miR160a-3p	GCGUAUGAGGAGCCAUGCAUA	3.2	2.9	2.2	1.2	1.1	2.7	4	1.7	3.4	2.4	1.7	2.4	1.3	0.8	3.5	1.6	2	3.7	5	4.9	3.7	2.3	1.5	2.4
ath-miR160c-3p	CGUACAAGGAGUCAAGCAUGA	1.3	1.3	0.5	0.8	0.9	1.6	1.3	1.8	1.1	2.7	1.5	2.7	0.3	0.5	1.1	2.6	2.8	2.9	2	2	1.7	0.9	1.5	1.5
ath-miR160c-5p	UGCCUGGCUCCCUGUAUGCCA	323.2	446.3	574.9	543.9	468.9	661.9	503.8	231.5	320.2	385.2	312.1	305.7	147.7	180.5	319.7	588.5	652.3	535.9	540.4	396.6	453.9	676.6	359	367.1
ath-miR161.1	UGAAAGUGACUACAUCGGGGU	321.5	501.4	543.7	296.2	495.8	396.5	409.8	251.1	335.4	415.3	340	315.5	164.5	240.9	385.1	408.9	726.4	461.6	586.8	525.1	371.6	673.7	417.4	387.3
ath-miR161.2	UCAAUGCAUUGAAAGUGACUA	99	179.4	193	5.7	5.5	5.1	115.3	74.5	98.3	135.5	6.7	75.3	7	45.8	132.1	123.9	143.3	167.6	128.5	102.4	72.9	54.1	118.6	40.4
ath-miR162a-5p	UGGAGGCAGCGGUUCAUCGAUC	0.7	0.9	1.2	0.5	2.3	2.3	1.4	0.3	0.8	1.2	2.1	1	0.4	0.2	0.7	1.7	2	1.6	1.3	1.7	1.9	1.9	1.1	2.2
ath-miR162b-3p	UCGAUAAACCUCUGCAUCCAG	41.7	119.2	86.8	105	92.7	126.8	97.1	50.9	65	85.5	70.5	97.8	44.8	41.7	63.5	88.9	110.6	149.1	108	111.1	121.1	105.7	85.7	142.4
ath-miR163	UUGAAGAGGACUUGGAACUUCGAU	185.1	318.3	322.9	160.9	157.4	114.6	288.6	172.2	212	215.8	111.1	179.6	93.6	217.9	276.5	438.4	364.8	281.9	329.4	238.5	214.1	141.7	226.8	170.4
ath-miR164a	UGGAGAAGCAGGGCACGUGCA	12.8	13.1	14.5	9.8	14	23.5	16.9	8.2	10.2	17.6	17.1	7.3	4	2.9	10	13	39.9	33.4	22.8	21.4	17.5	36.9	11.7	11.4
ath-miR164b-3p	CAUGUGCCCAUCUUCACCAUC	5.4	9.2	8.1	5.8	17.5	21.5	8.3	4.5	4	13.5	8.6	5.6	2.7	2.6	5.4	12.1	17	10.9	15.9	11.7	10	25.7	11.2	14.4
ath-miR164c-3p	CACGUGUUCUACUACUCCAAC	1.4	1.4	1	1.2	1.1	2.2	1.6	0.5	0.8	2.4	1.9	1	0.6	0.2	1.2	1.4	3.7	3.3	1.3	3.3	1.7	4.4	1.4	2.3
ath-miR164c-5p	UGGAGAAGCAGGGCACGUGCG	0.4	1	1	0.6	1.1	1.8	0.9	0.2	0.4	1	0.7	0.3	0.1	0.1	0.1	0.4	2.8	0.5	0.9	0.5	0.7	3	0.4	0.4
ath-miR165a-5p	GGAAUGUUGUCUGGAUCGAGG	10	14.7	8	6.2	16.3	11.2	8.9	4.4	10	12.4	10.6	5.8	2.9	5.1	7.8	7.8	21.3	13.3	16.1	15.5	10.3	18.7	9.1	10.2
ath-miR165b	UCGGACCAGGCUUCAUCCCCC	4433.9	5171.4	7455.8	4146.3	7251	7003.7	5820.3	3693.5	2979.3	3544.5	3853.3	3631.5	1614.3	2698.1	3492.8	6803	7177	4274.5	5787.7	5856.6	3712.2	11269.6	2981	4548.3
ath-miR166a-5p	GGACUGUUGUCUGGCUCGAGG	88.4	109.5	116.3	106	192	249.1	94.8	69.4	63.6	116.7	84.3	55.6	41.3	36.6	74.6	122.4	156.2	85.4	96.7	89.2	95.9	243.7	107.2	135.5
ath-miR166e	UCGGACCAGGCUUCAUUCCCCU	31	48.1	45.1	33	67.7	55.4	43.4	28.9	27.4	33.4	35.8	31.5	11.2	21.1	32.3	48.2	47.8	39	48.4	36.1	27.3	78.2	35	37.5
ath-miR166e-3p	UCGGACCAGGCUUCAUUCCCC	15963.3	20234.2	26632.7	16216.1	29774.6	28239.9	21588.1	14058.3	12399.2	15757.5	16364	16774.8	7369.2	11303.5	15123	25673.5	27141.7	18529.3	22899.6	22592.7	14853.4	41267.1	16758.7	19830
ath-miR166e-5p	GGAAUGUUGUCUGGCACGAGG	2.4	4.4	2.4	3.5	8.1	6.5	3.5	1.9	2.6	7	1.8	3.3	1.2	0.9	1.6	4.3	7.7	3.7	4.9	4.6	3.2	11.9	5.4	4.4
ath-miR167a-3p	GAUCAUGUUCGCAGUUUCACC	981.2	1978.7	1414.2	730	858	1489	2084.3	1134.2	1989.7	1071.4	1176.1	929.3	1131.6	1381.3	1912.3	848.8	1297.5	1847	3348.1	2722.3	2933.6	1073.7	1107	1113.1
ath-miR167a-5p	UGAAGCUGCCAGCAUGAUCUA	284.7	436.7	482.7	288.8	296.1	409.7	488.1	277.9	381.6	460	262.1	346.9	154.3	192.1	393.8	544.1	582.2	480.4	582.4	436.2	445.1	330.2	513.4	451.3
ath-miR167b	GGUCAUGCUCUGACAGCCUCACU	2.4	2.9	5	5.5	3.5	8.3	3	2.6	3.2	6	2.6	3.7	2.5	2.6	2.4	7	5.5	9	5	4.8	4.2	4.5	5.1	5.6
ath-miR167c	UAAGCUGCCAGCAUGAUCUUGU	2.7	2.6	3.3	2.2	2.9	3.1	2.5	1.9	2.6	3	3.6	2	1	1.3	1.9	3	5.2	5.7	4.6	5.7	5	2.4	1.7	4
ath-miR167c-3p	UAGGUCAUGCUGGUAGUUUCACC	13.2	29.2	13.8	24.9	29.1	25.3	29.3	16.1	24.6	28.4	44	26.2	14.9	10.6	21.5	28.4	53	54.7	48.5	60.5	61.9	35.7	19	30.4
ath-miR167c-5p	UAAGCUGCCAGCAUGAUCUUG	3.3	5.1	5	2.9	3.5	2.2	3.2	2	2.7	5.4	3.3	2.9	0.8	0.5	3.3	4.8	9.5	6.1	8.8	9.1	6.9	6.6	3	3.9
ath-miR167d	UGAAGCUGCCAGCAUGAUCUGG	25.9	39.2	59.8	60.1	20.5	39.9	55.7	26.2	32	29.3	8.9	27.2	21.9	33.8	34.6	59.3	32.7	24.1	43.6	28.8	53.5	14.9	26.8	65.2
ath-miR168a-3p	CCCGCCUUGCAUCAACUGAAU	20.7	33.3	42	110.3	37.1	79.7	32.7	15.1	23.9	30.2	26.1	31.8	17.5	15.1	19.2	46.6	52.7	34.1	41.1	31	41.1	52.7	37.6	73.1
ath-miR168a-5p	UCGCUUGGUGCAGGUCGGGAA	103.7	138.6	204.8	159.3	155.4	192.8	132.7	70.4	66.1	112.8	97.3	90.8	37.3	54.7	86.7	185.6	159.1	87	111.9	99.6	72.3	249.9	117.3	119.4
ath-miR168b	UCGCUUGGUGCAGGUCGGGAAC	97.2	141.9	180.4	139.6	323.7	193.8	133.6	98.5	81.5	149.3	140.9	112.3	41.7	60.1	89.2	149.3	198.2	113.3	139.9	118.1	80.6	439.6	153.9	133.6
ath-miR168b-3p	CCCGUCUUGUAUCAACUGAAU	2	3.2	3.4	3.3	3	2.7	2.5	1.7	1.5	3.3	1.2	2.9	1.1	1.4	2.1	6.1	6.9	4.5	3.5	3.3	2.1	4.9	4.2	5.3
ath-miR169a-3p	GGCAAGUUGUCCUUGGCUAC	0.5	1	0.4	1	0.8	1.3	1	0.6	1.2	1.8	0.4	0	0.5	0.5	0.3	1.1	0.9	0.5	1.7	0.5	2.6	1	1	2.9
ath-miR169a-5p	CAGCCAAGGAUGACUUGCCGA	5	9.5	10.6	3.9	10.7	8.3	12.5	6.8	11.4	13.6	11.1	6.1	2.1	3.3	9.3	8.5	12.3	11.3	11.4	9.9	9.8	10.8	11.2	7.8
ath-miR169b	CAGCCAAGGAUGACUUGCCGGC	1.5	2.9	2	1.6	1.5	1.4	2.4	1.4	0.8	0.9	0.1	2	1.6	0.8	1.8	1.5	1.5	0.4	2.7	4.5	3	1.6	1.1	2.8
ath-miR169b-3p	GGCAAGUUGUCCUUCGGCUACA	0.5	1	0	0.4	0.2	0	0.5	0.2	0.4	0.1	0.1	0.6	0.2	0.2	0.2	0.2	0.2	0	0.4	0.5	0.3	0.9	0.2	0.9
ath-miR169b-5p	CAGCCAAGGAUGACUUGCCGG	0.9	0.7	0.5	0.1	0.5	0	1	0.1	0.5	0	0	0.1	0.2	0.2	0.6	0	0.3	0.1	0.3	0.8	0.7	0.5	0.1	0
ath-miR169e	UGAGCCAAGGAUGACUUGCCG	1.1	1	2.7	0.2	1.1	0.7	0.3	0.4	1.1	0.6	1.4	0.7	0.2	0.2	0.7	0.6	1.1	0.4	1.8	0.7	1.2	1.9	1.1	0.9
ath-miR169e-3p	GCAAGUUGACUUUGGCUCUGU	0	1.1	0.6	0	0	0	1	0.2	0.4	0	0	0	0	0.1	0	0	0	0	0.3	0.1	0.1	0	0	0
ath-miR169f	GCAAGUUGACCUUGGCUCUGUU	0.4	0	0.3	0	0	0	0	0	0	0	0	0	0.2	0	0.2	0.4	0	0	0.3	0.1	0.4	0.2	0	0
ath-miR169f-3p	GCAAGUUGACCUUGGCUCUGC	1.1	3.3	2.4	0.3	0.3	0.7	2	0.8	1.9	0.9	0.7	0.5	0.6	0.3	0.8	1	0.5	0.1	1.7	1	1.6	2.1	1.4	1.5
ath-miR169g	GCAAGUUGACCUUGGCUCUGU	0.5	0.8	0.4	0.5	0	0.2	0.3	0.3	0.4	0	0.6	0	0.4	0.2	0.4	0.4	0.2	0.3	0.5	0.8	0.7	1.4	0.1	0.4
ath-miR169g-3p	UCCGGCAAGUUGACCUUGGCU	0	0	0	0	0	0	0	0	0	0	0	0	0	0	0	0	0	0	0	0	0	0	0	0
ath-miR169K	AGGCAGUCUCCUUGGCUAUC	3.1	9.8	8.7	2.1	2.4	3.6	7	3.7	4.5	6.4	3.9	2.3	1.2	1.7	3.3	2.6	1.8	2	5.9	6.1	4.6	13.6	9.8	8.1
ath-miR169l	AGGCAGUCUCUUUGGCUAUC	1.6	2.6	2.4	0.4	0.8	0.7	2.5	2	2.5	2.2	0.4	1.2	0.3	0.8	2.1	1.1	0.9	0.9	2.6	1.8	2	2.1	4	3.4
ath-miR169m	UAGCCAAGGAUGACUUGCCUG	9.6	22.7	25.3	5.8	7.3	4	12.3	10.3	11.3	12.6	4.9	6.9	2.5	5	13.4	6.1	9.5	7.8	18.1	13.4	11.9	9.1	21.3	11
ath-miR169n	UAGCCAAGGAUGACUUGCCUGA	0.7	1.5	1.6	0.6	1.1	0.5	0.5	1.4	0.5	0.4	0.1	1.4	0.7	0.7	1.7	0.9	0.8	2.4	1.9	1.2	2.7	0.9	2.9	2.2
ath-miR170-3p	UGAUUGAGCCGUGUCAAUAUC	3.9	6.8	4.1	3.5	4	7.6	7.8	3.6	7	10.6	7.5	6.9	2.6	2.6	6.3	8.2	15.4	14.1	8.4	8.3	9.2	4	8.6	9.1
ath-miR170-5p	UAUUGGCCUGGUUCACUCAGA	5.7	9	9.1	6.4	6.7	8.1	7.8	5.4	5.2	4.5	5.1	3.6	3.3	4.4	5.2	8.2	9.5	5.5	7.6	5.2	5.2	13.6	6.7	5.9
ath-miR171a-3p	UGAUUGAGCCGCGCCAAUAUC	39.5	61.6	67.8	67.8	109.7	129.5	75.7	42.2	53.2	87.6	92.2	51.1	34.5	28.1	62.8	79.8	107.3	119.6	83.8	63.8	84.5	118.6	77.4	80
ath-miR171b-5p	AGAUAUUAGUGCGGUUCAAUC	2.7	6.4	4.5	1	0.3	0.2	4.2	2.6	3.7	1.6	0.3	1.5	1.4	2.6	2.5	1.6	1.2	2	4.8	3.6	2.7	1.4	2.5	2.6
ath-miR171c	UUGAGCCGUGCCAAUAUCACGU	21.4	46	34.3	22.1	11.4	29.6	38.9	18.6	40.1	43.2	18.7	32.7	11.2	24.6	55.9	47.9	69.4	68.4	64.1	56	51	20.8	53.5	41
ath-miR171c-3p	UUGAGCCGUGCCAAUAUCACG	2.3	3.9	3.6	3.9	1.5	0.9	4.1	1.6	1.6	3.7	0.8	1.5	0.9	1.2	2.8	4.6	4.5	2.8	3.8	4.5	4.2	5.1	3	2.6
ath-miR171c-5p	AGAUAUUGGUGCGGUUCAAUC	4.2	5	5.1	5.2	6.5	7.9	3.7	2	5.1	7	5.4	3.3	2.2	1.9	3.3	5.7	10	8	6.9	5.2	4.1	8.6	6.7	7.7
ath-miR172b-3p	AGAAUCUUGAUGAUGCUGCAU	10	18	16.8	3.5	2.7	3.1	17.8	9.5	10.7	13	1.8	10.3	4.4	7.6	18.6	22.4	15.8	14.8	18.6	11.4	19.6	4.5	18.4	13.8
ath-miR172b-5p	GCAGCACCAUUAAGAUUCAC	0.5	4.8	3.4	0.9	1.2	0.9	4.6	3.2	2.4	4.6	1	2.3	1.2	2.4	4.1	4	2.6	1.5	5.6	2.7	4.5	1.2	5.1	2.9
ath-miR172d-5p	GCAACAUCUUCAAGAUUCAGA	0	0.1	0.2	0	0	0	0.1	0	0	0	0	0	0	0.1	0	0.1	0	0.3	0.4	0.4	0.6	0	0	0.1
ath-miR172e	GCAGCACCAUUAAGAUUCACA	1.2	3.1	3.2	1.4	0.5	0.9	2.5	1.7	1.8	1.6	0.4	2.2	0.8	1.5	2.5	2.3	2.9	3.2	4.7	1.8	2.9	0.9	1.6	2.9
ath-miR172e-3p	GGAAUCUUGAUGAUGCUGCAU	0.4	0.3	0	0.2	0	0.5	0.6	0.2	0.1	0.6	0	0	0	0.2	0.8	1.1	1.1	0.9	0.5	1	1.1	0.5	0	0.3
ath-miR173	UCUGUGAUUCUCUGUGUAAGC	30.5	35.6	43.4	5.9	8.2	5.4	37.1	21.3	31.4	31	5.7	27.2	6	15.6	34	42.5	46.1	28.5	36.8	35.9	25.5	23.8	29.1	21.6
ath-miR173-3p	UGAUUCUCUGUGUAAGCGAAA	0.4	0.3	0.8	0.1	0	0	0.8	0.3	0	0.4	0	0.1	0.3	0.1	0.1	0.1	0.3	0.1	0.4	0.2	0.5	0.2	0.2	0.1
ath-miR173-5p	UUCGCUUGCAGAGAGAAAUCAC	15.1	61.9	24	43.3	27.4	28.1	60.2	36	66.5	61.8	28.9	70.8	52.9	38.1	90.5	69.8	92.6	202.3	73.7	63.3	151.3	13.8	54.9	99.8
ath-miR1886.1	UGAGAGAAGUGAGAUGAAAUC	0.4	0	0.2	0.2	0	0	0.3	0.3	0	0.1	0	0.1	0	0	0.1	0.2	0.2	0.1	0.2	0.5	0.4	0	0.5	0.4
ath-miR1886.2	UGAGAUGAAAUCUUUGAUUGG	5.5	6.9	7	0.4	0.8	1.3	10.2	4.1	4	9	0.3	3.3	1.6	3.3	6.2	6.4	7.1	2.7	7.3	6.1	7.4	5.8	6.3	5.7
ath-miR1886.3	AAUUAAAGAUUUCAUCUUACU	0	0.2	0.3	0	0	0	0	0.1	0	0.6	0	0.3	0	0	0.1	0	0.5	0	0.1	0	0.3	0	0.2	0.1
ath-miR1887	UACUAAGUAGAGUCUAAGAGA	0	0	0	0	0	0	0	0	0	0	0	0	0	0	0	0	0	0	0	0	0	0	0	0
ath-miR1888a	UAAGUUAAGAUUUGUGAAGAA	0.3	0.4	0.5	0	0	0	0.3	0.4	0.2	0.6	0	0.7	0	0.3	0.2	0	0.5	0.8	0.2	0	0.5	0.3	0.4	0.3
ath-miR1888a-	UAAGUUAAGAUUUGUGAAGAU	0.4	0.3	0.5	0	0	0	0.5	0.3	0.3	0.6	0	0	0	0.2	0.2	0	0.6	0	1	0.4	0	0	0.5	0
ath-miR1888b	UUAGGCUAAGAUUUGUGAAGA	0.1	0	0	0	0	0	0	0	0	0.3	0	0	0	0	0.2	0.2	0	0	0	0.1	0	0	0	0
ath-miR1888b-	UUCUUCCCAAAUCUUAGAUUU	0.2	1.3	0.7	1	0.2	0	1	0.5	0.8	0.3	0.3	0.6	0.6	0.5	0.9	0.4	1.1	1.6	1.4	0.7	0.9	0.2	0.4	0.9
ath-miR1888b.1	UUCUUCCCAAAUCUUAGAUU	1.4	2	2.5	0.7	0.8	0.4	1.9	1.4	1.6	2.8	0.3	1.4	0.8	1	1.5	2.1	2.9	2.3	3.4	2.3	1.2	1.6	1.1	1.7
ath-miR2111a-3p	GUCCUCGGGAUGCGGAUUACC	3.7	3.2	2.3	1.6	4.1	5.2	3.1	2.6	1.7	1.5	3.9	2.1	1.6	1	2.7	3.8	7.7	5.2	6.3	5	4.3	8.9	0.7	3.7
ath-miR2111a-5p	UAAUCUGCAUCCUGAGGUUUA	8	7.5	6.3	3.5	4	4.5	10.7	5.3	5.6	8.5	2.5	6.4	1.5	3.1	7.4	14.4	19.3	8.1	12.5	9.7	7.8	6.8	7.7	7.2
ath-miR2111b-3p	AUCCUCGGGAUACAGUUUACC	6.6	11.9	6.5	25.5	37	42.6	19.5	15.8	13.2	48.3	36.2	45.7	10.2	9.3	19.5	44	42.1	68.8	21.4	14.5	12.5	26.8	21.4	30.4
ath-miR2112-3p	CUUUAUAUCCGCAUUUGCGCA	0.1	0.5	0.5	0	0	0	0.1	0.2	0.4	0	0.1	0.1	0	0.1	0.3	0.6	0.3	1.1	0.8	0.1	0.2	0	0.5	0.2
ath-miR2112-5p	CGCAAAUGCGGAUAUCAAUGU	0.2	0.4	0.6	0.1	0	0	0.3	0.1	0.2	1	0	0	0	0.1	0.2	0.1	1.2	0.3	0.1	0.3	0.6	0.9	0.6	0.2
ath-miR2933a	GAAAUCGGAGAGGAAAUUCGCC	0	0.3	0	0	0.2	0	0	0	0.1	0	0	0.1	0.1	0	0.1	0	0	0	0.2	0	0.1	0	0	0
ath-miR2934-3p	CAUCCAAGGUGUUUGUAGAAA	0	0	0	0	0	0	0	0	0	0	0	0	0	0	0	0	0	0	0	0.1	0	0	0	0
ath-miR2934-5p	UCUUUCUGCAAACGCCUUGGA	0	0	0	0.1	0	0	0.1	0.3	0	0	0	0.1	0	0.1	0	0	0	0.3	0	0	0	0	0	0.2
ath-miR2936	CUUGAGAGAGAGAACACAGACG	0	0	0	0	0	0	0	0	0	0	0	0	0	0	0	0	0	0	0	0	0	0	0	0
ath-miR2937	AUAAGAGCUGUUGAAGGAGUC	0	0	0	0	0	0	0	0	0	0	0	0	0	0	0	0	0	0	0	0	0	0	0	0
ath-miR2938	GAUCUUUUGAGAGGGUUCCAG	0	0	0	0	0	0	0	0	0	0	0	0	0	0	0	0	0	0	0	0	0	0	0	0
ath-miR2939	UAACGCACAACACUAAGCCAU	0	0	0	0	0	0	0	0	0	0	0	0	0	0	0	0	0	0	0	0	0	0	0	0
ath-miR319a	UUGGACUGAAGGGAGCUCCCU	578.9	666.8	894.4	227.5	426.4	332.7	713.9	364	416.2	514.8	177.3	265.4	92.4	216.9	497.1	753.7	814.9	448.3	710.3	549.6	328	675.2	415.3	253.8
ath-miR319c	UUUGGACUGAAGGGAGCUCCU	79.3	113.1	118.1	29.6	52.3	55.7	121.5	55.2	68.8	87.2	31.5	47	20.3	35.1	84.6	106.2	106.9	106.9	98.4	77.8	53.4	63.2	77.8	40.9
ath-miR319c-3p	UUGGACUGAAGGGAGCUCCUU	55.8	74.9	82.1	25.1	44.6	38.6	74.7	37.7	44.7	57.9	21	28.9	13.7	20.4	56.3	65.5	71.1	45.5	63.8	45.3	34.7	46.2	58.4	25.2
ath-miR319c-5p	GAGAUUCUUUCAGUCCAGUC	0.2	1.8	1.6	0.2	0.2	0.2	0.9	0.7	1	0.3	0	0.6	0.3	0.2	0.9	0.1	0	0.4	0.7	0.7	1.1	0.2	0.4	0.6
ath-miR3434-3p	UCAGAGUAUCAGCCAUGUGA	0	0	0	0	0	0.2	0.3	0	0.2	0	0	0	0	0.1	0.1	0.2	0.2	0.3	0.2	0.2	0.3	0	0.2	0.2
ath-miR3434-5p	ACUUGGCUGAUUCUAUUAUU	0	0	0.2	0	0	0	0.1	0	0.1	0	0	0	0	0	0	0	0	0.1	0.1	0.1	0.1	0	0.5	0.1
ath-miR3440b-3p	UGGAUUGGUCAAGGGAAGCGU	0	0	0.1	0	0	0	0	0	0	0	0	0	0	0	0	0	0	0.1	0	0	0.1	0	0.1	0
ath-miR3440b-5p	UUUUCUUGGCCCAUCCACUUC	0.2	0.6	0.3	0.4	0.3	0.9	0.9	0.3	0.7	0.7	0	0.8	0.1	0.2	0.5	0.1	1.1	0.7	0.4	0.6	0.4	0.5	0.9	0.9
ath-miR390a-3p	CGCUAUCCAUCCUGAGUUUCA	3.6	7.1	5	3.4	2.9	2.5	5.9	4.9	3.5	2.2	1.7	2.7	3	3.3	4.6	3.5	2.5	2.9	6.4	6.1	6.6	3	2.4	4.6
ath-miR390a-5p	AAGCUCAGGAGGGAUAGCGCC	143.1	196.4	242.2	156.5	212.4	284.9	246.5	141.1	128.5	197	143	106.7	87.4	86.4	157.3	223.2	187.9	111.1	204.7	188.6	176.4	249	173.4	154.7
ath-miR390b-3p	CGCUAUCCAUCCUGAGUUCC	0.1	1.5	1.2	0.6	0.5	1.3	2.8	1.8	0.8	0.9	1.9	0.8	0.2	0.8	1.1	0.7	1.8	1.3	1.5	1.5	0.6	1.7	1.2	1.2
ath-miR391-3p	ACGGUAUCUCUCCUACGUAGC	3.8	10.3	10	6.6	14.2	21.6	9.8	6.6	5.1	19	11.1	8.2	3.1	7.9	16.5	14.2	30.2	24.1	22.7	16.4	10.1	37.6	7.7	10.3
ath-miR391-5p	UUCGCAGGAGAGAUAGCGCCA	2.7	2.7	2.6	0.8	4.3	3.1	4.5	1.5	1	3.3	2.1	1.5	0.2	1.3	5	5.6	4.9	4.4	4.8	3.2	2.6	3.3	5.6	3
ath-miR3932a	AACUUUGUGAUGACAACGAAG	0	0	0.2	0	0	0	0	0	0	0	0	0	0	0	0	0	0	0	0	0	0	0	0	0
ath-miR3932b-5p	UUUGACGUGCUCGAUCUGCUC	0.5	1	1.9	0.4	1.8	0.5	1	0.4	1	0.9	0.7	0.9	0.2	0.1	0.8	0.4	1.8	1.1	1.1	1.5	1.2	1.9	0.5	1
ath-miR3933	AGAAGCAAAAUGACGACUCGG	0	0	0	0	0	0	0	0	0	0	0	0	0	0	0	0	0	0	0	0	0	0	0	0
ath-miR393a-3p	AUCAUGCUAUCUCUUUGGAUU	13.2	26.1	20.2	1.7	1.7	1.4	20.1	14.2	11.8	13.8	1.8	9.3	1.5	7.4	18	25.1	26.4	14.6	12.7	14.4	7.6	7.5	15.2	4.9
ath-miR393b-3p	AUCAUGCGAUCUCUUUGGAUU	67.9	75.3	110.3	10.4	14.3	11	73.2	40.6	43	38	5.6	22.6	8.7	26.2	64.1	69.9	62.2	42.4	60.7	46.9	28.7	11.7	33.8	22.8
ath-miR393b-5p	UCCAAAGGGAUCGCAUUGAUCC	35.1	68.9	69.4	67.3	34.1	68.6	75.5	42.4	61.3	70.4	23.6	59.7	46.6	36.9	77.2	94.2	80.5	91.4	81.8	67.4	122.2	39.7	68.4	102.4
ath-miR394b-3p	AGGUGGGCAUACUGCCAAUAG	0	0	0	0	0	0	0	0	0	0	0	0	0	0	0	0	0	0	0	0	0	0	0	0
ath-miR394b-5p	UUGGCAUUCUGUCCACCUCC	47	62.8	71.6	45.7	87.3	106.6	71.9	37.7	46.1	93.3	55.8	42.9	20.3	20	56.1	79.7	118.7	87.1	69	64.2	60.7	104.3	78.4	58.1
ath-miR395b	CUGAAGUGUUUGGGGGGACUC	14.1	7.6	11.1	2	4.7	5.4	4.4	3.7	4.8	4	2.2	2.3	2.4	3.2	6.6	6.7	10.7	6.5	4.2	4.9	4.8	7.2	7.7	2.8
ath-miR395c	GUUCCCUUUAACGCUUCAUUG	0.7	0.4	0.5	0.1	0	0.7	0.1	0.4	0.4	0.3	0.3	0.2	0.2	0.2	0.7	0.2	0.6	0.4	0.7	0.2	0.5	1.2	0.4	0
ath-miR395d	CUGAAGUGUUUGGGGGAACUC	1.5	1.2	1.8	0.2	0	0.9	0.2	0.3	0.4	1.2	0.1	0.7	0.3	0.5	0.9	1.1	1.4	2	1.6	0.9	0.7	0	1.4	0.2
ath-miR395e	GUUCCUCUGAGCACUUCAUU	2.6	1.9	3.4	0.9	3.3	1.3	1.4	0.7	2	1.6	1.2	1	0.4	1.5	3	4.4	3.7	1.1	1.7	1.6	1.2	2.6	3	0.5
ath-miR395e-5p	GUUCCUCUGAGCACUUCAUUG	1.5	1.5	2.8	1.2	2.9	2.7	1.8	0.8	1.2	1	1.2	0.8	0.8	0.5	2.6	3	3.5	1.7	2.2	1.9	1.7	3.1	2	1.2
ath-miR396a-3p	GUUCAAUAAAGCUGUGGGAAG	6.6	8.9	9.6	3	2.6	2.9	8.5	4.9	8.4	6.1	4.2	3.7	3.7	3.4	7.2	4.9	10.7	9.8	14.7	10.9	10.1	5.9	5.2	6.4
ath-miR396a-5p	UUCCACAGCUUUCUUGAACUG	535.1	825	741.5	338.6	277.7	337.3	612.2	344.1	483.9	705.3	187	495.9	175.2	263	598.8	735.2	961.2	887.9	827.7	808.8	651.9	475.8	667	569.3
ath-miR396b-3p	GCUCAAGAAAGCUGUGGGAAA	3	5.8	4.9	1.3	0.8	1.8	4.3	2.9	2.6	3	0.8	3.4	1.4	2.5	3	2.6	2.5	2.9	3.4	2.1	2.9	0.7	1	1.1
ath-miR396b-5p	UUCCACAGCUUUCUUGAACUU	190	318.7	262.8	196.7	59.5	134	236.1	144.1	183.8	205	63.6	199.1	67.8	103.5	194.3	242.9	263.5	251.5	284.4	260.4	252.9	126.7	228.6	266.8
ath-miR397a	UCAUUGAGUGCAGCGUUGAUG	4.9	5.5	4.1	2	4.9	6	3.1	1.5	2.3	9.6	1.9	5	0.2	0.9	2.9	5.8	15	6.3	4.1	2.5	0.8	7.2	7.3	3.6
ath-miR397b	UCAUUGAGUGCAUCGUUGAUG	152.4	212.7	159.4	19.9	49.8	29.2	146.9	125.4	137.6	211.2	39.1	140.3	16.5	55.5	175.8	196.1	274.7	179	174.4	129.3	89.8	151.9	151.3	63.4
ath-miR398a-3p	UGUGUUCUCAGGUCACCCCUU	2.2	2.8	2	1.8	6.5	5.4	1.6	0.8	1.6	2.8	3.3	2.1	1	0.9	1.8	2.8	3.7	2.7	1.9	1.7	0.7	5.6	4.1	2.4
ath-miR398a-5p	AAGGAGUGGCAUGUGAACACA	0.8	0.5	0.9	0.8	2.1	2.3	2	0.9	1.6	1.3	0.6	1.3	0.4	1.5	1.4	3.1	2	3.9	1.5	1.2	0.8	0.3	1.4	1.4
ath-miR398b	UGUGUUCUCAGGUCACCCCU	12.9	15.6	15.5	12.4	24.3	35.9	12.7	8.4	7.3	13.5	12.2	10.1	5.1	4.6	10.3	18	25.6	16.4	13.6	15.5	12.1	34.6	19	13
ath-miR398b-3p	UGUGUUCUCAGGUCACCCCUG	1410.7	1595.3	1649.8	1054.1	1183.5	1744.5	1207.4	635.2	517.7	883.4	691.9	880.5	285.3	438.4	697.7	1406.9	1519.2	680.9	1005.5	1043.1	669.5	2161.4	1093.8	1122.8
ath-miR398b-5p	AGGGUUGAUAUGAGAACACAC	7	10.9	7.2	3.8	7.3	4.3	12.9	6.7	10.2	19.3	5.8	13.1	3.6	5.2	11.5	16.9	21	20.8	13.3	11.9	9.7	6.5	14.3	8.1
ath-miR399a	UGCCAAAGGAGAUUUGCCCUG	36.1	47	51.9	18.7	30.9	21.6	38.9	31.2	20.5	30.7	15.5	25	9	15.6	34.5	54.3	51.7	20.6	55.5	40.2	23.3	37.4	31.7	30.8
ath-miR399c-3p	UGCCAAAGGAGAGUUGCCCUG	266.6	272.4	364.8	137.1	274.5	254	271.1	175.3	119.4	181.1	120.5	155.9	57	102.5	205.9	341.5	330.9	153.9	301.7	226.5	122.6	283.5	176.2	132.1
ath-miR399c-5p	GGGCAUCUUUCUAUUGGCAGG	8.4	13.8	8.4	12.3	11.9	48.5	10.5	7.6	10.3	12.1	14.7	9.6	8.2	6.3	11.8	13.3	20.4	21.9	16	15.1	16.7	18.4	12.4	18.4
ath-miR399d	UGCCAAAGGAGAUUUGCCCCG	27.2	32	25.2	30	37.3	68	41.7	26.9	22.9	46.7	27.9	27.9	15.7	16.2	47.8	73.1	68.2	43.6	37.4	26.8	28	26.9	42.6	30.9
ath-miR399e	UGCCAAAGGAGAUUUGCCUCG	0.9	0.5	0.1	0.2	0	0.5	0.4	0	0.2	0.7	0	0.2	0.2	0.1	0.2	0.2	0.6	0.4	0.6	0.5	0.3	0	0.2	0.1
ath-miR399e-	UGCCAAAGGAGAUUUGCCUCGU	0.3	0.1	0.2	0.4	0.3	0.2	0.2	0.5	0	0.6	0.1	0.2	0	0	0.1	0.5	0.2	0.4	0.9	0.1	0.1	0.3	0.1	0.5
ath-miR399f-3p	UGCCAAAGGAGAUUUGCCCGG	21.1	28	15.8	13.5	13.5	29.6	21.1	12.9	11.6	25.4	15.1	18.5	7.6	12.4	24.9	37.2	38.8	27.9	28.1	20.4	17.3	14.3	17.7	19.4
ath-miR399f-5p	GGGCAAGAUCACCAUUGGCAGA	22.9	33.4	16.3	32.3	28.8	64.4	31.1	17.1	17.3	27.1	33.5	29.9	15.5	21.5	34	64.2	63.6	31.9	44.9	38.1	29.9	25.7	22.6	34.2
ath-miR400	UAUGAGAGUAUUAUAAGUCAC	5.7	13.4	11	0.7	0.2	1.8	9.9	8.3	8.6	12.9	0.8	9	2.1	4	10.3	7.8	12.1	10.6	9.1	7.5	10.6	4.4	11.4	3.8
ath-miR401	CGAAACUGGUGUCGACCGACA	0	0	0	0	0	0	0	0	0	0	0	0	0	0	0	0	0	0	0	0	0	0	0	0
ath-miR402	UUCGAGGCCUAUUAAACCUCUG	0	0.4	0.2	0	0	0	0	0	0.2	0.1	0	0	0	0	0.2	0.1	0.2	0	0.1	0	0.5	0	0.1	0
ath-miR403-3p	UUAGAUUCACGCACAAACUCG	789.9	1422.4	1150.5	397.1	250.5	233.6	1369.1	982.3	1050.5	1236	247.9	1296.1	464.7	687.5	1127.9	1487	2161.8	1515	1984.7	1526.2	1956.6	754.7	1189.3	1542.8
ath-miR403-5p	UGUUUUGUGCUUGAAUCUAAUU	3.5	4.7	5.8	0.5	0.3	1.4	6.6	3.4	6.7	5.5	0.6	4.8	0.9	2.9	6.3	7.9	9.7	7	5.8	5.2	6.7	2.3	6.1	3.3
ath-miR404	AUUAACGCUGGCGGUUGCGGCAGC	0	0	0	0	0	0	0	0	0	0	0	0	0	0	0	0.1	0	0	0	0	0.1	0	0	0
ath-miR405a	AUGAGUUGGGUCUAACCCAUAACU	0	0	0	0	0	0.4	0	0	0	0	0	0.2	0	0	0	0	0	0	0	0	0.1	0.2	0.1	0
ath-miR406	UAGAAUGCUAUUGUAAUCCAG	0	0	0	0	0	0	0	0	0	0	0	0	0	0	0	0	0	0	0	0	0	0	0	0
ath-miR407	UUUAAAUCAUAUACUUUUGGU	0	0	0	0	0	0	0	0	0	0	0	0	0	0	0	0	0	0	0	0	0	0	0	0
ath-miR408-3p	AUGCACUGCCUCUUCCCUGGC	243.8	271.5	268.9	228.9	418.9	634.6	291.7	154.9	174.7	310.6	341	213.5	101.5	101.3	224.3	433.4	561.4	406.6	252	217.7	172.7	722.8	255.9	234.1
ath-miR408-5p	ACAGGGAACAAGCAGAGCAUG	6.8	8.6	6.4	6.9	12.6	18.9	8.9	4.7	6.6	18.5	11	12.8	2.9	3.2	7.7	17.7	30.2	31.9	9.4	12.7	8.2	13.8	18.2	13.4
ath-miR413	AUAGUUUCUCUUGUUCUGCAC	0	0	0	0	0	0	0	0	0	0	0	0	0	0	0	0	0	0	0	0	0	0	0	0
ath-miR414	UCAUCUUCAUCAUCAUCGUCA	0	0	0	0	0	0	0	0	0	0	0	0	0	0	0	0	0	0	0	0	0	0	0	0
ath-miR415	AACAGAGCAGAAACAGAACAU	0	0	0	0	0	0	0	0	0	0	0	0	0	0	0	0	0	0	0	0	0	0	0	0
ath-miR416	GGUUCGUACGUACACUGUUCA	0	0	0	0	0	0	0	0	0	0	0	0	0	0	0	0	0	0	0	0	0	0	0	0
ath-miR417	GAAGGUAGUGAAUUUGUUCGA	0	0	0	0	0	0	0	0	0	0	0	0	0	0	0	0	0	0	0	0	0	0	0	0
ath-miR418	UAAUGUGAUGAUGAACUGACC	0	0	0	0	0	0	0	0	0	0	0	0	0	0	0	0	0	0	0	0	0	0	0	0
ath-miR419	UUAUGAAUGCUGAGGAUGUUG	0	0	0	0	0	0	0	0	0	0	0	0	0	0	0	0	0	0	0	0	0	0	0	0
ath-miR420	UAAACUAAUCACGGAAAUGCA	0	0	0	0	0	0	0	0	0	0	0	0	0	0	0	0	0	0	0	0	0	0	0	0
ath-miR4221	UUUUCCUCUGUUGAAUUCUUGC	0	0	0	0	0	0	0	0	0	0	0	0	0	0	0	0	0	0	0	0	0	0	0	0
ath-miR4227	UCACUGGUACCAAUCAUUCCA	0	0	0	0	0	0	0	0	0	0	0	0	0	0	0	0	0	0	0	0	0	0	0	0
ath-miR4228-3p	UCGGAUGCGAAACGGUGGUGU	0	0.1	0.1	0	0	0.2	0.2	0.1	0.1	0	0	0.1	0	0	0.1	0.4	0.2	0	0.1	0	0.1	0.5	0.1	0
ath-miR4228-5p	AUAGCCUUGAACGCCGUCGUU	0	0	0	0	0	0	0	0	0	0	0	0	0	0	0	0	0	0	0	0	0	0	0	0
ath-miR4239	UUUGUUAUUUUCGCAUGCUCC	0	0	0	0	0	0	0	0	0	0	0	0	0	0	0	0	0	0	0	0	0	0	0	0
ath-miR4240	UGACUAGACCCGUAACAUUAC	0	0	0	0	0	0	0	0	0	0	0	0.1	0	0	0	0	0	0	0	0	0	0	0	0
ath-miR4243	UUGAAAUUGUAGAUUUCGUAC	0	0	0	0	0	0	0	0	0	0	0	0	0	0	0	0	0	0	0	0	0	0	0	0
ath-miR4245	ACAAAGUUUUAUACUGACAAU	0	0.1	0	0	0	0	0.1	0	0.1	0	0	0.2	0	0	0	0.2	0	0	0	0	0.1	0	0	0.1
ath-miR426	UUUUGGAAAUUUGUCCUUACG	0	0	0	0	0	0	0	0	0	0	0	0	0	0	0	0	0	0	0	0	0	0	0	0
ath-miR447a	ACCCCUUACAAUGUCGAGUAA	0.2	1.3	1	1	0.3	2.9	0.8	0.3	0.6	0.7	0.4	1.3	0.2	0.7	0.2	1.5	2.8	2.4	1.9	1.3	0.7	1.2	1.1	1.4
ath-miR447a.2-3p	UAUGGAAGAAAUUGUAGUAUU	18.5	25	28.4	1.1	1.5	0.5	23.6	17.5	19.9	20.5	1.4	14.9	2.1	10.3	23.7	22.5	24	22.2	29.4	22.7	16.4	10.5	23.1	9.1
ath-miR447a-3p	UUGGGGACGAGAUGUUUUGUUG	0.8	0.4	0.4	0.5	0.6	1.3	0.4	0.3	1.1	1.5	0.8	0.5	0.3	0.2	0.7	0.4	0.6	1.3	1.1	1.1	0.8	1.9	0.6	0.9
ath-miR447b	ACGAAGCAUCUGUCCCCUGGU	0.3	0.1	0.2	0.2	0.6	0.7	0.4	0.4	0	0.6	0.6	0.2	0.1	0.2	0.5	0.6	0.5	0.4	0.9	0	0.5	1.9	0.9	0.5
ath-miR447c-3p	UUGGGGACGACAUCUUUUGUUG	0	0	0	0	0	0	0	0	0	0	0	0	0	0	0	0	0	0	0	0	0	0	0	0
ath-miR447c-5p	CCCCUUACAAUGUCGAGUAAA	0	0	0	0	0	0	0	0	0	0	0	0	0	0	0	0	0	0	0	0	0	0	0	0
ath-miR472-3p	UUUUUCCUACUCCGCCCAUACC	60.4	121.7	90.4	135.7	333.9	564.7	148	97.5	113.3	159.7	326.1	114.4	130.4	59.6	115.4	152.2	222.2	292.6	150.9	121.5	170.4	384.6	137.5	212.2
ath-miR472-5p	AUGGUCGAAGUAGGCAAAAUC	1.2	3.7	3.1	1.1	1.5	1.1	4.9	4.1	4.7	2.7	1.8	3.7	1	3.3	5	6.3	6.1	5.2	4.7	2.5	4.2	1.4	3.4	2.7
ath-miR5012	UUUUACUGCUACUUGUGUUCC	0.3	0.9	0.6	0	0.5	0	1.4	0.4	0.7	0.3	0	0.1	0.6	0.1	0.6	1.5	1.1	0.4	1.4	1.1	0.5	0	0.9	0.8
ath-miR5012.1	UUUUACUGCUACUUGUGUUCCU	0.1	0.5	0.2	0.1	0	0	0.6	0.1	0.4	0.3	0.6	0.2	0.2	0.4	0.5	0.1	0.2	0.1	0.6	0	0.6	0.2	0	0
ath-miR5013	UUUGUGACAUCUAGGUGCUUU	0	0	0	0	0	0	0	0	0	0	0	0	0	0	0	0	0	0	0	0	0	0	0	0
ath-miR5014a	UUUGUACAACAUUUUUAGUGU	1.2	2.2	1.1	0.2	0	0.2	1.9	1	2.8	1.5	0	1.4	0.3	1	2.4	1.4	0.9	1.2	1.8	1.5	3.5	0.7	2.6	1.7
ath-miR5014a-3p	UUGUACAAAUUUAAGUGUACG	0	0.2	0.2	0	0	0	0	0	0.1	0	0	0	0	0	0.1	0	0	0	0	0	0.4	0	0.2	0
ath-miR5014a-5p	ACACUUAGUUUUGUACAACAU	0.1	0	0	0.1	0	0	0	0	0	0	0	0	0.1	0	0.1	0	0	0	0	0	0	0	0	0
ath-miR5014b	AUUUGUACACCUAGAUCUGUA	0	0	0	0	0	0	0	0	0	0	0	0	0	0	0.1	0	0	0	0	0	0	0	0	0
ath-miR5015	UUGGUGUUAUGUGUAGUCUUC	0	0	0	0	0	0	0	0	0	0	0	0	0	0	0	0	0	0	0	0	0	0	0	0
ath-miR5016	UUCUUGUGGAUUCCUUGGAAA	0	0	0	0	0	0	0	0	0	0	0	0	0	0	0	0	0	0	0	0	0	0	0	0
ath-miR5017-3p	UUAUACCAAAUUAAUAGCAAA	0	0	0	0	0	0	0	0	0	0	0	0	0	0	0	0	0	0	0	0	0	0	0	0
ath-miR5017-5p	AUUUGUUACUAAUUUGGAAUG	0	0	0	0	0	0	0	0	0	0	0	0	0	0	0	0	0	0	0	0	0	0	0	0
ath-miR5018	UUAAAGCUCCACCAUGAGUCCAAU	0	0	0	0	0	0	0	0	0	0	0	0	0	0	0	0	0	0	0	0	0	0	0	0
ath-miR5019	UGUUGGGAAAGAAAAACUCUU	0.1	0	0	0	0	0	0	0.1	0.1	0	0	0	0	0	0	0.1	0	0	0	0.1	0	0	0	0
ath-miR5020a	UGGAAGAAGGUGAGACUUGCA	0	0	0	0	0	0	0	0	0	0	0	0	0	0	0	0	0	0	0	0	0	0	0	0
ath-miR5020b	AUGGCAUGAAAGAAGGUGAGA	0	0	0	0	0	0	0	0	0	0	0	0	0.2	0	0	0.1	0	0	0	0	0.2	0	0.1	0
ath-miR5020b.1	UUCUUACUUUCUUUCUUGCUCCU	1.1	1.7	2.2	2	1.2	1.1	1	1	1.3	0.9	0.8	0.6	1.2	0.6	1	2	1.4	1.5	2.1	2.9	2	1.2	0.4	2.5
ath-miR5020c	UGGCAUGGAAGAAGGUGAGAC	0	0	0	0	0	0	0	0	0	0	0	0	0	0	0	0	0	0	0	0	0	0	0	0
ath-miR5021	UGAGAAGAAGAAGAAGAAAA	0	0	0	0	0	0	0	0	0	0	0	0	0	0	0	0	0	0	0	0	0	0	0	0
ath-miR5022	GUCAUGGGGUAUGAUCGAAUG	0	0	0	0	0	0	0	0	0	0	0	0	0	0	0	0	0	0	0	0	0	0	0	0
ath-miR5023	AUUGGUAGUGGAUAAGGGGGC	0	0	0	0.1	0	0	0	0	0	0	0	0	0	0	0	0	0	0	0	0	0	0	0	0
ath-miR5024-3p	CCGUAUCUUGGCCUUGUCAUU	0.7	0.9	0.4	0.4	0.5	0.2	0.2	0.2	0.2	0.3	0.1	0	0	0.2	0.1	0.4	0.5	0.3	0.6	0.8	0.6	0	0.1	0.3
ath-miR5024-5p	AUGACAAGGCCAAGAUAUAACA	0	0	0	0	0	0	0	0.1	0	0	0	0.1	0	0	0	0.1	0	0	0	0	0	0	0	0
ath-miR5025	ACUGUAUAUAUGUAAGUGACA	0	0	0	0	0	0	0	0	0	0.1	0	0	0	0	0	0	0	0	0	0	0	0	0	0
ath-miR5026	ACUCAUAAGAUCGUGACACGU	7	6	7.1	1.9	2	1.8	5.2	4.9	5.8	13	2.6	6.4	0.9	1.8	6.2	6.2	8.9	8.5	11.1	9.9	6.5	5.1	8.7	5.5
ath-miR5027	ACCGGUUGGAACUUGCCUUAA	0	0	0.1	0	0	0	0	0.1	0.1	0	0	0	0	0	0	0	0.2	0	0.1	0	0	0	0	0
ath-miR5027.1	GAGAAAACCGGUUGGAACUUGCCU	0	0.5	0.2	1.2	1.1	0.5	1	0.4	0.1	0.3	0	0.8	0.3	0	0.2	0.5	0.6	0	0.6	0	0.8	2.3	0.2	0
ath-miR5028	AAUUGGGUUUAUGCUAGAGUU	0.3	0.3	0	0.1	0.2	0	0.2	0.3	0	0	0.3	0	0	0.1	0.3	0.4	0.9	0.4	0.3	0.2	0.2	0	0.5	0.4
ath-miR5029	AAUGAGAGAGAACACUGCAAA	0	0	0	0	0	0	0	0	0	0	0	0	0	0	0	0	0	0	0	0	0	0	0	0
ath-miR5595a	ACAUAUGAUCUGCAUCUUUGC	0.3	0.4	0.1	0.4	0.6	0	1.2	0.5	0	0.9	0.4	0.2	0	0.3	0.7	0.2	1.2	1.1	0.2	0.5	0.1	0.2	0.2	0.1
ath-miR5628	GAAAUAGCGAAGAUAUGAUUA	0	0	0	0	0	0	0	0	0	0	0	0	0	0	0	0	0	0	0	0	0	0	0	0
ath-miR5629	UUAGGGUAGUUAACGGAAGUUA	0	0	0	0	0	0	0	0.1	0	0	0	0	0	0	0.1	0.2	0.2	0	0	0	0	0	0	0
ath-miR5630a	GCUAAGAGCGGUUCUGAUGGA	0	0	0	0	0	0	0	0	0	0	0	0	0	0	0	0	0	0	0	0	0	0	0	0
ath-miR5631	UGGCAGGAAAGACAUAAUUUU	0	0	0	0	0	0	0	0	0	0	0	0	0	0	0	0	0	0	0	0	0	0	0	0
ath-miR5632	UCCAACUGUAAAUCCGAAACCC	0.4	0.3	0.2	0.3	0	0	0.4	0.3	0.3	0.1	0.4	0.1	0.1	0.2	0.2	0.1	0.3	0.1	0.6	0.2	0.5	0	0.1	0.5
ath-miR5632-3p	UUGGAUUUAUAGUUGGAUAAG	0	0	0	0	0	0	0	0	0	0	0	0	0	0	0	0	0	0	0	0	0	0	0.1	0
ath-miR5632-5p	UUGAUUCUCUUAUCCAACUGU	0.2	0.1	0.1	0	0	0	0.1	0	0.1	0	0	0.1	0	0.1	0	0	0	0	0.3	0	0.2	0	0	0
ath-miR5633	UAUGAUCAUCAGAAAACAGUG	0	0.3	0	0	0	0	0	0	0	0	0	0	0	0	0	0.1	0	0	0	0	0	0	0	0
ath-miR5634	AGGGACUUUGUGAAUUUAGGG	0.5	0.2	0.3	0.2	0.6	0.2	0.3	0.1	0.3	0	0.1	0	0	0.1	0.1	0	0	1.9	0.5	0.2	0.3	0	0.1	0.2
ath-miR5635c	UGUUAAGGAGUGUUAACGGUG	0	0	0	0	0	0	0	0	0	0	0	0	0	0	0	0	0	0	0	0	0	0	0	0
ath-miR5636	CGUAGUUGCAGAGCUUGACGG	0	0	0	0	0	0	0	0.1	0	0	0	0	0	0	0	0	0	0	0	0	0	0	0	0
ath-miR5637	AAUGCGCAACUCUAUAUUUCC	0.3	0	0.4	0.1	0	0	0.2	0.2	0.3	0.3	0	0.3	0.2	0.2	0.4	0.2	0.9	0.7	0.3	0.3	0.1	0.2	0	0
ath-miR5637.1	UGCGCAACUCUAUAUUUCCUC	0.9	1	1.4	0.6	0.9	0.7	1.5	1.4	1	1.6	1.5	2	0.8	1	1.8	1.9	1.8	4	2.5	1.6	3.5	1.7	1.5	4.8
ath-miR5638a	AUACCAAAACUCUCUCACUUU	0	0	0	0	0	0	0	0	0	0.1	0	0	0	0.1	0.1	0	0	0.1	0.2	0	0	0	0	0
ath-miR5638b	ACAGUGGUCAUCUGGUGGGCU	0	0.4	0.1	0	0.2	0	0	0.2	0	0	0	0	0	0	0.2	0.1	0.3	0.1	0	0.4	0	0.2	0	0.1
ath-miR5639-3p	UUUAGCCUCAGACCACGGUGGACU	0	0	0	0	0	0	0	0	0	0	0	0	0	0	0	0	0	0	0	0	0	0	0	0
ath-miR5639-5p	UAGUCCACUGUGGUCUAAGGC	0	0	0	0	0	0	0	0	0	0	0	0	0	0	0.2	0	0	0	0	0	0	0	0	0.1
ath-miR5640	UGAGAGAAGGAAUUAGAUUCA	0	0.2	0.1	0	0	0	0.4	0.3	0.2	0.1	0	0	0	0.2	0	0.2	0	0	0.4	0	0	0	0.2	0.3
ath-miR5641	UGGAAGAAGAUGAUAGAAUUA	0	0	0	0	0	0	0	0	0	0	0	0	0	0.1	0	0.1	0	0	0	0	0	0	0	0
ath-miR5642a	UCUCGCGCUUGUACGGCUUU	0.7	0.2	1	0.2	0.6	1.3	0	0.2	0.4	0.6	0.4	0.1	0	0	0.2	0.2	0.5	0	0.2	0.3	0.6	1	0.2	0.3
ath-miR5643b	AGGCUUUUAAGAUCUGGUUGC	0.1	0.1	0.2	0	0.3	0	0.2	0.1	0.1	0.6	0.1	0.5	0	0	0.2	0	0.3	0.3	0.3	0.2	0	0.5	0	0.1
ath-miR5644	GUGGGUUGCGGAUAACGGUA	0	0	0	0	0	0	0	0	0	0	0	0	0	0	0	0	0	0	0	0	0	0	0	0
ath-miR5645b	AUUUGAGUCAUGUCGUUAAG	0	0	0	0	0	0	0	0	0	0	0	0	0	0	0	0	0	0	0	0	0	0	0	0
ath-miR5645c	AACCUAUUUAACGACAUGACU	0	0	0	0	0	0	0	0.1	0	0	0	0	0	0	0	0.2	0.2	0.1	0	0	0	0	0	0
ath-miR5646	GUUCGAGGCACGUUGGGAGG	0.2	0	0.1	0	0.5	0	0	0	0	0	0	0.1	0	0	0.1	0	0.2	0	0	0.1	0.1	0	0	0
ath-miR5647	UCAAGUUUGAUGACGAUUCCA	0	0	0	0	0	0	0	0	0	0	0	0	0	0	0	0	0.3	0	0	0	0	0	0	0
ath-miR5648-3p	AUCUGAAGAAAAUAGCGGCAU	0	0.4	0.4	0.3	0	0	0.3	0.1	0.1	0.6	0.4	0.1	0	0.2	0.2	0.6	0.3	0	0.9	0.4	0.1	0	0	0.1
ath-miR5648-5p	UUUGGAAAUAUUUGGCUUGACU	0	0	0	0.4	0	0	0.3	0.1	0	0.3	0	0	0.2	0	0.3	0.1	0.5	0	0	0	0.1	0	0	0.1
ath-miR5649b	AUUGAAUAUGUUGGUUACUAU	0	0	0	0	0	0	0	0	0	0.1	0	0	0	0	0	0	0	0	0	0	0	0	0.1	0
ath-miR5650	UUGUUUUGGAUCUUAGAUACA	0.3	0.4	0.2	0	0	0	0.5	0.1	0.2	1	0.3	0.7	0	0	0.7	1.5	0.8	1.2	0.7	0.7	0.8	0.9	0.1	0.3
ath-miR5651	UUGUGCGGUUCAAAUAGUAAC	8.9	12	16.6	3.3	3.5	1.6	12.6	8.7	5.8	8.2	1.9	6.2	1.7	5.7	9.3	16.3	16.9	6.4	11.1	10.4	5.9	9.6	7	6.2
ath-miR5652	UUGAAUGUGAAUGAAUCGGGC	0.1	0.2	0.1	0	0.2	0	0.3	0.2	0.2	0	0	0	0.1	0.1	0.2	0	0.2	0.1	0.2	0.2	0.1	0	0	0.4
ath-miR5653	UGGGUUGAGUUGAGUUGAGUUGGC	0.3	0	0.2	0.3	0.6	0.2	0.3	0.1	0.5	0.9	0	0.1	0.2	0	0.1	0.2	0.5	1.6	0.3	0.1	0.1	1	0.2	0.1
ath-miR5654	UAAAUCCCAACAUCUUCCACC	1.4	3.8	1.9	2	5.2	7	6.1	2.8	1.7	5.1	4.2	5.1	2.7	1.9	3.3	4.3	6.6	11.8	4.5	4.6	5.5	6.3	3.5	3.7
ath-miR5654-3p	UGGAAGAUGCUUUGGGAUUUAUU	0	0.5	0.3	0.4	0.2	0.5	0.2	0.3	0.2	0.1	0.4	0.3	0.1	0.4	0.7	0.5	0.8	0.7	0.4	0.3	0.7	0	0.4	1.3
ath-miR5654-5p	AUAAAUCCCAACAUCUUCCA	0.4	2.1	0.8	1.1	0.3	0.9	3	2	2.2	2.5	1.4	1.6	0.7	1.2	2.2	3.7	2.3	2.7	2.3	2	3.2	1.7	1.6	2.4
ath-miR5655	AAGUAGACACAUAAGAAGGAG	0.2	0	0	0	0	0	0.1	0	0	0	0	0.1	0	0	0.1	0	0	0	0	0	0	0	0	0
ath-miR5656	ACUGAAGUAGAGAUUGGGUUU	0.1	0	0.1	0	0	0	0.3	0.1	0	0	0	0	0	0	0.2	0.4	0.3	0	0.1	0.1	0.1	0	0.1	0.1
ath-miR5656.1	UUGGCCCAUGUCGUUAUGAUU	6.8	6.9	6.6	8.4	6.4	15.7	7.4	4.5	4.9	4.9	3.5	4.8	5.2	2.3	5.6	7.8	7.5	3.3	10.9	6.7	11.9	15.2	7.3	22.3
ath-miR5657	UGGACAAGGUUAGAUUUGGUG	0	0	0	0	0	0	0	0	0	0	0	0	0	0	0	0	0	0	0	0	0	0	0	0
ath-miR5658	AUGAUGAUGAUGAUGAUGAAA	0	0	0	0	0	0	0	0	0	0	0	0	0	0	0	0	0	0	0	0	0	0	0	0
ath-miR5659	CGAUGAAGGUCUUUGGAACGGUA	0.2	0.5	0.4	0.3	1.2	0	0.3	0.3	0.1	0	0	0.1	0	0.2	0.8	0.6	0.3	0.3	0	0.6	0.7	0.7	0.4	0.6
ath-miR5660	CAGGUGGUUAGUGCAAUGGAA	0	0	0	0	0	0	0	0	0	0	0	0	0	0	0	0	0	0	0	0	0	0	0	0
ath-miR5661	AGAGGUACAUCAUGUAGUCUG	0	0	0	0	0	0	0	0	0	0	0	0.1	0	0	0	0	0	0	0	0	0	0	0	0
ath-miR5662	AGAGGUGACCAUUGGAGAUG	0	0	0	0	0	0	0	0	0	0	0	0	0	0	0	0	0	0	0	0	0	0	0	0
ath-miR5663-3p	UGAGAAUGCAAAUCCUUAGCU	1.6	3	2.9	0.4	0.2	0.4	1.9	1.5	2.1	3	0.4	2	0.7	1.1	2	3.2	3.2	5.2	2.7	2.6	2.7	0.7	2.6	2.1
ath-miR5663-5p	AGCUAAGGAUUUGCAUUCUCA	0.1	0.6	0.6	0.2	0	0	0.5	0.1	0.3	0.6	0	0	0	0.2	0.2	0.1	0	0.1	0.6	0.4	0.5	0.2	0.4	0.1
ath-miR5664	AUAGUCAAUUUUAUCGGUCUG	0	0	0	0	0	0	0	0	0	0	0	0	0	0	0	0	0	0	0	0	0	0	0	0
ath-miR5665	UUGGUGGACAAGAUCUGGGAU	0	0	0	0	0	0	0	0	0	0	0	0	0	0	0	0	0	0	0	0	0	0	0	0
ath-miR5666	AUGGGACAUCGAGCAUUUAAU	0.1	0	0	0	0	0	0	0	0	0	0	0	0	0	0	0	0	0.1	0	0	0	0	0	0.1
ath-miR5996	UGACAUCCAGAUAGAAGCUUUG	0.1	0.1	0	0	0	0	0	0	0	0.4	0.3	0.2	0.1	0	0	0	0.3	0.1	0.3	0.2	0.2	0.2	0	0.1
ath-miR5997	UGAAACCAAGUAGCUAAAUAG	0.1	0.1	0.1	0	0	0	0	0	0	0	0	0	0	0	0	0	0.2	0	0	0.1	0	0	0	0
ath-miR5998b	ACAGUUUGUGUUUUGUUUUGU	0.3	0.8	2	0	0	0	1.9	1	0.6	0.4	0	0.6	0.5	0.9	1.1	1.6	2	0.7	1.5	0.8	0.9	0.9	0.7	0.4
ath-miR5999	UCUUCACUAUUAGACGGACAA	0	0	0	0	0	0	0	0	0	0	0	0	0	0	0	0	0	0	0	0	0	0	0	0
ath-miR771	UGAGCCUCUGUGGUAGCCCUCA	0.5	0.5	0.1	0.3	0.5	0.2	0.2	0.3	0.4	0	0	0.5	0.1	0.2	0.3	0.2	0.2	0.1	0.6	0.1	0.2	0	0.4	0.1
ath-miR773a	UUUGCUUCCAGCUUUUGUCUC	0.2	0.7	0	0.4	0.5	0.7	1	0.2	0.7	0.7	0.7	0.5	0.2	0.1	0.8	0.2	0.3	0	0.8	2.3	0.4	1	0.4	0.4
ath-miR773a-	UUUGCUUCCAGCUUUUGUCUCC	37.4	70.8	47.6	28.2	55.2	78.7	89.7	48.2	47.9	64.2	42.5	50.7	14.5	25.2	50.9	54.2	78	67.2	85.3	80.2	66	81.2	46.3	64.7
ath-miR773b-3p	UUUGAUUCCAGCUUUUGUCUC	0	0	0	0	0	0	0	0	0	0	0	0	0	0	0	0	0	0	0	0	0	0	0	0
ath-miR773b-5p	GGCAAUAACUUGAGCAAACA	0	0	0	0	0	0	0	0	0	0	0	0	0	0	0	0	0	0	0	0	0	0	0	0
ath-miR774a	UUGGUUACCCAUAUGGCCAUC	0	0.1	0	0.2	0	0	0.4	0.2	0.1	0.3	0	0.2	0	0.1	0.1	0.2	0.5	0.1	0.7	0.1	0	0.5	0	0.3
ath-miR774b-3p	CAUCCAUAUUUUCAUCUCGAA	0	0	0	0	0	0	0	0	0	0	0	0	0	0	0	0	0	0	0	0	0	0	0	0
ath-miR774b-5p	UGAGAUGAAGAUAUGGGUGAU	0	0	0	0	0	0	0	0	0	0	0	0	0	0	0	0	0	0	0	0	0	0	0	0
ath-miR775	UUCGAUGUCUAGCAGUGCCA	12.2	15	17.6	2.8	5.5	2.3	12.3	8	7.1	8.2	3.1	6.1	1.8	3.4	9.6	16.4	11.7	8	10.9	8.8	5.7	7.9	10.9	6.6
ath-miR775a	UUUUCGAUGUCUAGCAGUGCC	4.4	7.2	7.1	2	4.4	5.1	8.4	6.4	4.3	4.9	3.3	6.5	1.6	3.3	5.4	7.8	7.8	7.6	5.2	5.6	4.8	5.6	5	6.1
ath-miR776	UCUAAGUCUUCUAUUGAUGUU	0	0	0	0	0	0	0	0	0	0	0	0	0	0	0	0	0	0	0	0	0	0	0	0
ath-miR777	UACGCAUUGAGUUUCGUUGCUU	9.2	17.3	13.5	4	5.8	4.5	14.4	9.3	12.8	13.3	3.7	11.7	3.6	5.1	17.6	15.9	20.7	20.8	17.9	13.1	12.8	7.3	11.1	10.7
ath-miR778	UGGCUUGGUUUAUGUACACCG	0	0	0	0	0	0	0	0	0	0	0	0	0	0	0	0	0	0	0.1	0	0	0	0	0
ath-miR778a	ACAAACUCGGUGUACAUAGAC	0.5	0.5	0.4	0.5	0.2	0	0.6	0.4	0.5	1.3	0	0.2	0	0.2	0.8	0.4	1.2	0.8	0.6	0.7	0.2	0.2	0.2	0.3
ath-miR778a.1	UACAUAGACCAAACCAAGGCG	1.1	1.3	0.6	0.3	0.3	0.9	1.1	0.7	0.5	0.7	0.1	0.3	0	0.2	0.6	0.9	1.1	0	0.4	0.6	0.3	0.7	0.2	0.9
ath-miR779.1	UUCUGCUAUGUUGCUGCUCAU	0	0	0	0	0	0	0	0	0	0	0	0	0	0	0	0	0	0	0	0	0	0	0	0
ath-miR779.2	UGAUUGGAAAUUUCGUUGACU	7.8	17.5	18.4	0.4	1.1	0.4	7.8	4.2	6.5	3.3	0.1	4.1	0.8	4.4	7.3	7	7.5	3.2	8.3	6.8	4.1	3	6.5	2.3
ath-miR779-5p	UCAGCUGAGCUUUCUCGUCAUC	2.1	5.4	2.5	1.9	5.3	8.3	3	1.8	1.2	3	3.7	2.2	0.9	1.9	4.3	2.3	7.4	4.9	5.5	4.1	3.6	4.4	2.7	5.9
ath-miR780.1	UCUAGCAGCUGUUGAGCAGGU	0	0	0	0	0	0	0	0.1	0	0.1	0	0	0	0	0	0	0	0	0	0	0	0	0	0
ath-miR780.2	UUCUUCGUGAAUAUCUGGCAU	0.3	0	0.2	0	0	0	0	0.2	0	0	0	0.1	0	0	0.1	0	0	0.4	0	0.1	0.1	0	0	0.1
ath-miR781b	UUAGAGUUUUCUGGAUACUUA	6.4	10.6	8.9	1.5	1.4	0.4	8.2	5.5	6	6	1	6.4	0.7	4.6	9.3	11.7	9.4	6.3	9.9	7.7	5.1	3.1	7.8	4.2
ath-miR782	ACAAACACCUUGGAUGUUCUU	0	0	0	0	0	0	0	0	0	0	0	0	0	0	0	0	0	0	0.1	0	0	0	0	0
ath-miR8121	AAAGUAUAAUGGUUUAGUGGUUUG	0.3	0.1	0	0	0	0.7	0	0	0	0.1	0	0.1	0	0	0	0	0.2	0	0	0.3	0.3	0.2	0.2	0.1
ath-miR8165	AAUGGAGGCAAGUGUGAAGGA	0	0	0	0	0	0	0	0	0	0	0	0	0	0	0.1	0	0	0	0	0	0.1	0	0	0.1
ath-miR8166	AGAGAGUGUAGAAAGUUUCUCA	0.1	0.2	0.3	0	0.3	0	0.1	0.2	0.2	0.7	0.1	0	0	0	0.1	0	0.2	0.3	0.4	0	0.4	0	1	0
ath-miR8167b	AGAUGUGGAGAUCGUGGGGAUG	0.2	0.1	0.2	0.4	0.5	0.9	0.1	0.1	0	0.3	0.3	0.5	0.1	0	0.2	0.1	0.3	0.1	0.1	0.2	0.4	0.3	0	0
ath-miR8168	AGGUGCUGAGUGUGCUAGUGC	0	0	0	0	0	0	0	0	0	0	0	0	0	0	0	0	0	0	0	0	0.1	0	0	0
ath-miR8169	AUAGACAGAGUCACUCACAGA	0	0.1	0.2	0.1	0	0	0.2	0	0	0.1	0	0	0	0	0	0	0.2	0.3	0	0	0	0	0	0
ath-miR8170-3p	UUGCUUAAAGAUUUUCUAUGU	0	0.1	0.2	0	0	0	0.1	0	0.1	0	0	0	0	0	0	0	0.2	0	0.1	0	0	0	0	0
ath-miR8170-5p	AUAGCAAAUCGAUAAGCAAUG	0	0.2	0.1	0	0	0	0	0	0.1	0.1	0	0	0	0	0	0.1	0.3	0	0	0	0	0	0	0
ath-miR8171	AUAGGUGGGCCAGUGGUAGGA	0	0.1	0	0.1	0.2	0	0	0.1	0	0	0	0	0	0	0	0	0	0	0	0	0	0.3	0	0
ath-miR8172	AUGGAUCAUCUAGAUGGAGAU	0	0	0.1	0	0	0.2	0	0	0	0	0	0	0	0	0	0	0.3	0	0	0	0	0	0	0
ath-miR8172.1	AACAGAUCAUUUGGAUGAACCAUU	10.6	14.7	12.2	3.3	5.2	1.8	15.2	11.7	12.8	13.3	1.8	11.1	3.2	7.7	14	22.4	25	10.6	20.5	18.1	13.3	6.5	10	6.6
ath-miR8173	AUGUGCUGAUUCGAGGUGGGA	0	0	0	0	0	0	0	0	0	0	0.3	0.3	0	0	0	0	0.2	0	0	0	0	0	0	0
ath-miR8174	AUGUGUAUAGGGAAGCUAAUC	0.2	0	0.4	0	0	0	0.1	0.1	0.2	0	0.1	0.1	0.1	0.1	0.1	0.1	0.5	0	0.2	0	0.4	0.3	0.6	0.7
ath-miR8175	GAUCCCCGGCAACGGCGCCA	3.7	1.9	1.6	0.6	1.1	2.9	0.9	1.2	1.3	1	1.9	0.7	0.6	0.6	2.5	1.9	0.6	1.2	0.6	0.7	0.7	2.6	1.9	0.9
ath-miR8176	GGCCGGUGGUCGCGAGAGGGA	0	0	0	0	0	0	0	0	0	0	0.1	0	0	0	0	0	0	0	0	0	0	0	0	0
ath-miR8177	GUGUGAUGAUGUGUCAUUUAUA	0	0	0	0	0	0	0	0	0	0	0	0	0	0	0	0	0	0	0	0	0	0	0	0
ath-miR8178	UAACAGAGUAAUUGUACAGUG	0	0	0	0	0	0	0.5	0	0	0	0	0.2	0	0	0	0	0.2	0	0	0	0.1	0	0.1	0
ath-miR8179	UGACUGCAUUAACUUGAUCGU	0	0.2	0	0	0	0	0	0.1	0	0	0	0	0	0	0	0	0	0	0.2	0	0	0	0	0.1
ath-miR8180	UGCGGUGCGGGAGAAGUGC	0	0	0	0	0	0.2	0	0	0	0	0	0	0	0	0	0	0	0	0	0	0	0.5	0	0
ath-miR8181	UGGGGGUGGGGGGGUGACAG	0	0	0	0	0	0	0	0.1	0	0	0	0	0	0	0	0.1	0	0	0	0	0	0	0	0
ath-miR8182	UUGUGUUGCGUUUCUGUUGAUU	0.1	0	0.2	0.1	0	0	0	0	0	0	0.1	0	0	0	0	0.1	0	0.1	0.4	0.3	0.5	0	0	0
ath-miR8183	UUUAGUUGACGGAAUUGUGGC	0	0.1	0	0	0	0	0	0	0.1	0.3	0	0	0.2	0.2	0.1	0.2	0	0	0.1	0	0.2	0	0	0.1
ath-miR8184	UUUGGUCUGAUUACGAAUGUA	0	0	0	0	0	0	0	0	0	0	0	0	0	0	0	0	0	0	0	0	0.1	0	0	0
ath-miR822-3p	UGUGCAAAUGCUUUCUACAGG	3.4	4.7	3.1	2.6	2.3	2.2	6	2.6	4.6	4	2.6	3.3	2	2.5	4.3	3.3	5.8	7.6	5	6.2	8.4	2.8	5.5	4.1
ath-miR822-5p	UGCGGGAAGCAUUUGCACAUG	42.7	55.5	56	16	25.4	19.5	40.4	26.7	22.5	43.5	22.5	23.8	9	12	27.6	27	69.2	31	57.5	54.7	31.5	45.8	41.1	35.9
ath-miR823	UGGGUGGUGAUCAUAUAAGAU	3.2	6.3	7.4	1.9	1.8	1.4	4.1	2	3	4.6	2.1	1.3	1	1.9	3.4	6.1	5.4	2.4	3.8	3.2	2.6	3.7	3.5	2.8
ath-miR824-3p	CCUUCUCAUCGAUGGUCUAGA	84.1	119.4	126.5	156.4	331	310.5	126	78.7	85.5	367.1	228.6	254.8	38.3	54.2	111.3	330.6	444.2	359.9	166.7	141.7	116.8	470.3	270	249.8
ath-miR824-5p	UAGACCAUUUGUGAGAAGGGA	42.5	59.7	50.2	14.2	22.7	23.6	45.4	29.8	34.4	78.7	21.7	38.6	8.3	13.3	47.4	94	141.9	70	60.4	45.7	46.7	56.5	78.9	47.1
ath-miR825	UUCUCAAGAAGGUGCAUGAAC	3	4.2	6.2	0.6	0.9	0.5	2.7	2.3	1.6	2.1	0.6	1	0.5	1.6	1.6	3.3	3.1	0.9	2.7	2.3	2.1	2.3	1.7	1.5
ath-miR825a	UCAAGCACCAGCUCGAAGAAGC	2.8	7.5	7.8	8	4.7	7.8	6.4	3.4	6.1	5.2	3.5	5.1	5.4	3.8	6.9	7.7	8.4	16.5	7	5.6	9.5	2.1	5.7	10.3
ath-miR826a	UAGUCCGGUUUUGGAUACGUG	0	0.1	0	0	0.6	0	0	0.3	0	0.1	0.1	0.2	0.1	0	0	0	0	0	0	0	0	0	0	0.2
ath-miR826b	UGGUUUUGGACACGUGAAAAU	0	0	0	0	0	0	0	0	0	0.1	0	0	0	0	0	0	0	0	0	0	0	0	0	0
ath-miR827	UUAGAUGACCAUCAACAAACU	1170	1624	1349.9	438	658.9	695.4	1014.7	612.6	748.6	1097.7	615.7	978.1	304.1	515.2	1111.9	1474.1	2346.6	1930.6	2094.3	1758.9	999.8	826.8	1513.6	793.2
ath-miR828	UCUUGCUUAAAUGAGUAUUCCA	0.2	0.1	0.1	0	0	0	0.1	0.1	0	0	0	0.2	0	0.2	0.2	0.4	0	0.1	0.1	0.2	0.1	0.2	0.1	0.1
ath-miR829-3p.1	AGCUCUGAUACCAAAUGAUGGAAU	1.4	2.4	1.4	0.7	0.6	0.2	3.5	1.4	1.5	1.6	0.3	0.9	0.5	0.8	1.2	2.3	3.5	0.9	3.9	3.1	1.3	0.9	1	1.5
ath-miR829-3p.2	CAAAUUAAAGCUUCAAGGUAG	0.7	1.3	0.5	0	0	0	0.9	1	1	0.7	0.1	0.3	0.1	0.2	0.7	0.9	1.8	1.3	1.1	1.8	0.8	0.2	0.7	0.9
ath-miR829-5p	ACUUUGAAGCUUUGAUUUGAA	0.9	2.3	1.5	0.4	0	0	2.8	1.6	1.8	1.6	0.4	1.5	0.2	0.9	2.3	2.8	2.3	1.1	4.1	2.9	2.7	2.8	2.1	1.6
ath-miR830-3p	UAACUAUUUUGAGAAGAAGUG	0.1	0.5	0.7	0	0	0	0.3	0.3	0.4	0	0.3	0.6	0	0.4	1.2	0.2	0.9	0.5	1.2	0.3	0.7	0	0.7	0.3
ath-miR830-5p	UCUUCUCCAAAUAGUUUAGGUU	1.2	0.9	1.9	0.5	0	0.2	1.5	1.6	0.5	1.8	0.3	1.5	0.3	0.4	1.8	1.2	1.1	1.5	1.8	1.1	1.3	0	1.6	0.8
ath-miR831-3p	UGAUCUCUUCGUACUCUUCUUG	0	0	0.3	0	0.2	0.2	0.4	0.2	0	0	0	0	0	0	0.1	0.1	0.2	0	0.1	0	0	0	0	0.1
ath-miR831-5p	AGAAGCGUACAAGGAGAUGAGG	0	0	0	0	0	0	0	0	0	0	0	0	0	0	0	0	0	0	0	0	0	0	0	0
ath-miR832-3p	UUGAUUCCCAAUCCAAGCAAG	0	0	0	0	0	0	0	0	0	0	0	0	0	0	0	0	0	0	0	0	0	0	0	0
ath-miR832-5p	UGCUGGGAUCGGGAAUCGAAA	0	0	0	0	0	0	0	0	0	0	0	0	0	0	0	0	0	0	0	0	0	0	0	0
ath-miR833a-3p	UAGACCGAUGUCAACAAACAAG	0	0	0	0.3	0	0	0	0	0	0.1	0	0	0	0	0.1	0	0.2	0	0.1	0	0	0	0	0.1
ath-miR833a-5p	UGUUUGUUGUACUCGGUCUAGU	0.5	0.4	0.6	0.4	0.5	0	0.6	0.3	0.6	0.3	0.7	0.2	0.6	0.3	1.1	0.7	0.9	0.5	1.6	0.4	0.6	0.5	0.2	0.2
ath-miR833b	UGUUUGUUGACAUCGGUCUAG	0.1	0.1	0	0	0.3	0	0.1	0.2	0	0	0	0.2	0	0	0	0	0	0.1	0.1	0	0	0	0.2	0
ath-miR834	UGGUAGCAGUAGCGGUGGUAA	0.1	0	0	0	0	0	0	0	0	0	0	0	0	0	0	0	0	0	0	0	0	0	0	0
ath-miR835-3p	UGGAGAAGAUACGCAAGAAAG	0	0	0	0.1	0	0	0	0	0	0	0.3	0	0	0.1	0	0	0	0	0	0	0.1	0	0	0
ath-miR835-5p	UUCUUGCAUAUGUUCUUUAUC	0.1	0.1	0.1	0	0	0	0.2	0.2	0.1	0	0.4	0.2	0	0.1	0.1	0.1	0.8	0.5	0	0.4	0.3	0	0.4	0
ath-miR835a	AGUAACAUUGUUGGGGAAAAACG	0.2	0.6	0.2	0.7	0.3	0.2	1.1	0.7	1.5	0.6	0.3	0.7	0.3	0.5	0.3	0.9	0.8	0.9	0.4	0.7	0.6	0	0.4	0.3
ath-miR836	UCCUGUGUUUCCUUUGAUGCGUGG	0	0	0	0	0	0	0	0	0	0	0	0	0	0	0	0	0	0	0	0	0	0	0	0
ath-miR837-3p	AAACGAACAAAAAACUGAUGG	0.2	0.5	0.3	0	0	0	0.3	0.1	0	0.4	0	0.2	0	0	0.6	0.4	1.1	0.3	0.7	0.4	0.6	0.3	0.6	0
ath-miR837-5p	AUCAGUUUCUUGUUCGUUUCA	0.2	0.1	0.2	0.1	0.2	0	0.1	0	0.1	0.1	0	0.1	0	0.1	0.2	0.4	0	0.4	0.5	0.7	0.7	0	0	0.2
ath-miR837a	AACAUGAGGACUUUAUACUUG	0.5	1	1	0.2	0.9	0.7	1.1	0.5	0.4	0.9	0.7	0.7	0	0.2	0.4	0.9	1.1	0.3	1.6	0.8	1.1	0.3	0.2	0.6
ath-miR838	UUUUCUUCUACUUCUUGCACA	1.2	2.1	2.5	0.1	0.3	1.1	1.9	1.3	1.8	3.7	0	2.7	1	0.9	1.2	4.4	3.1	1.6	3	2.7	2.2	0.5	0.9	3.1
ath-miR839-5p	UACCAACCUUUCAUCGUUCCC	1.2	1.7	1.8	2.5	2.9	5.4	3.5	1.4	1.2	3.3	1.9	2.2	1.3	0.7	2.8	3.7	4.3	5.9	2.8	1.7	2.7	3.3	1.5	2.2
ath-miR840-3p	UUGUUUAGGUCCCUUAGUUUC	3.7	4.3	5.1	5.3	6.1	4.1	5.2	3.2	3.1	4.5	2.8	2.9	2.1	2.5	4.5	5.2	9.1	7.8	6	5.5	4.1	2.1	5.6	5.3
ath-miR840-5p	ACACUGAAGGACCUAAACUAAC	0.5	1.3	1.7	0.8	0.6	1.6	2.8	1.9	1.5	0.4	1.4	1.3	1.4	1.5	1.6	4.1	3.7	1.7	2.5	1.8	1.3	1	0.9	0.7
ath-miR841a-3p	AUUUCUAGUGGGUCGUAUUCA	0	0.9	0.8	0.4	0.5	0	0.4	0.4	0.8	0.3	0.3	0.3	0.4	0.6	0.6	0.7	0.2	0.3	0.9	0.7	0.3	0	0.6	0.5
ath-miR841a-5p	UACGAGCCACUUGAAACUGAA	3.6	4.8	6.9	0.9	2	0.4	4.2	2.8	1.6	1.6	0.6	2.3	0.4	2.3	3.3	5.2	2.9	2	5.2	5	2.7	2.3	2.7	4.3
ath-miR841b	AAUACGAGCCACUGGAAACUG	3.6	7.9	5.6	3.5	4	1.8	5.1	2.8	3.1	2.1	2.8	5	2.5	5.4	4.9	8.3	6.1	5.2	8.3	6.3	4	3.7	5	7.2
ath-miR841b.1	UUUCUAGUGGGUCGUAUUCAC	28.6	34	45.9	29.7	27.5	29	38.9	28	18.4	27.7	16.4	26.2	16.2	20.2	28.7	51.7	42.2	24.1	57.3	58.8	60.3	60.9	32.5	76.3
ath-miR841b-3p	CAAUUUCUAGUGGGUCGUAUU	0	0	0.2	0	0	0	0	0	0	0	0.1	0	0	0.1	0.1	0.1	0	0.1	0	0	0	0	0.1	0.1
ath-miR841b-5p	UACGAGCCACUGGAAACUGAA	0.7	0.4	0.7	0	0	0.2	0	0.5	0.1	0.6	0	0.1	0.2	0.2	0.5	0.5	0.5	0	1.1	0.7	0	0	0.7	0.1
ath-miR842	UCAUGGUCAGAUCCGUCAUCC	2	3.5	2.1	1.1	2.6	2.2	2.4	2	1.2	3.4	0.8	1.6	0.6	0.4	1.6	2.1	5.2	4.1	2.6	3	2.3	1.4	1.6	1.9
ath-miR842a	CAUGGUCAGAUCCGUCAUCCC	1.3	1.8	1.8	1.2	1.8	1.1	1.2	0.6	1	2.5	2.2	0.6	0.6	0.5	1.1	1.4	2.3	1.5	1.9	1.7	1.3	2.3	0.7	1.3
ath-miR843	UUUAGGUCGAGCUUCAUUGGA	1	2.8	4.3	0.8	2	1.8	2	1.5	1.3	1.3	0.3	0.9	0.5	0.5	1.5	2.2	2.9	2	1.4	2	1.9	1.4	1.7	0.9
ath-miR844-3p	UUAUAAGCCAUCUUACUAGUU	4.6	6.6	10	1.2	0.2	1.8	6.2	4.1	5	4.9	0.1	3	1	1.9	5	7.3	10.6	3.9	6.5	3.9	3.3	2.3	6	4.2
ath-miR844-5p	UGGUAAGAUUGCUUAUAAGCU	0.9	0.3	0.1	0.1	0	0	0.4	0.2	0.5	0.1	0	0.1	0	0.1	0.2	0.2	0.8	0.5	0.5	0.2	0.2	0	0.4	0.3
ath-miR845a	CGGCUCUGAUACCAAUUGAUG	0.1	0.5	0.3	0.1	0	0.5	1.1	0.8	0.6	0.4	1.1	0.6	0.2	0.5	1.5	1.7	0.9	0.3	0.6	1	0.4	1	1	0.4
ath-miR845b	UCGCUCUGAUACCAAAUUGAUG	0	0	0	0	0	0	0.2	0	0	0	0	0	0	0	0	0	0	0	0	0	0	0	0.2	0
ath-miR846-3p	UUGAAUUGAAGUGCUUGAAUU	116.7	183.8	156	11.1	9.6	8.3	142.4	85.9	126.6	121	16	73.9	11.7	45.2	122.1	169.4	205.1	119.4	225.4	175.4	102.7	89.8	109	59.8
ath-miR846-5p	CAUUCAAGGACUUCUAUUCAG	2	4.5	2.7	0.4	1.2	0	4	2	3.7	5.7	0.4	2.2	0.2	0.6	5.8	5.9	7.1	7.4	5.7	6.6	3.5	1.4	2.5	1.8
ath-miR847	UCACUCCUCUUCUUCUUGAUG	0.9	1.4	1.7	1.2	2.1	3.8	2.4	1.4	0.8	1.5	1.7	1.4	0.7	0.9	2	1.9	2.8	2.7	1.7	2.1	1.9	0.2	1.9	1.5
ath-miR848	UGACAUGGGACUGCCUAAGCUA	0.8	1	1.4	0.3	0.8	0	1.7	0.5	0.7	1.3	0.6	1.5	0.3	0.7	1	2.3	1.7	1.1	1.4	0.4	0.5	0.3	0.7	0.8
ath-miR848.2	UGGGACUGCCUAAGCUAAAGGCUU	1.2	1.2	2.2	1	0.2	0.9	3.4	1.8	1.5	1.5	0.8	2	0.7	1.3	1.4	2.3	2.1	1.2	3.5	1.9	2.4	1.2	1.4	0.9
ath-miR849	UAACUAAACAUUGGUGUAGUA	0	0	0	0	0	0	0	0	0	0	0	0	0	0	0	0	0	0	0	0	0	0	0	0
ath-miR850	UAAGAUCCGGACUACAACAAAG	0.5	1.1	1.2	0.2	0.8	0.2	1	0.4	0.4	0	1.5	0.6	0.1	0.5	0.3	0.6	1.5	0.3	1.3	1	1.3	0.3	0.4	1
ath-miR850a	UUAGUUGUCGUCGUAUCUUUG	2.3	3.1	2.5	1.3	1.5	1.8	1.7	2.2	2.6	2.2	0.3	1.2	0.3	1.1	2.5	2.7	2.3	1.9	4	3.1	3.3	1.9	3.2	2.9
ath-miR851-3p	UGGGUGGCAAACAAAGACGAC	0	0	0	0	0	0	0	0	0	0	0	0	0	0	0	0	0	0	0	0	0	0	0	0
ath-miR851-5p	UCUCGGUUCGCGAUCCACAAG	1.3	1	1.2	0.3	0.5	0.5	1.7	0.6	0.8	1.9	1.2	0.6	0.2	0.5	0.6	0.5	0.2	0	1.1	0.6	0.7	0.7	1.7	1.1
ath-miR851a	UCGUCUCGGUUCGCGAUCCAC	0.3	0.4	0.4	0.2	0.9	0.7	0.8	0.2	0.4	0.3	0	0.1	0.2	0.2	0.2	0.1	0	0.1	0.2	0.2	0.1	0.3	0.5	0
ath-miR852	AAGAUAAGCGCCUUAGUUCUG	1.1	1.3	1.2	0.7	0.9	1.4	1.1	0.6	0.7	1.5	0.4	1.2	0.1	1	1.1	2.1	1.2	0.4	1.8	2.1	0.7	0.5	1.5	2.1
ath-miR853	UCCCCUCUUUAGCUUGGAGAAG	0	0.2	0.3	0.2	0	0	0.3	0.2	0.1	0.3	0	0	0	0	0.1	0.1	0.2	0.5	0.2	0.2	0.3	0.3	0	0.3
ath-miR854c	GAUGAGGAUAGGGAGGAGGAG	0	0	0	0	0	0	0	0	0	0	0	0	0	0	0	0	0	0	0	0	0	0	0	0
ath-miR855	AGCAAAAGCUAAGGAAAAGGAA	0	0	0	0	0	0	0	0	0	0	0	0	0	0	0	0	0	0	0	0	0	0	0	0
ath-miR856	UAAUCCUACCAAUAACUUCAGC	0	0	0	0	0	0	0	0	0	0	0	0	0	0	0	0	0	0	0	0	0	0	0	0
ath-miR857	UUUUGUAUGUUGAAGGUGUAU	1.4	1.8	1.2	0	0	0.4	1.6	0.9	2	1.9	0	1.3	0.2	0.5	0.7	1.9	2.6	1.1	1.7	0.9	1.3	0.7	1.7	0.9
ath-miR858a	UUUCGUUGUCUGUUCGACCUU	12	24.2	14.3	9.1	21.2	20.7	15.9	8.9	10.9	23.8	12.1	11.9	4.5	5.2	14.3	21.5	30.7	31.7	18.7	17.4	15.5	14.9	19.2	11.2
ath-miR858b	UUCGUUGUCUGUUCGACCUUG	5.9	14.9	10.7	4.5	17	21.1	14.1	6.2	11.6	25.9	12.5	10.5	2.1	3.6	15.4	19	32.7	22.7	17.4	14.5	9.1	15.9	17	8.9
ath-miR859	UCUCUCUGUUGUGAAGUCAAA	0.2	0.2	0.1	0	0	0	0	0.1	0	0.1	0	0	0	0	0.5	0.1	0.2	0	0.1	0.4	0.2	0	0.1	0
ath-miR859a	UCACAGUAGAUAGAUAUCGAC	0.1	0.3	0	0	0	0.2	0.1	0	0.4	0.6	0	0.3	0	0.1	0.5	0	0.3	0.1	0.6	0	0.1	0	0.1	0.1
ath-miR859a.1	UUCACAGUAGAUAGAUAUCGAC	0	0.5	0.2	0	0	0	0.1	0.5	0.3	0.1	0	0.5	0.1	0.1	0.5	0.4	0.3	0	0.3	0.2	0.8	0.5	0.2	1
ath-miR860	UCAAUAGAUUGGACUAUGUAU	1.2	3.4	3.6	0.3	0	0	3.3	2.1	4	1.8	0	2.6	0.2	1.3	2	4	4	1.6	7.1	4.1	3.8	3	3.1	1.9
ath-miR861-3p	GAUGGAUAUGUCUUCAAGGAC	1	3.8	3.4	0.6	0.9	0.4	2	1.1	1.3	1.5	0.3	2.1	0.6	1.7	1.7	3.1	2.3	0.5	3.3	1.6	2	0.9	1.9	2.1
ath-miR861-5p	CCUUGGAGAAAUAUGCGUCAA	0	0	0	0	0	0	0	0	0	0	0	0	0	0	0	0	0	0	0	0	0	0	0	0
ath-miR862-3p	AUAUGCUGGAUCUACUUGAAG	0	0	0	0	0	0	0	0	0	0	0	0	0	0	0	0	0	0	0.1	0.2	0	0	0	0
ath-miR862-5p	UCCAAUAGGUCGAGCAUGUGC	0.2	0.2	0	0.2	0.3	0	0.5	0.1	0.1	0.4	0	0.1	0	0	0.5	0.6	0.5	0.1	0.3	0.4	0.2	0.5	0.6	0.2
ath-miR862a	CAGUAGUUUUCCAAUAGGUCGAGC	0	0	0.1	0.6	0	0	0.1	0.1	0	0	0	0	0	0.2	0.1	0	0	0	0.1	0	0.3	0.7	0.1	0
ath-miR863-3p	UUGAGAGCAACAAGACAUAAU	0.2	0.6	2.1	0	0	0	1.4	0.5	0.3	0.3	0	0.6	0.1	0.2	0.8	0.4	0.6	0.4	0.9	0.7	0.7	0.7	0.7	0.7
ath-miR863-3P.2	AUGCGAUUGAGAGCAACAAGA	2.1	4.7	3.4	0.7	1.4	0.7	4.9	3.1	4.8	7.6	0.6	4	0.4	2.8	6.5	6.5	5.1	7.4	4.7	3.9	3.8	1.9	3.4	2.1
ath-miR863-5p	UUAUGUCUUGUUGAUCUCAAU	0.3	0.4	0.3	0.1	0	0	0.5	0.2	0.3	0.1	0	0.1	0	0.2	0.1	0.1	0.2	0	0.2	0.2	0.2	0	0	0.1
ath-miR864-3p	UAAAGUCAAUAAUACCUUGAAG	0	0	0	0	0	0	0	0	0	0.3	0	0	0	0	0	0	0	0.1	0.3	0	0	0	0.1	0
ath-miR864-5p	UCAGGUAUGAUUGACUUCAAA	0	0.1	0.2	0	0	0	0	0.1	0	0	0	0.5	0	0	0.1	0.2	0	0	0.1	0	0.1	0	0	0.1
ath-miR864a	UUAAAGUCAAUAAUACCUUG	0.1	0	0.1	0	0	0	0.1	0.1	0.2	0.1	0	0.5	0.1	0	0.1	0.2	0.5	0	0.4	0	0.4	0	0.2	0
ath-miR865-3p	UUUUUCCUCAAAUUUAUCCAA	0	0	0	0	0	0	0	0	0	0	0	0	0	0	0	0	0	0.3	0	0	0	0	0	0.2
ath-miR865-5p	AUGAAUUUGGAUCUAAUUGAG	0.1	0.2	0.2	0	0	0	0.2	0.1	0.1	0.3	0	0.5	0	0	0	0.5	0.5	0.1	0.2	0.2	0.3	0	0	0
ath-miR865a	UCUGGGAUGAAUUUGGAUCU	3.2	1.4	2.6	0.7	1.5	0.9	1.1	1.9	1	2.4	0.4	0.9	0.2	0.5	0.8	1.7	2.5	0.5	2.6	2	1.5	1.9	1.6	1.6
ath-miR865a.1	UUCCUCAAAUUUAUCCAAAAU	1.2	1.2	1.9	1.1	0.2	0.4	3.2	1.5	2	1.6	0.3	2.6	0.4	1.4	2	1.4	1.8	4.5	3.7	2.2	3.7	0.7	1.2	1.7
ath-miR865a.2	UUCCUCAAAUUUAUCCAAAAUU	0.1	1.9	1.4	1.8	0.3	0.5	3.7	2.7	4.2	0.9	0.7	5.8	1.7	2.8	2.6	2.5	3.7	5.1	5.3	3.5	5.8	0.5	0.6	3.8
ath-miR866-3p	ACAAAAUCCGUCUUUGAAGA	0.2	0.9	0.8	1.6	1.1	0.9	1.5	0.8	1.1	4.3	1.8	4.3	0.6	0.9	0.6	5.2	1.4	6.1	1.4	0.9	1.7	0.9	1.9	3.3
ath-miR866-5p	UCAAGGAACGGAUUUUGUUAA	0	0	0	0	0	0	0.1	0	0	0	0	0	0	0	0	0	0	0	0	0	0	0	0	0
ath-miR866a	UCAAGGAACGGAUUUUGUUAACU	0.7	0.6	0.2	0.7	0.9	0.4	0.6	0.5	0.5	3.1	0.6	1.5	0	0.3	1.2	3.2	2	2.1	1.4	0.9	0.7	1.9	2.4	1.3
ath-miR867	UUGAACAUGGUUUAUUAGGAA	0	0	0	0	0	0	0	0	0	0	0	0	0	0	0	0	0	0	0	0	0	0	0	0
ath-miR868-3p	CUUCUUAAGUGCUGAUAAUGC	0	0	0	0	0	0	0	0	0	0	0	0	0	0	0	0	0	0	0	0	0	0	0	0
ath-miR868-5p	UCAUGUCGUAAUAGUAGUCAC	0	0.2	0	0.1	0	0	0	0	0	0.3	0	0	0	0	0	0	0	0	0	0	0	0	0.1	0
ath-miR868a	AUUGUCGGCACUUGAGAAUGU	0.1	0.2	0.1	0.4	0	0	0.2	0.3	0	0	0	0	0	0.1	0.4	0.6	0	0.9	0.4	0.5	0.1	0.7	0	0.1
ath-miR869.1	AUUGGUUCAAUUCUGGUGUUG	0	0	0	0	0	0	0	0	0	0	0	0	0	0	0	0	0	0	0	0	0	0	0	0
ath-miR869.2	UCUGGUGUUGAGAUAGUUGAC	4.3	3.6	6.3	1	0.6	0.2	3.3	2.4	1.7	3.3	1	2	0.6	0.9	3.1	4	6.3	1.1	5.7	3.6	2.7	3.7	1.9	2.8
ath-miR870-3p	UAAUUUGGUGUUUCUUCGAUC	0	0	0	0	0	0	0	0.1	0	0	0	0	0	0.1	0.2	0	0.3	0	0.1	0	0	0	0.1	0
ath-miR870-5p	AAGAACAUCAAAUUAGAAUGU	0	0	0	0	0	0	0	0	0	0	0	0	0	0	0	0	0	0	0	0	0.1	0	0	0.1
ath-miR870a	UUAGAAUGUGAUGCAAAACUU	0.2	0.1	0.4	0	0	0	0.3	0.4	0.3	0	0	0.1	0.1	0	0.2	0	0.2	0.1	0.1	0.1	0.1	0.2	0.1	0.3
ath-miRn-1	AUUAGAAUGAGAAUGUAGAUGAAU	1.5	4	2.4	1	0	0.2	2.5	1.8	1.9	2.4	0.3	1.7	0.6	1.5	2	5.4	2.3	1.5	4.3	3.8	2.3	1.7	1.7	1.4
ath-miRn-10	AAAAACUCUUUUAAAAUCCCUUGU	0	0	0	0	0.2	0	0.1	0	0	0	0	0	0.2	0	0.1	0.1	0.5	0.5	0.2	0	0.2	0	0	0.2
ath-miRn-11	AAAAUGACAAGGAUUGUAUAAACU	0.1	0.2	0.3	0	0	0	0.2	0.3	0.4	0.1	0	0.6	0	0.3	0.1	0.5	0.6	0.7	0.9	0.5	0.2	0	0.1	0.2
ath-miRn-12	AAACGAGAACUGCUGAAACUGGUU	0.2	1	0.9	0.7	0	0.9	1.3	0.4	0.7	0.6	0.4	0.8	0.7	0.5	0.6	0.4	0.5	1.1	0.4	0.1	0.5	0.5	0.6	0.2
ath-miRn-13	AACACUGUAUUUUACUCAUUUAGG	0	0.1	0	0	0	0	0.1	0.3	0.1	0	0	0.1	0.1	0.2	0.1	0.2	0.3	0.5	0.4	0	0	0	0	0.1
ath-miRn-14	AACCUGAGGUCGUUGUCUUUGAUG	0.7	1.1	0.5	0.4	1.1	0.2	1	0	0.2	0.3	0.3	0.9	0.6	0.7	0.4	0.2	0.6	0.3	0.3	0.2	0.3	0	0.1	0.6
ath-miRn-15	AACGAUUAGAAAACAGAUUGAACC	0.1	0.6	0.3	0.1	0	0	0.4	0.5	0.6	0.4	0	0.5	0.1	0.2	0.5	0.2	0.9	0.8	0.2	0.4	0.4	0	0.2	0.3
ath-miRn-16	AACGGAAGCUCUGACUCCUCUCCU	0	0.7	0.2	0.4	0.5	0.5	0.2	0.3	0.2	0.4	0.7	0.1	0.6	0.2	0.2	0.9	0.6	0.8	0.1	0.1	0.2	0.3	0.1	0.3
ath-miRn-17	AACGGGAUUGGAAUAAAGAAAAUU	0.2	1.5	0.6	1.6	0.3	0.9	1.1	0.4	1.1	0.1	1	0.8	0.6	1.2	1	1.1	1.8	0.4	1.2	2.9	1.2	0.3	0.4	0.9
ath-miRn-18	AACUUGUGGAACCAUGAUCAACA	0	0.3	0.1	0.3	0.3	0	0.2	0.2	0	0	0	0.1	0	0	0	0.2	0	0	0.1	0.2	0.3	0	0	0.3
ath-miRn-19	AAGAUAUCAUCGACGUAGAGAAGA	0.1	0.5	0.4	0	0	0.4	0.5	0.5	0.4	0.3	0.6	0.2	0.2	0.4	0.2	1	0.3	0.1	0.5	0.3	0.4	0.5	0.5	0.7
ath-miRn-2	UUCGAUAGUAAAUCUGAUUCU	1.9	1.9	3	0	0	0	1.5	0.5	0.4	1.2	0	1.2	0.1	0.6	2	2.2	3.1	1.3	3.4	2.5	0.6	0.5	2	0.4
ath-miRn-20	AAGGUCUUGAAUGUUUUGUAGAUU	0.9	2.2	1.6	0.5	0.8	0	1.7	0.9	1.4	0.4	0	1.2	0.9	0.5	0.7	2.1	1.1	1.6	1.4	1.3	1.2	0.5	3	1.9
ath-miRn-21	AAUAGUAGACUAGUCUAGUGCACC	1.1	3.5	1.4	1.1	0.2	0.2	1.8	1.4	0.6	2.2	0.4	2.1	1.3	1.5	1.8	1.4	2.3	2.5	1.3	2.4	2.2	0.5	1.2	2.2
ath-miRn-22	AAUCCUUGACCAUCGUUGGCCA	0	0.8	0.4	0.4	0.3	0	0.3	0	0.3	0.4	0	0	0.2	0.1	0.2	0.6	0.2	0.5	0.2	0	0.2	0.3	0.2	0.2
ath-miRn-23	ACCGCAACCAGAACUUAAAAGCCU	2.8	7.2	7.4	6.1	8.2	4.5	7.3	6	3.9	4.2	4.4	8.6	3.3	7.4	5.9	9.8	6.1	5.7	9.4	8.5	5.1	5.8	4.2	6.3
ath-miRn-24	ACCGGAUUAGUUUUAGAGAUAAGU	0.5	1	0.6	0.8	1.1	0.4	1.2	0.6	0.5	0.4	0	0.3	0.6	0.9	1.1	1.4	1.1	0.3	0.9	2.1	1	0.5	0.4	1.5
ath-miRn-25	ACGGAUUUGAACUACGCAAUGCCU	0	0.2	0.3	0	0.2	0	0.2	0.3	0.2	0.1	0	0.6	0.1	0	0.3	0	0	0.4	0.1	0	0.1	0.5	0.4	0
ath-miRn-26	ACUGUUUGAACAAAAGAACUCCGU	2.5	6.2	3.1	1.2	5.3	3.1	7.3	6.8	3.7	4	3.6	6.4	2.5	2.3	8.9	9.1	7.5	8	6.5	4.7	6.9	3.5	4.7	3.1
ath-miRn-27	AGAAAUCACGGAAUGAAAAACUUC	6.9	20.5	9.8	6.2	4.9	4.3	23.3	18.1	19	13.3	4.3	24.3	11.4	14.3	16.7	22.2	25.5	16.5	22	19.1	22.1	7.3	12.7	19.7
ath-miRn-28	AGAAUCUGUCGGAAAGUUUUGACA	0	0.3	0.1	0	0	0.5	0.2	0.1	0.4	0.7	0	0.3	0	0.2	0.2	0.4	0.5	0.4	0.2	0	0.3	0.3	0.1	0.5
ath-miRn-29	AGACGGAAAUUUUCAAUUGAAUUC	0.3	1.7	0.2	0.3	0	0	1.8	1.3	1.2	0.6	0.4	2.3	0.7	1.1	1.2	1.1	1.2	0.5	1.9	0.7	1.6	0	1	1.1
ath-miRn-3	UUCCUUCUGAAAACUAAAAUU	1.1	0.6	2.1	0.3	0	0	0.5	1.4	1.7	1.2	0.1	1.2	0.2	0.3	1	1.5	2.5	0.7	1	0.6	0.8	0.7	0.9	1.2
ath-miRn-30	AGAGAGUAUGUUGGAUUUCAAUA	0	0.5	0.5	0.3	0.2	0	0.4	0.5	0.5	0	0	0.9	0.1	0.7	0.5	1.2	0.6	0.3	0.6	0.3	0.2	0.7	0.6	0.4
ath-miRn-31	AGAGUCCGUUGAAUUUCUGUUCCU	0.1	0.2	0.3	0.1	0.5	0.4	0.4	0.1	0.6	0.1	0	0.2	0.1	0.2	0	0.1	0	0.3	0	0.1	0.1	0	0.1	0
ath-miRn-32	AGAUGAAAGGAUUGAAUAGUUUUC	0.8	0.2	0.3	0	0	0	0.2	0.6	0.3	0.4	0	0.2	0.3	0.9	0.6	0.4	0.3	0.1	1.6	0.7	0.7	0	0.2	0
ath-miRn-33	AGGAACCAAGAAGAACAUAGGAAU	0.2	0.4	0.5	0.4	1.1	0	0.3	0.2	0.1	0.4	0.1	0.2	0.2	0.1	0	0.2	0.3	0.7	1.3	0.6	0	0.5	0.1	0.1
ath-miRn-34	AGGAUUUACAAGGAUUUUAAACCC	0.2	0.2	0.2	0.3	0	0	0.6	0	0	0.1	0	0.3	0	0.1	0.1	0.1	0.2	0	0.3	0.2	1.1	0.2	0.4	0.5
ath-miRn-35	AGUUCGGUUCAAUUCGGCGGAAUU	0.2	0.1	0.2	0	0	0	0.1	0	0.3	0	0	0	0.1	0.3	0	0.1	0.2	0.3	0.4	0.1	0.1	0.5	0	0
ath-miRn-36	AUACACCGAGGACUUUAUGAAAUC	48.6	107.6	75.5	95.7	156.4	100.5	146.5	86.7	88.1	77.5	61.8	116.6	76.6	80.9	95.4	106.6	125	130	135.9	99.9	99.2	105.3	92.6	137.6
ath-miRn-37	AUAGGAGAGAAACGAAUUGAACGU	0.1	0.7	1.1	0.7	0	1.3	1.1	0.3	0.2	0.6	0.7	0.8	0.2	0.2	0.6	0.7	1.1	0.4	1	0.3	1	0.2	0.6	0.5
ath-miRn-38	AUCAGAAUUCUGUACGCAAAUGAC	0	0	0	0	0	0	0.2	0.8	0.2	0.4	0.3	0.9	0.3	0.6	0.3	0.6	0.5	0.1	0.8	0.2	0	0	0	0.2
ath-miRn-39	AUCGCAAAUUCUGCUAGGGAUUUG	0.1	0.7	0.3	0.8	0	0	0.2	0.3	0.5	0.1	0	0.5	0.3	0.3	0.6	0.1	0.6	0.4	0.5	0.5	0	0	0.4	0.1
ath-miRn-4	AAAACCCACUGGGUACCCAAAACC	2.3	5.6	2.6	9.5	13.8	12.6	7.3	7.2	11.3	3.9	18.9	7	9.1	4.6	5.2	4.8	10.9	10.5	8.4	5.2	12.6	8.7	5.1	9.5
ath-miRn-40	AUGAAACUAACCGGAUUUUGGAUC	3.3	7.1	5.3	5.4	5.2	2.9	6.8	4.3	5.9	3.9	2.8	8	5	5.8	5.4	8.2	4.8	5.5	8.3	7.9	6.8	3.5	3.6	7
ath-miRn-41	AUGGAACGAAGACGAUGAAUUAGU	0	0.6	0.4	0	0.2	0.2	0.2	0.2	0	0	0	0	0.2	0.2	0.1	0.2	0.8	0.1	0.7	0.3	0	0	0.1	0.2
ath-miRn-42	AUUAAAGACAUUUCCUUUUGGAUG	0.1	0.3	0.2	0	0	0	0.2	0.3	0.3	0.3	0	0.1	0	0.1	0.7	0.5	0.5	1.3	0.5	0.3	0.4	0.2	0	0.4
ath-miRn-43	AUUACAACUGAGACUUUGACUAGU	0.4	0.3	1	0.3	0	0.4	2.6	1.2	1.6	1.6	0.1	1.4	0.4	1.1	1.6	1.7	4	1.2	2	1.8	1.1	0.9	1.4	1
ath-miRn-44	AUUAGAGAACUAAGAAUGUAACCU	0.1	0.6	0.7	0	0	0	0.3	0.5	0.2	0.3	0	0.7	0.2	0.3	0.5	0.1	0.8	0.1	0.8	0.6	0.4	0	0.4	0.3
ath-miRn-45	AUUCCAUCGCGGGUGAUAUACCUC	0.3	0.5	0.5	0.8	1.8	0.9	1	0.5	0.4	0.9	1.1	0.8	0.4	0.5	0.6	0.4	0.2	0.9	0.3	0.5	1	1.2	0.5	0.7
ath-miRn-46	CAGUAACUCAUCCUCGGAAAU	0	0.3	0.1	0	0	0	0	0	0.3	0.1	0.3	0.2	0.1	0	0.3	0	0.3	0.1	0.1	0	0.1	0	0	0
ath-miRn-47	CAGUUUUUCAUGUAGACUUGGCCU	0	0	0	0	0	0	0.1	0.1	0	0	0	0	0.3	0.1	0	0	0.2	0.4	0	0	0.2	0	0	0.2
ath-miRn-48	CGAUGGUGAAGAAAUUGAAGC	0	0	0.3	0	0	0	0	0	0	0.1	0	0	0	0	0	0.1	0	0.1	0.1	0	0	0.7	0.1	0
ath-miRn-49	CGGCUGUAUCUGUAGAUUUAUUGC	0.7	0.2	0.3	0.3	0.5	0.2	2.1	0.9	0.3	0.1	1.2	1.2	0.2	0.5	0.7	0.2	1.1	1.1	0.8	0.7	0.5	0.2	0.5	1.3
ath-miRn-5	CGAGGAUUCGUCGACCAGGACGGC	2.6	6	3	11.7	7.5	18.6	11.2	7.3	4.2	4.2	5.3	2.4	3.7	3.3	4.7	3.8	6.6	8.9	11.1	10.8	8.6	15.2	3.1	12.2
ath-miRn-50	CUUCUGGUCAGAGGCUUGAC	0.5	0.4	1.4	0.2	0.8	0.4	0.4	0.3	0.3	0.6	0.4	0.5	0	0.2	0.2	0.4	1.4	0.3	0.4	0.9	0.2	0.2	0.4	0.6
ath-miRn-51	GAAUUCUGAGAUCGUCCGUCUUA	1.3	1.4	2.3	2.1	3.2	2.7	1.7	2.3	1.2	1.8	2.4	3.7	0.5	2.2	1.4	4.2	2.3	1.5	2.3	4	1.3	4.7	2.4	1.6
ath-miRn-52	GACAUGUGUCAUGAUCUCGUGAUU	4.8	5.5	6.2	5.2	9.4	7.2	8.6	3.8	3.8	7.2	5	7.5	1.7	5.5	6.9	10.3	5.5	7.2	10.6	5.3	4.8	6.8	6	5.1
ath-miRn-53	GAGAACAUUGUCAAACUUCGAACA	0.3	0.3	0.9	0.1	0.2	0	0.1	0.2	0.4	0.3	0	0.6	0.2	0.6	0.2	0.6	0.9	0.3	0.8	0.9	0.3	0	0.2	0.1
ath-miRn-54	GAGAUACUGUGGAAGGGGAUUAGG	0.3	0.8	0.4	0.3	0.8	1.1	0.4	0.2	1.1	0.4	0	0	0.6	0.2	0.1	0.4	0.3	0.5	0.5	0.1	0.2	0.9	0.5	0.7
ath-miRn-55	GAGGAUUAGCAACGUUGGUGCUGC	2.2	2.4	3.1	2.9	2	4.5	2.7	1.8	2.6	2.8	3.1	4	1.5	2	1.8	2.2	1.2	3.5	3.8	1.3	1.7	3	1.9	3.3
ath-miRn-56	GAGUAGAACAUCUGAAACUUUGGA	0.1	0.5	0.4	0.3	0	0	0.2	0.3	0.3	0	0	1.4	0	0.2	0.5	0.5	0.3	0.5	0.2	0.5	0	0	0.5	0.5
ath-miRn-57	GCGGAUAUUUUAGGCUACCCGAAA	0.1	0.7	0	1.5	1.1	0	0.6	0.7	0.7	0	0.4	0.7	0.7	0.3	0.3	0.1	0.3	0.1	0.5	0.3	1	0.5	0.2	0.9
ath-miRn-58	GGAGAUUGACACAAAUGGCACUG	0.1	0.7	0.5	0.2	0.2	0	0	0	0.1	0.4	0.6	0.3	0	0	0.2	0.4	0.5	0.1	0.3	0.1	0.1	0.2	0.2	0.2
ath-miRn-59	GGGGAUUGUAGAAUUGCAAACGA	0.1	0	0	0	0.6	0	0.2	0.1	0.2	0.3	0	0.3	0.2	0	0	0.1	0	0.3	0	0	0.4	0	0	0.2
ath-miRn-6	AUUGGCGCCGGUGUUGUAGAUGAC	4.6	9.3	4.9	7.7	22.5	20.9	10.6	9.3	8.2	6.7	10.1	9.8	4.1	7.4	9.8	10.1	10	12.5	10.6	7.6	6.2	14.7	8.7	7.1
ath-miRn-60	GUUAGUACUAAUAGAACCGGGCCC	0	0	0	0.4	0.3	0.2	0	0	0.3	0	0.4	0.1	0	0.1	0	0.1	0	0	0.2	0.1	0.2	0.2	0.1	0.2
ath-miRn-61	UACAUUGACCUCCAAGAUCUC	0.3	0.3	0.1	0.2	0.8	0.9	0.4	0.3	0.2	0.4	0.1	0.1	0	0.2	0.3	0.1	0.5	0.5	0.3	0.1	0.2	0.3	0.1	0.4
ath-miRn-62	UACCUCUGUAGUCAGUGAUCGCCU	0.5	0.6	0.3	0.8	1.8	0.9	0.3	0.4	0.2	0.9	0.7	1	0.5	0.3	0.5	1.2	0.3	1.5	0.8	0.6	0.7	1	0.7	0.9
ath-miRn-63	UAGAUGAGUGUAGAAAUUUUGCCU	0.1	0.2	0	0	0	0	0.4	0	0.2	0	0	0	0	0.2	0	0.2	0	0	0.4	0	0	0	0.1	0
ath-miRn-64	UAGUGGAAGCAGCAACGAGAA	0	0.3	0.4	0.8	0	0	0.2	0.2	0.2	0.1	0.4	0	0	0.1	0.3	0.7	0.3	0.5	0.4	0.7	0.1	0.2	0.9	0
ath-miRn-65	UCCCAGAUAGAAUCUCUUCUA	0	0.2	0	0	0	0	0.2	0	0.3	0	0	0.1	0	0	0.1	0.2	0	0	0	0	0	0	0	0.3
ath-miRn-66	UCCGGAAUUGUAUCGAAACUCAGA	2.2	1.8	3	3.1	1.7	1.4	3.3	2.4	2.8	2.2	1.1	3	0.8	3	3.2	2.2	2.8	4.5	2.6	3.1	3.1	1	1.4	2.6
ath-miRn-67	UGAGUUGGCCCAUGAAUUUUGACC	30	63.1	44	79.3	65	24.9	78.6	48	57.4	39.3	27.6	87.6	34.8	65.8	48.8	76.1	58	43.5	96.7	74.2	55.9	32.9	32.2	60.5
ath-miRn-68	UGGCCGGAGAACAAAGAAACGAGC	0	0.1	0.1	0.1	0.2	0.2	0.4	0	0.1	0.1	0.3	0.2	0.2	0.2	0.2	0.1	0	0	0	0.1	0.1	0.2	0	0
ath-miRn-69	UUAUGUGAUACAUUGACCUCC	0.2	0.6	0.1	0	0.3	0	0.3	0.1	0.1	0.1	0	0	0	0	0.3	0.2	0.5	0.3	0.1	0.1	0.3	0	0	0.1
ath-miRn-7	AGACGGAUCUGUGUUGAAACAGAC	1.4	2.5	2.8	4.4	6.4	2.5	4.9	2.9	2.4	4.6	2.8	4.5	1.9	2.6	2.8	4.6	3.2	0.9	1.9	1.2	2.2	0.7	1.4	1.7
ath-miRn-70	UUCCGAGACGGUGUGAGAACC	0.1	0.1	0	0.2	0	0	0.2	0.2	0	0.4	0	0.3	0	0.3	0	0.2	0.2	0	0.1	0	0.1	0	0	0
ath-miRn-71	UUGCCCCGGAUUGUGUUGUUCCA	0.4	0.1	0.4	0.8	0.3	0.7	0.5	0.3	0.5	0.1	0.1	0.3	1	0.5	0.5	0.9	0.5	0.7	0.4	0.8	0.5	0.3	0	1.5
ath-miRn-72	UUGGGACUUAUUUACAAUGGCUGC	3	5	2.4	3.6	6.7	5.6	6.1	4	4.6	2.5	6.9	6.2	1.9	2.3	5.4	6.7	7.4	8.5	5.7	5.5	5.6	3.8	5.1	6.2
ath-miRn-73	UUUGAGAAAAAUAACGUUGAUUGA	1.1	1.8	1.7	0.6	0.6	0	4.2	4.9	4.3	1.9	0.3	6.5	1.5	3.1	2.8	3.3	4.8	3.1	6	5.1	5.3	0.9	1.7	3.7
ath-miRn-8	ACCGCUGUUAACGGCCGUUAACUG	2.8	3.4	3.8	6.2	4.3	6.1	5.2	2.2	2.1	3	3.5	5.2	4.2	4.3	3	3	2.5	2.9	6.8	4.5	6.5	1.7	3	6.8
ath-miRn-9	AAUAACAGUGGACUGGAUUGACAC	3.3	7.2	7.1	7.7	14.2	5.2	7.1	6.7	6.1	7.3	8.2	9	2.6	5	8.8	11.7	11.8	6.3	10.3	6	6.7	9.1	6	6.4

## Sheet: Table S8
Table S8: Precursors sequences of predicted for potential novel miRNAs identified in NGS data of all libraries.
#	miRNA ID	mature miRNA	pri-miRNA Sequence
1	ath-miRn-1	AUUAGAAUGAGAAUGUAGAUGAAU	AUAGAAUGGGUAUUUUAGUCAUUUUUAUUAGAAUGAGAAUGUAGAUGAAUUACAAAAUGAUCAAACAAAGAAAUAUUCAUUUAAAUGCAUCAUUUAGAUAAAAUACUAAAUAAUCAAACAAACAUCAUUCAAAUACAUCAUUUAAAUUGAUCAUGUAAAUGGAUCAUUUAGAUG
2	ath-miRn-2	UUCGAUAGUAAAUCUGAUUCU	AAGAAUCAGAUUUACUAUCGAAUUGACCUAAUUAGCUUCUAGUUUUGGUCAUAUCUAUGUUGUUUUUCAAAGAUUAUGUAUUGAUAUGUAUUCUUUAUAAACGAUGGAAGAACCUUUGUCAUGAAGCCACAAACCUCCUUUUCAAGGAAUCCGAG
3	ath-miRn-3	UUCCUUCUGAAAACUAAAAUU	GAACAUAUUUUAGUAAAGGUUUUAAUUUUAGUUUUCAGAAGGAAAUCCAAUUUUUUAAAAUUAUAUGUUUAGUGUCACUAAACAUAUAAAGACACUAAACAUAUAAUUUUAAAAUUUUAGAUUUUCUUCUGAACACUAAAAUAAUAAACUUUACUAAAUUAGUGUUUAAUUUUCCAUGUUUCAAGUUUUGCAAAACCGUUUGUUUCUUCCAAAAACAAUUUUGUCAUCUAGACUAAAGGAGGCCUUUCAUGAGUUUAAGAAUG
4	ath-miRn-4	AAAACCCACUGGGUACCCAAAACC	CUAAUCUGCUUCUACUAUAUGAGCAAAUAUGAAAUCUUUUAGAAUUUAGUUGAAAGCAAAACAAACCGAGUUUUAAAACUUUUAAGUUAACCUGAAGCUAGAGAUGUUAACGAUGGGUUAAAACCCACUGGGUACCCAAAACCCACAUAAAAUUUUAAGCCCAUAAAUCUACUUUUUUAAGAAAAAAAAUACAUGUUUAAAAUGGGCUAAGUACCCAAAUAAAUAAAACCCAUAUGGGUUUACCUCAUUGGGUUAUGGGUACCCACGGGUUUUUU
5	ath-miRn-5	CGAGGAUUCGUCGACCAGGACGGC	CCGAGGAUUCGUCGACCAGGACGGCCGGAUGUCCGAGAAAAAAAAAU
6	ath-miRn-6	AUUGGCGCCGGUGUUGUAGAUGAC	ACAGUAUUGGUGACAAAAUUCUUCAACUUCAUCGGUUUUUAUGUUUGGCGAGAACUACGUCUAAGUUGUAUUGGCGCCGGUGUUGUAGAUGACAGUGGAAGAUCUGCUGUCUGUACGAUGCUUGAUGCUAAAAAAGGAUCGAGAGAGGAGAGAGAGACAAACUCACUUGGACUUGAAGAUUCUUGAUUGAUUUCAGGUAUUAUUGGGCCAGUUGCAACAUUUGGCCCAACUGUAGCUUCACCAAUAUUUUGUCCAAUAAUAGUUCUUGGCCCAAUAGCUU
7	ath-miRn-7	AGACGGAUCUGUGUUGAAACAGAC	UUCCCGUCAGGUUCCAAUGAACCGGGUGACGUGUUCCCGGAUUGCCCCGGAGAUCAGCUUUCCAGGGAGUCUAACCAUGGUUCAAUCGGAUAUCUAUUCUGAGAGUUAUCACCGUAUUUGUAAAGCCGAUGCUGUCUGUUUCAACACAGAUCCGUCUGAAUAGACCAGUCAACCUCAGGACCGAUUUCCUUAGGGAGGAGGCGAAACAGAUCUGCAGUGACGAGAGCAGGUACAAGGGCUAUAAUGGCGGAGACGGAGUCAGAGUGAUUGGCCAAGAAUUCAGGCAGAAGAA
8	ath-miRn-8	ACCGCUGUUAACGGCCGUUAACUG	AAUAGUAAACAUCAUAGGGUUAAGUUUUAACUGCGGUUAGCGAUUUCGUUACCGCUGUUAACGGCCGUUAACUGGGAUGUCUCA
9	ath-miRn-9	AAUAACAGUGGACUGGAUUGACAC	AUGCUGAAGUGUGGUGUGUUCAGUUCAAUUCCCCUUAGACACUAACAUGUCGAUGCAACUAUAGGGGGUGUCAAUCCAGUCCACUGUUAUUGCUAGCAAUCACGAUGUUUAC
10	ath-miRn-10	AAAAACUCUUUUAAAAUCCCUUGU	GGUUUUAAAGGAUUUACAAGAGAUUUUUAAAGGGUUUAAAAAUGUUUUAAAAGAUAUACAAGGGUUUUUAGAAGAUUUUUAAAGAAUUUACAAGAAGACCCUUUAAAAACUCUUUUAAAAUCCCUUGUAAAUCUUUUAAAACCCCUUUA
11	ath-miRn-11	AAAAUGACAAGGAUUGUAUAAACU	AAAAUGACAAGGAUUGUAUAAACUUUAGGUCACAUAAUUAAUAUUCUAUA
12	ath-miRn-12	AAACGAGAACUGCUGAAACUGGUU	AUGAAUUAGCAAAGUGGGUUAGGCCUUCCAGCAUUUAGCCAUUUGAGCAAAAUUAGACGAAUUUGCCCUUAAACGAGAACUGCUGAAACUGGUUACUUUUGGUUUCAGUUUUUUGUUUUCUCUCUCUUUAAUGUCUUAUAAU
13	ath-miRn-13	AACACUGUAUUUUACUCAUUUAGG	CAUACCAAAACAUGCAAUGCGAAUGCAAGAUGAUCCUAGAUGCCUAAGUAUGCAAAUUAAGCUAAAAUGGUGCAAAAUGUCAUGAUACAAUGAGCAAAUGUAAAGCUAAAUGAUGAUAAACAUACACCUAAAUGAGUAAAAUACAGUGUUA
14	ath-miRn-14	AACCUGAGGUCGUUGUCUUUGAUG	AUAAGCAGCUUCAACCUACGGCUCUCGGGUUUGGAUGUAAAGAUCACACUUUCAUCAACAAGUGUGAACGAGUCAUCAAAGACAACGACCUCAGGUUGCUCAAAGACAUUCUCCUCUUCCUUCAAUUGCUUCACCCACACACUCACUCCAAACAUGCCAAGAUGAUUCCGGUUAUUAAUUAAACUUAUUUGGGUGAUAUUCUCUCGUCCACUAUCGAAUCUCCUGCU
15	ath-miRn-15	AACGAUUAGAAAACAGAUUGAACC	GAAGAGCAAUUCAUAGUUUCAAGAGAGUAGCUAAGAUGGUUCAAUCUGUUUUCUAAUCGUUAAGUAAAUUUAGC
16	ath-miRn-16	AACGGAAGCUCUGACUCCUCUCCU	UAUUUGACAGACAUGCCUAUCUCUUUUAACGGAAGCUCUGACUCCUCUCCUAGUGAGAAAUCUGACGGUUUCGACUACUACAAUGCAAUACGGGACGGGAAUUGGGGCAUUCCGACUAAGUGCUACUGUGGAAGAGACGUUG
17	ath-miRn-17	AACGGGAUUGGAAUAAAGAAAAUU	AACGGGAUUGGAAUAAAGAAAAUUGGAGUACAAGGUAUAUAAAUUUUGGUAGUCCUGAGCGUUCGGUUAUCCAUACA
18	ath-miRn-18	AACUUGUGGAACCAUGAUCAACA	AACUUGUGGAACCAUGAUCAACGACUGGUAGUUGAUUGUAGUUGUAGUAGUUUCCGUCCAUGAAAGGAAUGCUCUCACGCCCUCCAACAUGACUCAUAUGUUGUUCCACCAUCGGAUUC
19	ath-miRn-19	AAGAUAUCAUCGACGUAGAGAAGA	CCUGAGAAGAGUUGGUGAUGAAGCUGUGAGUAAGAUAUCAUCGACGUAGAGAAGAAGGUAGGUAAGAUCAGAGCCUCGAUGGUAGACGAACAGAGAGGUAUCACUCUUGGUAUUAGUAAAACC
20	ath-miRn-20	AAGGUCUUGAAUGUUUUGUAGAUU	AAAAUCUUGAUUGUUAUGAAAAUAAGUUUUUGAAAAACAAAAUCCAAAAACUCUUACAAAAUCUACAAAACAUUCAAGACCUUAUUCUUCUCAGGUUUAUAUCUUAAACAAAACAAAAUCCAAAAUGCUAUUUAACAAAACAAACAAACAA
21	ath-miRn-21	AAUAGUAGACUAGUCUAGUGCACC	ACACCAAUUAGUAACCAAGUGAAUUAAAAACAGUACACCACUUUGGUGCACUAGACUAGUCUACUAUUAUACUAAAA
22	ath-miRn-21	AAUAGUAGACUAGUCUAGUGCACC	AGUCUUCUCUCUUUGUCUUUUAGUGUAUAGUUUUGAAUUUCACUACAUUUCAAUAAUGUCUUUUAGUGUAUAGUUUUAGGGUAUAGUUUUUAAUUCCAUUGCAUUUCCUAAAUGUUUUUAGUAUAAUAGUAGACUAGUCUAGUGCACCAAAGUGGUGUACUGUUUUUAAUUCACUUGGUUACUAAUUGGUGUACCCAUUUGGUGUACUAUUCUAGUCUACUAUUAUAUUCU
23	ath-miRn-21	AAUAGUAGACUAGUCUAGUGCACC	CAAGAUAGAAUAUAAUAGUAGACUAGAAUAGUACACCAAAUGGGUACACCAAUUAGUAACCAAGUGAAUUAAAAACAGUACACCACUUUGGUGCACUAGACUAGUCUACUAUUAUACUAAAA
24	ath-miRn-22	AAUCCUUGACCAUCGUUGGCCA	GAUGGAUUGUCGGCGCAUGCCUUUGACAUUUUUCACAUCGUUUUGAAAUUUUUUCGCAAUCCUUGACCAUCGUUGGCCAGAAGAAUCCGUGGCGUUUUAUUUUGACGGCUAAAGCCCUUCCCCCAGAGUGGUUUCCGCACGAACCGCCGUGAAUUUCCUUCAUGAUCUUGCAAGUCGCUUCUCCUUCUGCGCAGGUCAGCAAUGGUCCGGAUAAUC
25	ath-miRn-23	ACCGCAACCAGAACUUAAAAGCCU	UAGGCUUUUAAGAUCUGGUUGCGGUUCUAGUUGUUAUACUCACUCAUACUUAUGCUUUGUAUGAGUGAGUAUAACAAAUAGAACCGCAACCGAAUU
26	ath-miRn-24	ACCGGAUUAGUUUUAGAGAUAAGU	AAUUAGUUUAUCCACCGGAUUAGUUUUAGAGAUAAGUGGCAAACUAGACACUUUUUUCAAAAAUAAUUUGUAAACUAGGUAGUUUUUUUAAAAAUAGGUGAAAUAGACACUUUUCUCUUUUGUCUAUAAUACAAUUCUUUGUCUAAUAGAGAUUUUAGUAAAUAACUUAUAUAACCUUUUAUUGUUUUGUUAUGUA
27	ath-miRn-25	ACGGAUUUGAACUACGCAAUGCCU	GACCAAAGGCAUUGCGUAGUUCAAAUCCGUUCCAGAGUUUUUCGUCAUC
28	ath-miRn-26	ACUGUUUGAACAAAAGAACUCCGU	UCUUACUAUUUUACUCAUACUCUGCUAGCUUAAUCUCGACAUUUAACUCACUGUUUGAACAAAAGAACUCCGUGAAUUCGAUCCUUAAAUACUGCAAUUGAUCUCUUAUUUGAGAGAGUAGUUCUAGGUAAUUUGAACCAUAUCACAAGGCAAUAGGCUAGAGAAUAUUGGGAGUUCUUGCGUUUUCA
29	ath-miRn-27	AGAAAUCACGGAAUGAAAAACUUC	GGUUCUUUAGUUCUAAUUUUUCUUGGAUCGUACGGUAUAUUUAGAAAUCACGGAAUGAAAAACUUCACGAGAAUAUUAAUCGAGAUCCAAGGAACAUUCUC
30	ath-miRn-28	AGAAUCUGUCGGAAAGUUUUGACA	AGUCGUGUGGUUUUUCAGGUAAAAAUCUGAAGCGAAAUAAAACACGCAUCACAUGUCUCCCCAUCAAUAAACUGUCAAAACUUUCCGACAGAUUCUAAAUAUUCGACAAUUUGUCAGUAAUUUCCAACGCAACUCCGACCAAGUUAAAUUCGCCCAU
31	ath-miRn-29	AGACGGAAAUUUUCAAUUGAAUUC	ACCGUAGUGUGGGAAACUUUAAUUGUAGAAUUUUAUUUCGAAAAUUUAAGAUGUGACUGGUACAAUAUUUAGACGGAAAUUUUCAAUUGAAUUCUUUUAGGACCCAUACAUAGAGAAUAAUU
32	ath-miRn-30	AGAGAGUAUGUUGGAUUUCAAUA	ACUUUCAAAACGACGUUGGGAAAUAUAGAGAUAGAGAAAAAAAAAGUGAAGAUUUUAAUGGAUAAAAGAGAGUAUGUUGGAUUUCAAUA
33	ath-miRn-31	AGAGUCCGUUGAAUUUCUGUUCCU	AGGAACAGAAAUUCAACGGACUCUGACACUGCAUCACACUUCCGAUGCGCAUGUAACUAAAAUAAGCUUAAGUUAAUUAAACUUCUACGCCCGUGAAAACUUUGUCUUCAGAUUGCUAAUGUUCAAAGCAUAGACUUAUUUUGUGUAUUUUUUUUUCUAAUAGUAACAGCCACAGAAAUUCUUUUCUC
34	ath-miRn-32	AGAUGAAAGGAUUGAAUAGUUUUC	AUUGAAAAUGUUUGAGCUGAACAUUAUUCAACUCAUUCCUCUGCAAAAUAGUAGAUGAAAGGAUUGAAUAGUUUUCCUUUACAGUUUG
35	ath-miRn-33	AGGAACCAAGAAGAACAUAGGAAU	CAUUUUGUUCAAUUCCUAUGUUCUUCUUGGUUCCUACUUAUGGCUACUUUCCUCUUUUUUCUCAU
36	ath-miRn-34	AGGAUUUACAAGGAUUUUAAACCC	AAAAGAGUUUUAAAAGGAUUUACAAGGAUUUUAAACCCUUUUAAAUCCCUUGUAAAUCUUUUAAACU
37	ath-miRn-35	AGUUCGGUUCAAUUCGGCGGAAUU	AACUGAUUCGGUUAACCGAUUAAAACCGAUUUAAAAUAUUUCGGUUUAAUCUCGGGAAAUUAUAUAUCUUAGUAACCAAACCGAAAAAGCGAGUACCGAACCGACCCGAACCGAAUUUUAGUUCGGUUCAAUUCGGCGGAAUU
38	ath-miRn-36	AUACACCGAGGACUUUAUGAAAUC	GAGACCAAAUUUAGCCAACCCGAUUGAUACAAAAAGUCCCAUGUUAGAAAAUAUUUGAAAACAAUGAACCCACUAAAGAAUCCAACUUGAAGAAGAAAAAAAAAUAGAUUUCAUAAAGUCCUCGGUGUAUAGCUAGUUGAACUUUUGUCUUUUAUACACCGAGGACUUUAUGAAAUGUAUUUUAAAGAUGUUAUAGCUCCUGGCGGCCUUUUAAGAUGUUCAACUAGUCAUGAGCAUUAGUGUGAUAUUCUCGGUAUGAUCCAAGAAUUAGCUAAUCAGUAAAAUGAUUACAUGAAAAUCAUGCAGGGUCACGUUUUAGUUGGAUA
39	ath-miRn-37	AUAGGAGAGAAACGAAUUGAACGU	UUUAGAUGAAAAUUGUUCAGCCUCAAAAUAGGAGAGAAACGAAUUGAACGUGAGA
40	ath-miRn-38	AUCAGAAUUCUGUACGCAAAUGAC	GUUGUCAUUUGCGUACAGAAUUCUGAUAAUGUUUUUUUGUUUAAAUAAUUAAAUGCAAUUUACUUGCCAAUCCACUUCAAUCGAUACCAGCCACACCUGAGUU
41	ath-miRn-39	AUCGCAAAUUCUGCUAGGGAUUUG	AGUCUAGUUCAACACAAAUCAAGCCAUAAUAGAAAAGAAAGACGUUGCCGAAUACUGGCAAAUCCAUCGCAAAUUCUGCUAGGGAUUUGCAAGGAGAUAAAAACAGUAUCGC
42	ath-miRn-40	AUGAAACUAACCGGAUUUUGGAUC	GAUACUAAAUCUACCUAAUGCUAUAUGAAACUAACCGGAUUUUGGAUCCUGCAUUAGUCGUUAGUGAUUCCAAAUAUUCAAUUUGUUUUCAUAUCAUGGUUACGUUGAUUUUAGUAUCCAAAUUUUUUAAAACAGUUUUAAUUUUUUUAUAUC
43	ath-miRn-40	AUGAAACUAACCGGAUUUUGGAUC	GUUGAAUAUUUGGAAUCGCUAACGACCGAGGCUGGAUCCAAAAUCCGGUUAGUUUCAU
44	ath-miRn-40	AUGAAACUAACCGGAUUUUGGAUC	CAAGUUGAAUGUUUGGAAUCACUAACAACCGAAGCUUGAUCCAAAAUCCGGUUAGUUUCAUAUAUCUUUUUGU
45	ath-miRn-41	AUGGAACGAAGACGAUGAAUUAGU	GGAUAGAAUUGCGACAGACUGACACCGAAGAUGAGCUCCUCGAUGGAAUAAAAGAGAAGAUAUGCAGUAGUUGAGUAAUUGAAUGUGGUCUGUAGUUGGAGUGCGGGAAUGAAUCAUGAUGGAUGAGUAAAGCUUACCGGCGCCAAUGAAUUAUGGAACGAAGACGAUGAAUUAGUAGAGCUUACCUUCAUCAUCGUCGUUCCAUAACUCAAUGGCUCUGUUGAUCUUUACUCAUCUUUCGUGAUUCAUUUCUGCACUCCAAAUACAAACCAUGAUCAAUGACUCAACCAUCCAUGUCUAUU
46	ath-miRn-42	AUUAAAGACAUUUCCUUUUGGAUG	UAACCAUAGUUAAAAUUAAAGACAUUUCCUUUUGGAUGUCAAAAAUAUCUUCCUUAAGAUAUUUUAGACAUCUAAAAAAUAAAAUGUUUUUAAUUUUAAUCAUGGUUAGUCUAUUUUUACCAUGGUUGGUCU
47	ath-miRn-43	AUUACAACUGAGACUUUGACUAGU	GUGAUGAUCAUUAUUUAUAAACGUAGUCGUUAUACGUUCUAACUGUUUCACUCUAGGCUUCAUAAAUUUAAUCUUUUAGUUGUCACUAGUCAAAGUCUCAGUUGUAAUUCCACACUUGUUGAGAAUACUUAUUAA
48	ath-miRn-44	AUUAGAGAACUAAGAAUGUAACCU	AUUAGAGAACUAAGAAUGUAACCUUAAAACUGUGAAAUUUUCCAAAAACGAAGAAUAAUCAUCACAGGCUCCAUCUUAAAGUUAACAUCACU
49	ath-miRn-45	AUUCCAUCGCGGGUGAUAUACCUC	GAGGUAUAUCACCCGCGAUGGAAUGUGAGGUUCGAGCAGCCUUAUUUAUGAUGCAUCCGGAAAAAGCACCAAGCCUAGAUGGUAUGACAGC
50	ath-miRn-46	CAGUAACUCAUCCUCGGAAAU	AGUUGAGAAGACAGAGAUCCAACAUAGCAACCCAAUCUCGGAACUUUCAGUCUUUGAAGAAAGUUUCAGAAGGCAUUGUACCAAUCCCAAACUUUUUCCAGUGACCGGAAUUUCCGAGGAUGAGUUACUGUACUAGA
51	ath-miRn-47	CAGUUUUUCAUGUAGACUUGGCCU	AGAGUAGGCCAAGUCUACAUGAAAAACUGCUCUUGUCGGCUCAUACCUAACACGUUAUACCAAUCUCAAUCUGAAAAAGAAGUCACAAUCACACACAAAAUGAUCUUUGGGUUUAAAUAAGGUUAAGUUCAGGGUAUGGGAA
52	ath-miRn-48	CGAUGGUGAAGAAAUUGAAGC	GAUACUUCCAUUCUCUAAGAACCAUCUUUCCUUCUUCAUGCUUUUUUCCUUCUUUUUCCAGGACCCAGUUCUCAGAUUUUGCUUCAAUUUCUUCACCAUCG
53	ath-miRn-49	CGGCUGUAUCUGUAGAUUUAUUGC	CUAUAUAUUUUGAAAAAGUGGGUGAUUGGUUCGGCUGUAUCUGUAGAUUUAUUGCAAUAGAAACUUUGUUUUAGGUGUGAUGAUUAUAGUUGUAGGUUUUAUUUGUGUAGAAAUUAAGUAGUAU
54	ath-miRn-50	CUUCUGGUCAGAGGCUUGAC	UACCGCUAAUGCAAGAAUCUCAUCUUCCAGCUUCUGGUCAGAGGCUUGACCAUUUGUAUAUGCG
55	ath-miRn-51	GAAUUCUGAGAUCGUCCGUCUUA	GAGGAGGUCGAGAGGAUGGCCUUUGUGAAUAAAGAAAAUGCCAUCAAGAUGGCCGAGCAGAAUCUCAAGGCGAAUUCUGAGAUCGUCCGUCUUAAGCGGAUGUUAUCCGAGGAGAGAGGGCUUCGUGACAGCGAGGUGGCUCGGGCCAUUCAGACGAGGCGGGAGGUUUCCGAGACCUUC
56	ath-miRn-52	GACAUGUGUCAUGAUCUCGUGAUU	AAACAUCUUGUCGUUAGAUUUACUACGUGUCAUGAUCUCGUGAAUUAGUAACUUUUGAAACCGUACUUUAUAUAAUAAAUUACAUUUGAAUUCGAUUUAUACAAAAUCUUAACCGUAAAUCACGAGAUCAUGACACAUGUCAGGUAUAUCAUUGAGAUGUUGACAUAUGUCAAAAAAGUUUCUUAACCGUACUUUAUAUAA
57	ath-miRn-53	GAGAACAUUGUCAAACUUCGAACA	AUUAUAUGAGAACAUUGUCAAACUUCGAACACCGCAAAUUAAGAAUGUGGUACUUACGCGCGGUUAGUUUCCGAU
58	ath-miRn-54	GAGAUACUGUGGAAGGGGAUUAGG	ACAAAACAAUAUUUGAGAUACUGUGGAAGGGGAUUAGGAAAAGAGAGAAUGAAAAUAAAUUGUGGGAGU
59	ath-miRn-55	GAGGAUUAGCAACGUUGGUGCUGC	AACCCUAACGUCUCUUACCGCAGCACCAACGUUGCUAAUCCUCAGGAUCAAGUGUAUCCUCCACAACAACAGCAGGUUCAGAACAAACCUU
60	ath-miRn-56	GAGUAGAACAUCUGAAACUUUGGA	UUUUAUUGAUUUUGAUCGCCUUACUUAAAGAUAAAAGCUGGAGGACUUGAGGAUUCGGAUGUCCCAAUCUCAUAUGCCACACUGCAUCAGAUGCCUUGACUUGUCUGGUUGAGUAGAACAUCUGAAACUUUGGAUUCUCCAACUUAUAGAGACCAUCACUAGUGCUGCUUCCCAUUGUCAAAACUUUGCUUGUUGCUUUGUCCUUU
61	ath-miRn-57	GCGGAUAUUUUAGGCUACCCGAAA	UUUGAAAAUAUUAUUGUAGUGCGGAUAUUUUAGGCUACCCGAAAUAUUUCGGUUCGGCACCGAUUUGGUUUCGGUUAUUUUUAAAAUUUUCGUCUCGAUUC
62	ath-miRn-58	GGAGAUUGACACAAAUGGCACUG	UCGGAGAUUGACACAAAUGGCACUAAAAAACUUUAUUAUUCCAAAAAUUGCACCUUCUUUU
63	ath-miRn-59	GGGGAUUGUAGAAUUGCAAACGA	ACAAUCGGAGACAAUCAAGGAAAUAUAUCCGAUAAAGCUGAAACUAAAAAAAUGUGUAAAUCAAGAAAGAUUAGUGAGAUACCUCGGUUUGAUUCGAAGUUCGUUUGCAAUUCUACAAUCCCC
64	ath-miRn-60	GUUAGUACUAAUAGAACCGGGCCC	ACAAUUUUGUUAGAUAUAAGACAUAUCUCUUAACUAAGAGUAAUGUUAAGAGAUCAUCAAUAAGGAUAAUUUUAUGUCGUUAGUACUAAUAGAACCGGGCCCUAGAGU
65	ath-miRn-62	UACCUCUGUAGUCAGUGAUCGCCU	CCUAGUCGCUAAAUAGUCGCCCAAUUAUACAACUAUACCACGACUAUUAUAUACUUUUUGUAUAGUAGUCGUAUAUUUGUCGUAAAAUGACGACUAAUAUACGACUACACAACUUAGCGAAUAUGUAUUAACGACUACGGAGUUUAGUUGCCUUCUAGUAUGAUAUUUUGUUUUACGACUACUGAGCGACUACCUCUGUAGUCAGUGAUCGCCUGUUUUCUUGUAGUGACUAGAACAAGGUUCGGUUACUGUUUCA
66	ath-miRn-63	UAGAUGAGUGUAGAAAUUUUGCCU	GCAGUCCUAAAACAGAUUUCUCUAUCUGCAAACGCUGCAUUAAACCAAAAUCCGCAAACCAAGUAGGCAAAAUUUCUACACUCAUCUA
67	ath-miRn-64	UAGUGGAAGCAGCAACGAGAA	GCUUCUCGUUGCUGCUUCCACUAAGUAAUUAACCUUUAAGCCUUUAGGUGGAAGGCAAAAGGUAUUACAUAGUGAAAGGAGCAAAAAGAAGC
68	ath-miRn-65	UCCCAGAUAGAAUCUCUUCUA	AGCUCUUCCAGAAAUUCUCGAAGUCCUAGAGAGUAUCUCUUCCACCAAAAAAAAAUGACGAUCAUCUCUGAUCUUUCGUAGGAUUUGGUAGAAGAGAUUCUAUCUGGGA
69	ath-miRn-66	UCCGGAAUUGUAUCGAAACUCAGA	AAAAAGAAAUCUACAAUAGGGGUUGUAGCUUUUUUGUUGGCUUUAUACAUCUUCUAAUGCCCUACCAAUUAUACCCCAAACAUUUUUUUUUGAAAUGUUAAAUACAUUGCUCAACAAAAAAUAUUAUAUACAAUAUAAAAAUGAAAUUUGCAAGAUUAUCCAUAACAAGGGACAUGAAAAAUAUCAUUGAUCUGAGUUUCGAUACAAUUCCGGAUAUAGGUGUCCAAAGCUUAUGGAUCCAAAUUCAGAUAUUUAA
70	ath-miRn-67	UGAGUUGGCCCAUGAAUUUUGACC	GGUUUAGAUGUGUUGGUUAAGCUUAAAUUGAUAUUGGUUUAGAGAUUUUAGUUGGUUUAAUUCAAUUUUACAAAAAUUGAUGGGUUAAUUGGGUAAACAAUUGAAACCAUUAACCAUUACAACCCAACUCAUUUGACUCAUCAAACAAAUUGAUCCAAUAACUCAUUUGACUCAUCAACUCAUUUGAGUCAAAAAAUUUAACUCAUUAGGGUUCAUGGGUUGAGUUGAGUUGAGUUGGCCCAUGAAUUUUGACCCAUUUUGACACCCCUAUUUGAAACCUUAACUCACCACAUAAUUUUAUGUUAUUUUUCUGAAGAAUGUCGAUGUUAGAUAAAU
71	ath-miRn-68	UGGCCGGAGAACAAAGAAACGAGC	GCUCGUUUCUUUGUUCUCCGGCCAGAAAAGAUUGACAGAAU
72	ath-miRn-69	UUAUGUGAUACAUUGACCUCC	GAGAUCUUGGAGGUCAAUGUAUCACAUAAACACUGAAGACUUGGUCAAGAGCAAACCGACUACUGUAUAAUAUAAUACAUUGAUCUUCAAAA
73	ath-miRn-70	UUCCGAGACGGUGUGAGAACC	GGUUCUCACACCGUCUCGGAACGGCGGCAAAGUCGUCGACUCGCCGUUGAUCUCCGCCGUCGGGAAAGUAGAGAAAUCGUAAAGAUCAGCUGAGAUUCUGUUGCUACGCCUCGCUCGCUUCGUCGCACGACCACCGUUCAUCACCGCCAUGACUGUGUAACAAGGGUUUUUUCCGACACUU
74	ath-miRn-71	UUGCCCCGGAUUGUGUUGUUCCA	UACCAACUUCAAACUCCAUUUCUAACCAAAAACUUUUAGUUGUUUUACAAAUUACAAUGGAACUGAUUAUAGUGGCAUUAGUUAUUUUUGUAGUGAUACUCGUGGCGAUUGUGGGUUCUUUCUAUUUUUGUUGCCCCGGAUUGUGUUGUUCCAAGAAAGAAGAAGGAGAUUAAUGCGAGAAGGAGAAGUCUAUAUGGCUGAAGAAAUCUCUUUUAUG
75	ath-miRn-72	UUGGGACUUAUUUACAAUGGCUGC	UCCUUUUUCUCCUACAAAUAUAUUAGAAAUUAUCUACAUAUAUAUUUUUGCAGCCAUUUUGUGAAAUAAAUCCUGUAAUUGGGACUUAUUUACAAUGGCUGCCACUGGAUUUUAAUGUUUGUUUUUGAUAAUUAGAAAACAAAUCUUCGAAUUAAAUAUUUAACAUUUAACAAUGUUCCCUAAAUCUCUCCACAUUACCU
76	ath-miRn-73	UUUGAGAAAAAUAACGUUGAUUGA	AAACCCCAAAAAAUUGGUUUUUGGUUUUUGAGAAAAAUAACGUUGAUUGAGU

## Sheet: Table S9
Table S9: Lists of Predicted target genes of statistically (p-value <0.05) differentially Up-regulated and Down-regulated known and novel miRNAs in Arabidopsis thaliana WT Col-0
Target Genes of Up-regulated known and novel miRNAs																		Target Genes of Down-regulated known and novel miRNAs
miRNA ID	miRNA_Acc.	Target_Acc.	Expectation	UPE$	miRNA_start	miRNA_end	Target_start	Target_end	miRNA_aligned_fragment	alignment	Target_aligned_fragment	Inhibition	Target_Description	Multiplicity				miRNA ID	miRNA_Acc.	Target_Acc.	Expectation	UPE$	miRNA_start	miRNA_end	Target_start	Target_end	miRNA_aligned_fragment	alignment	Target_aligned_fragment	Inhibition	Target_Description	Multiplicity
ath-miR157b-3p	GCUCUCUAGCCUUCUGUCAUC	AT2G43710.2	2.5	18.441	1	21	507	527	GCUCUCUAGCCUUCUGUCAUC	: :: :::.:::::::::::	UAAGAGAGAGGGCUAGAGAGC	Cleavage	| Symbols: SSI2, FAB2 | Plant stearoyl-acyl-carrier-protein desaturase family protein | chr2:18119962-18122889 FORWARD LENGTH=1745	1				ath-miR157a-5p	UUGACAGAAGAUAGAGAGCAC	AT3G57920.1	1.5	13.057	1	21	845	865	UUGACAGAAGAUAGAGAGCAC	::::::::: :::::::::::	GUGCUCUCUCUCUUCUGUCAA	Cleavage	| Symbols: SPL15 | squamosa promoter binding protein-like 15 | chr3:21444321-21446035 REVERSE LENGTH=1377	1
ath-miR157b-3p	GCUCUCUAGCCUUCUGUCAUC	AT2G43710.1	2.5	18.441	1	21	513	533	GCUCUCUAGCCUUCUGUCAUC	: :: :::.:::::::::::	UAAGAGAGAGGGCUAGAGAGC	Cleavage	| Symbols: SSI2, FAB2 | Plant stearoyl-acyl-carrier-protein desaturase family protein | chr2:18119956-18122889 FORWARD LENGTH=1751	1				ath-miR157a-5p	UUGACAGAAGAUAGAGAGCAC	AT1G27360.2	1.5	10.981	1	21	1213	1233	UUGACAGAAGAUAGAGAGCAC	::::::::: :::::::::::	GUGCUCUCUCUCUUCUGUCAA	Cleavage	| Symbols: SPL11 | squamosa promoter-like 11 | chr1:9501077-9503869 FORWARD LENGTH=1464	1
ath-miR157b-3p	GCUCUCUAGCCUUCUGUCAUC	AT2G44220.1	2.5	18.536	1	21	311	331	GCUCUCUAGCCUUCUGUCAUC	::.:: ::::::.:::::.	UUUGGCACAAGGCUGGAGAGU	Cleavage	| Symbols: | Protein of Unknown Function (DUF239) | chr2:18283803-18285837 FORWARD LENGTH=1359	1				ath-miR157a-5p	UUGACAGAAGAUAGAGAGCAC	AT1G27360.3	1.5	10.981	1	21	1240	1260	UUGACAGAAGAUAGAGAGCAC	::::::::: :::::::::::	GUGCUCUCUCUCUUCUGUCAA	Cleavage	| Symbols: SPL11 | squamosa promoter-like 11 | chr1:9501777-9503869 FORWARD LENGTH=1491	1
ath-miR157b-3p	GCUCUCUAGCCUUCUGUCAUC	AT1G55660.1	2.5	11.266	1	21	856	876	GCUCUCUAGCCUUCUGUCAUC	:::.. ::::::::::::.	AUUGAUGAAAGGCUAGAGAGU	Cleavage	| Symbols: | FBD, F-box and Leucine Rich Repeat domains containing protein | chr1:20800694-20802340 FORWARD LENGTH=1479	1				ath-miR157a-5p	UUGACAGAAGAUAGAGAGCAC	AT2G42200.1	1.5	16.626	1	21	937	957	UUGACAGAAGAUAGAGAGCAC	::::::::: :::::::::::	GUGCUCUCUCUCUUCUGUCAA	Cleavage	| Symbols: SPL9, AtSPL9 | squamosa promoter binding protein-like 9 | chr2:17587407-17589630 FORWARD LENGTH=1501	1
ath-miR157b-3p	GCUCUCUAGCCUUCUGUCAUC	AT1G55660.2	2.5	11.266	1	21	856	876	GCUCUCUAGCCUUCUGUCAUC	:::.. ::::::::::::.	AUUGAUGAAAGGCUAGAGAGU	Cleavage	| Symbols: | FBD, F-box and Leucine Rich Repeat domains containing protein | chr1:20800694-20802340 FORWARD LENGTH=1647	1				ath-miR157a-5p	UUGACAGAAGAUAGAGAGCAC	AT1G27360.1	1.5	10.981	1	21	1253	1273	UUGACAGAAGAUAGAGAGCAC	::::::::: :::::::::::	GUGCUCUCUCUCUUCUGUCAA	Cleavage	| Symbols: SPL11 | squamosa promoter-like 11 | chr1:9501971-9503869 FORWARD LENGTH=1504	1
ath-miR157b-3p	GCUCUCUAGCCUUCUGUCAUC	AT1G40071.1	3.5	22.874	1	21	296	316	GCUCUCUAGCCUUCUGUCAUC	:: :: ::::: :::::::::	GAGGAAAGAAGCCUAGAGAGC	Translation	| Symbols: | transposable element gene | chr1:14864166-14864927 FORWARD LENGTH=762	1				ath-miR157a-5p	UUGACAGAAGAUAGAGAGCAC	AT1G27360.4	1.5	10.981	1	21	1300	1320	UUGACAGAAGAUAGAGAGCAC	::::::::: :::::::::::	GUGCUCUCUCUCUUCUGUCAA	Cleavage	| Symbols: SPL11 | squamosa promoter-like 11 | chr1:9501821-9503869 FORWARD LENGTH=1551	1
ath-miR157b-3p	GCUCUCUAGCCUUCUGUCAUC	AT4G06561.1	3.5	17.334	1	21	1631	1651	GCUCUCUAGCCUUCUGUCAUC	:: :: ::::: :::::::::	GAGGAAAGAAGCCUAGAGAGC	Translation	| Symbols: | transposable element gene | chr4:3488537-3490597 REVERSE LENGTH=2061	1				ath-miR157a-5p	UUGACAGAAGAUAGAGAGCAC	AT5G43270.3	1.5	12.056	1	21	1102	1122	UUGACAGAAGAUAGAGAGCAC	::::::::: :::::::::::	GUGCUCUCUCUCUUCUGUCAA	Cleavage	| Symbols: SPL2 | squamosa promoter binding protein-like 2 | chr5:17360305-17362973 REVERSE LENGTH=1574	1
ath-miR157b-3p	GCUCUCUAGCCUUCUGUCAUC	AT4G07566.1	3.5	18.023	1	21	1509	1529	GCUCUCUAGCCUUCUGUCAUC	:: :: ::::: :::::::::	GAGGAAAGAAGCCUAGAGAGC	Translation	| Symbols: | transposable element gene | chr4:4386294-4388384 FORWARD LENGTH=2091	1				ath-miR157a-5p	UUGACAGAAGAUAGAGAGCAC	AT1G27370.3	1.5	12.274	1	21	1228	1248	UUGACAGAAGAUAGAGAGCAC	::::::::: :::::::::::	GUGCUCUCUCUCUUCUGUCAA	Cleavage	| Symbols: SPL10 | squamosa promoter binding protein-like 10 | chr1:9505202-9507328 REVERSE LENGTH=1586	1
ath-miR157b-3p	GCUCUCUAGCCUUCUGUCAUC	AT4G03780.1	3.5	19.13	1	21	1624	1644	GCUCUCUAGCCUUCUGUCAUC	:: :: ::::: :::::::::	GAGGAAAGAAGCCUAGAGAGC	Translation	| Symbols: | transposable element gene | chr4:1683483-1685576 REVERSE LENGTH=2094	1				ath-miR157a-5p	UUGACAGAAGAUAGAGAGCAC	AT5G43270.2	1.5	12.056	1	21	1149	1169	UUGACAGAAGAUAGAGAGCAC	::::::::: :::::::::::	GUGCUCUCUCUCUUCUGUCAA	Cleavage	| Symbols: SPL2 | squamosa promoter binding protein-like 2 | chr5:17360305-17363773 REVERSE LENGTH=1621	1
ath-miR157b-3p	GCUCUCUAGCCUUCUGUCAUC	AT1G40070.1	3.5	22.874	1	21	1572	1592	GCUCUCUAGCCUUCUGUCAUC	:: :: ::::: :::::::::	GAGGAAAGAAGCCUAGAGAGC	Translation	| Symbols: | transposable element gene | chr1:14857705-14859910 REVERSE LENGTH=2206	1				ath-miR157a-5p	UUGACAGAAGAUAGAGAGCAC	AT1G27370.4	1.5	12.274	1	21	1315	1335	UUGACAGAAGAUAGAGAGCAC	::::::::: :::::::::::	GUGCUCUCUCUCUUCUGUCAA	Cleavage	| Symbols: SPL10 | squamosa promoter binding protein-like 10 | chr1:9505202-9508322 REVERSE LENGTH=1673	1
ath-miR157b-3p	GCUCUCUAGCCUUCUGUCAUC	AT1G37070.1	3.5	13.537	1	21	2173	2193	GCUCUCUAGCCUUCUGUCAUC	:: :: ::::: :::::::::	GAGGAAAGAAGCCUAGAGAGC	Translation	| Symbols: | transposable element gene | chr1:14103157-14105790 REVERSE LENGTH=2634	1				ath-miR157a-5p	UUGACAGAAGAUAGAGAGCAC	AT5G43270.1	1.5	12.056	1	21	1188	1208	UUGACAGAAGAUAGAGAGCAC	::::::::: :::::::::::	GUGCUCUCUCUCUUCUGUCAA	Cleavage	| Symbols: SPL2 | squamosa promoter binding protein-like 2 | chr5:17360287-17362975 REVERSE LENGTH=1678	1
ath-miR157b-3p	GCUCUCUAGCCUUCUGUCAUC	AT1G38400.1	3.5	15.955	1	21	2574	2594	GCUCUCUAGCCUUCUGUCAUC	:: :: ::::: :::::::::	GAGGAAAGAAGCCUAGAGAGC	Translation	| Symbols: | transposable element gene | chr1:14453712-14456432 FORWARD LENGTH=2721	1				ath-miR157a-5p	UUGACAGAAGAUAGAGAGCAC	AT1G27370.2	1.5	12.274	1	21	1446	1466	UUGACAGAAGAUAGAGAGCAC	::::::::: :::::::::::	GUGCUCUCUCUCUUCUGUCAA	Cleavage	| Symbols: SPL10 | squamosa promoter binding protein-like 10 | chr1:9505202-9508481 REVERSE LENGTH=1804	1
ath-miR157b-3p	GCUCUCUAGCCUUCUGUCAUC	AT5G33385.1	3.5	13.589	1	21	2505	2525	GCUCUCUAGCCUUCUGUCAUC	:: :: ::::: :::::::::	GAGGAAAGAAGCCUAGAGAGC	Translation	| Symbols: | transposable element gene | chr5:12631765-12634496 REVERSE LENGTH=2732	1				ath-miR157a-5p	UUGACAGAAGAUAGAGAGCAC	AT1G27370.1	1.5	12.274	1	21	2368	2388	UUGACAGAAGAUAGAGAGCAC	::::::::: :::::::::::	GUGCUCUCUCUCUUCUGUCAA	Cleavage	| Symbols: SPL10 | squamosa promoter binding protein-like 10 | chr1:9505201-9508280 REVERSE LENGTH=2727	1
ath-miR157b-3p	GCUCUCUAGCCUUCUGUCAUC	AT1G39511.1	3.5	22.874	1	21	2443	2463	GCUCUCUAGCCUUCUGUCAUC	:: :: ::::: :::::::::	GAGGAAAGAAGCCUAGAGAGC	Translation	| Symbols: | transposable element gene | chr1:14664799-14667705 REVERSE LENGTH=2907	1				ath-miR157a-5p	UUGACAGAAGAUAGAGAGCAC	AT1G69170.1	2	16.454	1	21	1297	1317	UUGACAGAAGAUAGAGAGCAC	::::::::: ::::::::::.	GUGCUCUCUCUCUUCUGUCAG	Cleavage	| Symbols: | Squamosa promoter-binding protein-like (SBP domain) transcription factor family protein | chr1:26005068-26007263 FORWARD LENGTH=1829	1
ath-miR157b-3p	GCUCUCUAGCCUUCUGUCAUC	AT4G07491.1	3.5	14.92	1	21	2524	2544	GCUCUCUAGCCUUCUGUCAUC	:: :: ::::: :::::::::	GAGGAAAGAAGCCUAGAGAGC	Translation	| Symbols: | transposable element gene | chr4:4275596-4278539 REVERSE LENGTH=2944	1				ath-miR157a-5p	UUGACAGAAGAUAGAGAGCAC	AT5G08620.1	2	21.276	1	21	1424	1444	UUGACAGAAGAUAGAGAGCAC	:: ::.::::::::::::.::	GUACUUUCUAUCUUCUGUUAA	Cleavage	| Symbols: STRS2, ATRH25 | DEA(D/H)-box RNA helicase family protein | chr5:2794457-2797660 FORWARD LENGTH=1887	1
ath-miR157b-3p	GCUCUCUAGCCUUCUGUCAUC	AT2G12360.1	3.5	17.541	1	21	2478	2498	GCUCUCUAGCCUUCUGUCAUC	:: :: ::::: :::::::::	GAGGAAAGAAGCCUAGAGAGC	Translation	| Symbols: | transposable element gene | chr2:4974482-4977426 REVERSE LENGTH=2945	1				ath-miR157a-5p	UUGACAGAAGAUAGAGAGCAC	AT2G45990.3	2	23.484	1	21	143	163	UUGACAGAAGAUAGAGAGCAC	::::::::::: ::::.::	AAGCUCUCUAUCUGCUGUUAA	Cleavage	| Symbols: | unknown protein; FUNCTIONS IN: molecular_function unknown; INVOLVED IN: biological_process unknown; LOCATED IN: chloroplast; EXPRESSED IN: 22 plant structures; EXPRESSED DURING: 13 growth stages; Has 35333 Blast hits to 34131 proteins in 2444 species: Archae - 798; Bacteria - 22429; Metazoa - 974; Fungi - 991; Plants - 531; Viruses - 0; Other Eukaryotes - 9610 (source: NCBI BLink). |…	1
ath-miR157b-3p	GCUCUCUAGCCUUCUGUCAUC	AT4G06482.1	3.5	20.09	1	21	2817	2837	GCUCUCUAGCCUUCUGUCAUC	:: :: ::::: :::::::::	GAGGAAAGAAGCCUAGAGAGC	Translation	| Symbols: | transposable element gene | chr4:3079363-3082326 REVERSE LENGTH=2964	1				ath-miR157a-5p	UUGACAGAAGAUAGAGAGCAC	AT2G45990.1	2	23.484	1	21	143	163	UUGACAGAAGAUAGAGAGCAC	::::::::::: ::::.::	AAGCUCUCUAUCUGCUGUUAA	Cleavage	| Symbols: | unknown protein; FUNCTIONS IN: molecular_function unknown; INVOLVED IN: biological_process unknown; LOCATED IN: chloroplast, chloroplast stroma; EXPRESSED IN: 22 plant structures; EXPRESSED DURING: 13 growth stages; Has 312 Blast hits to 312 proteins in 90 species: Archae - 0; Bacteria - 131; Metazoa - 0; Fungi - 0; Plants - 67; Viruses - 0; Other Eukaryotes - 114 (source: NCBI BLink…	1
ath-miR157b-3p	GCUCUCUAGCCUUCUGUCAUC	AT2G06967.1	3.5	16.673	1	21	2502	2522	GCUCUCUAGCCUUCUGUCAUC	:: :: ::::: :::::::::	GAGGAAAGAAGCCUAGAGAGC	Translation	| Symbols: | transposable element gene | chr2:2877624-2880656 REVERSE LENGTH=3033	1				ath-miR157a-5p	UUGACAGAAGAUAGAGAGCAC	AT2G45990.4	2	23.484	1	21	96	116	UUGACAGAAGAUAGAGAGCAC	::::::::::: ::::.::	AAGCUCUCUAUCUGCUGUUAA	Cleavage	| Symbols: | unknown protein; FUNCTIONS IN: molecular_function unknown; INVOLVED IN: biological_process unknown; LOCATED IN: chloroplast; EXPRESSED IN: 22 plant structures; EXPRESSED DURING: 13 growth stages; Has 35333 Blast hits to 34131 proteins in 2444 species: Archae - 798; Bacteria - 22429; Metazoa - 974; Fungi - 991; Plants - 531; Viruses - 0; Other Eukaryotes - 9610 (source: NCBI BLink). |…	1
ath-miR157b-3p	GCUCUCUAGCCUUCUGUCAUC	AT5G34842.1	3.5	17.716	1	21	2529	2549	GCUCUCUAGCCUUCUGUCAUC	:: :: ::::: :::::::::	GAGGAAAGAAGCCUAGAGAGC	Translation	| Symbols: | transposable element gene | chr5:13023684-13026784 FORWARD LENGTH=3101	1				ath-miR157a-5p	UUGACAGAAGAUAGAGAGCAC	AT2G45990.2	2	23.484	1	21	143	163	UUGACAGAAGAUAGAGAGCAC	::::::::::: ::::.::	AAGCUCUCUAUCUGCUGUUAA	Cleavage	| Symbols: | unknown protein; FUNCTIONS IN: molecular_function unknown; INVOLVED IN: biological_process unknown; LOCATED IN: chloroplast; EXPRESSED IN: 22 plant structures; EXPRESSED DURING: 13 growth stages; Has 312 Blast hits to 312 proteins in 90 species: Archae - 0; Bacteria - 131; Metazoa - 0; Fungi - 0; Plants - 67; Viruses - 0; Other Eukaryotes - 114 (source: NCBI BLink). | chr2:18919316-1…	1
ath-miR157b-3p	GCUCUCUAGCCUUCUGUCAUC	AT5G31087.1	3.5	14.317	1	21	1961	1981	GCUCUCUAGCCUUCUGUCAUC	:: :: ::::: :::::::::	GAGGAAAGAAGCCUAGAGAGC	Translation	| Symbols: | transposable element gene | chr5:11644438-11649471 REVERSE LENGTH=5034	1				ath-miR157a-5p	UUGACAGAAGAUAGAGAGCAC	AT5G50670.1	2.5	12.065	1	21	1102	1122	UUGACAGAAGAUAGAGAGCAC	::::::::: ::::::::::	GUGCUCUCUCUCUUCUGUCAU	Cleavage	| Symbols: SPL13B, SPL13 | Squamosa promoter-binding protein-like (SBP domain) transcription factor family protein | chr5:20615704-20617901 REVERSE LENGTH=1497	1
ath-miR157b-3p	GCUCUCUAGCCUUCUGUCAUC	AT1G37867.1	3.5	15.351	1	21	2568	2588	GCUCUCUAGCCUUCUGUCAUC	:: :: ::::: :::::::::	GAGGAAAGAAGCCUAGAGAGC	Translation	| Symbols: | transposable element gene | chr1:14266731-14272193 REVERSE LENGTH=5463	1				ath-miR157a-5p	UUGACAGAAGAUAGAGAGCAC	AT5G50570.2	2.5	12.065	1	21	967	987	UUGACAGAAGAUAGAGAGCAC	::::::::: ::::::::::	GUGCUCUCUCUCUUCUGUCAU	Cleavage	| Symbols: SPL13A, SPL13 | Squamosa promoter-binding protein-like (SBP domain) transcription factor family protein | chr5:20582083-20583880 REVERSE LENGTH=1641	1
ath-miR157b-3p	GCUCUCUAGCCUUCUGUCAUC	AT1G37340.1	3.5	17.218	1	21	2462	2482	GCUCUCUAGCCUUCUGUCAUC	:: :: ::::: :::::::::	GAGGAAAGAAGCCUAGAGAGC	Translation	| Symbols: | transposable element gene | chr1:14218097-14223712 REVERSE LENGTH=5616	1				ath-miR157a-5p	UUGACAGAAGAUAGAGAGCAC	AT5G50570.1	2.5	12.065	1	21	1102	1122	UUGACAGAAGAUAGAGAGCAC	::::::::: ::::::::::	GUGCUCUCUCUCUUCUGUCAU	Cleavage	| Symbols: SPL13A, SPL13 | Squamosa promoter-binding protein-like (SBP domain) transcription factor family protein | chr5:20582083-20584559 REVERSE LENGTH=1776	1
ath-miR157b-3p	GCUCUCUAGCCUUCUGUCAUC	AT2G11050.1	3.5	12.083	1	21	2518	2538	GCUCUCUAGCCUUCUGUCAUC	:: :: ::::: :::::::::	GAGGAAAGAAGUCUAGAGAGC	Translation	| Symbols: | transposable element gene | chr2:4379746-4385431 FORWARD LENGTH=5686	1				ath-miR157a-5p	UUGACAGAAGAUAGAGAGCAC	AT1G53160.1	2.5	21.295	1	21	592	612	UUGACAGAAGAUAGAGAGCAC	:::::::: ::::::::::	CUGCUCUCUCUCUUCUGUCAU	Cleavage	| Symbols: SPL4 | squamosa promoter binding protein-like 4 | chr1:19806421-19807301 FORWARD LENGTH=803	1
ath-miR157b-3p	GCUCUCUAGCCUUCUGUCAUC	AT1G40074.1	3.5	18.37	1	21	2774	2794	GCUCUCUAGCCUUCUGUCAUC	:: :: ::::: :::::::::	GAGGAAAGAAGCCUAGAGAGC	Translation	| Symbols: | transposable element gene | chr1:14876079-14882030 FORWARD LENGTH=5952	1				ath-miR157a-5p	UUGACAGAAGAUAGAGAGCAC	AT2G05020.1	2.5	10.815	1	21	1444	1464	UUGACAGAAGAUAGAGAGCAC	::::.::::::::: ::.::	UUGCUUUCUAUCUUCAGUUAA	Cleavage	| Symbols: | transposable element gene | chr2:1769699-1772524 FORWARD LENGTH=2826	1
ath-miR157b-3p	GCUCUCUAGCCUUCUGUCAUC	AT1G39830.1	3.5	18.37	1	21	2808	2828	GCUCUCUAGCCUUCUGUCAUC	:: :: ::::: :::::::::	GAGGAAAGAAGCCUAGAGAGC	Translation	| Symbols: | transposable element gene | chr1:14840744-14846755 REVERSE LENGTH=6012	1				ath-miR157a-5p	UUGACAGAAGAUAGAGAGCAC	AT3G15270.1	2.5	8.083	1	21	645	665	UUGACAGAAGAUAGAGAGCAC	::::::: ::::::::::	CCGCUCUCUCUCUUCUGUCAU	Cleavage	| Symbols: SPL5 | squamosa promoter binding protein-like 5 | chr3:5140365-5141348 REVERSE LENGTH=897	1
ath-miR157b-3p	GCUCUCUAGCCUUCUGUCAUC	AT1G36990.1	3.5	20.705	1	21	728	747	GCUCUCUAGCCUUCUGUCAUC	:.::: ::::::.:::::::	GGUGA-AGAAGGUUAGAGAGA	Cleavage	| Symbols: | unknown protein; LOCATED IN: chloroplast; EXPRESSED IN: 24 plant structures; EXPRESSED DURING: 14 growth stages; BEST Arabidopsis thaliana protein match is: unknown protein (TAIR:AT4G08510.1); Has 5029 Blast hits to 1779 proteins in 339 species: Archae - 2; Bacteria - 1372; Metazoa - 990; Fungi - 933; Plants - 111; Viruses - 28; Other Eukaryotes - 1593 (source: NCBI BLink). | chr1:14…	1				ath-miR157a-5p	UUGACAGAAGAUAGAGAGCAC	AT4G28660.1	2.5	12.433	1	21	113	133	UUGACAGAAGAUAGAGAGCAC	:.:::.:: ::::::::::	UGGUUCUUUAACUUCUGUCAA	Translation	| Symbols: PSB28 | photosystem II reaction center PSB28 protein | chr4:14149916-14151104 FORWARD LENGTH=815	1
ath-miR157b-3p	GCUCUCUAGCCUUCUGUCAUC	AT5G23610.1	3.5	10.945	1	21	1927	1947	GCUCUCUAGCCUUCUGUCAUC	: :: ::.:::::::::::	AAAGAGAGGAGGCUAGAGAGG	Cleavage	| Symbols: | BEST Arabidopsis thaliana protein match is: SWITCH1 (TAIR:AT5G51330.1); Has 170 Blast hits to 162 proteins in 36 species: Archae - 3; Bacteria - 6; Metazoa - 6; Fungi - 4; Plants - 117; Viruses - 0; Other Eukaryotes - 34 (source: NCBI BLink). | chr5:7957340-7960272 REVERSE LENGTH=2105	1				ath-miR157a-5p	UUGACAGAAGAUAGAGAGCAC	AT4G28660.2	2.5	13.514	1	21	149	169	UUGACAGAAGAUAGAGAGCAC	:.:::.:: ::::::::::	UGGUUCUUUAACUUCUGUCAA	Translation	| Symbols: PSB28 | photosystem II reaction center PSB28 protein | chr4:14149880-14151098 FORWARD LENGTH=890	1
ath-miR157b-3p	GCUCUCUAGCCUUCUGUCAUC	AT5G23610.2	3.5	10.945	1	21	1930	1950	GCUCUCUAGCCUUCUGUCAUC	: :: ::.:::::::::::	AAAGAGAGGAGGCUAGAGAGG	Cleavage	| Symbols: | INVOLVED IN: biological_process unknown; EXPRESSED IN: 24 plant structures; EXPRESSED DURING: 15 growth stages; BEST Arabidopsis thaliana protein match is: SWITCH1 (TAIR:AT5G51330.1); Has 173 Blast hits to 168 proteins in 34 species: Archae - 3; Bacteria - 10; Metazoa - 6; Fungi - 2; Plants - 115; Viruses - 0; Other Eukaryotes - 37 (source: NCBI BLink). | chr5:7957340-7960272 REVERSE…	1				ath-miR157a-5p	UUGACAGAAGAUAGAGAGCAC	AT1G32140.1	2.5	16.563	1	21	1284	1304	UUGACAGAAGAUAGAGAGCAC	:: :::::::::::::.::	UUGGACUCUAUCUUCUGUUAA	Cleavage	| Symbols: | F-box family protein | chr1:11562742-11564833 REVERSE LENGTH=1776	1
ath-miR157b-3p	GCUCUCUAGCCUUCUGUCAUC	AT4G18390.2	3.5	17.08	1	21	708	728	GCUCUCUAGCCUUCUGUCAUC	:: :::.::::::::::	CUAGAGAGAGGGCUAGAGAGA	Cleavage	| Symbols: TCP2 | TEOSINTE BRANCHED 1, cycloidea and PCF transcription factor 2 | chr4:10162979-10165546 REVERSE LENGTH=1569	1				ath-miR157a-5p	UUGACAGAAGAUAGAGAGCAC	AT2G39710.1	2.5	18.377	1	21	598	618	UUGACAGAAGAUAGAGAGCAC	: : :::.::::::.:::.::	GGGAUCUUUAUCUUUUGUUAA	Cleavage	| Symbols: | Eukaryotic aspartyl protease family protein | chr2:16561788-16563380 REVERSE LENGTH=1593	1
ath-miR157b-3p	GCUCUCUAGCCUUCUGUCAUC	AT5G12890.1	3.5	5.472	1	21	1443	1463	GCUCUCUAGCCUUCUGUCAUC	:. ::::::::::::::	UUAGGAAGAAGGCUAGAGAGG	Cleavage	| Symbols: | UDP-Glycosyltransferase superfamily protein | chr5:4069577-4071227 REVERSE LENGTH=1651	1				ath-miR157a-5p	UUGACAGAAGAUAGAGAGCAC	AT1G22000.1	2.5	8.24	1	21	906	926	UUGACAGAAGAUAGAGAGCAC	: : ::::: :::::::::::	GAGAUCUCUUUCUUCUGUCAA	Cleavage	| Symbols: | FBD, F-box and Leucine Rich Repeat domains containing protein | chr1:7744189-7747785 FORWARD LENGTH=2504	1
ath-miR157b-3p	GCUCUCUAGCCUUCUGUCAUC	AT4G18390.1	3.5	17.08	1	21	958	978	GCUCUCUAGCCUUCUGUCAUC	:: :::.::::::::::	CUAGAGAGAGGGCUAGAGAGA	Cleavage	| Symbols: TCP2 | TEOSINTE BRANCHED 1, cycloidea and PCF transcription factor 2 | chr4:10162953-10165562 REVERSE LENGTH=1845	1				ath-miR157a-5p	UUGACAGAAGAUAGAGAGCAC	AT3G42792.1	3	10.331	1	21	623	643	UUGACAGAAGAUAGAGAGCAC	:: .:::::::.::.:::.::	GUAUUCUCUAUUUUUUGUUAA	Cleavage	| Symbols: | transposable element gene | chr3:14892081-14892895 FORWARD LENGTH=815	1
ath-miR157b-3p	GCUCUCUAGCCUUCUGUCAUC	AT5G48010.1	3.5	21.543	1	21	58	78	GCUCUCUAGCCUUCUGUCAUC	::: :::::::.:::::	CUGGACCGAAGGCUGGAGAGG	Cleavage	| Symbols: THAS, THAS1 | thalianol synthase 1 | chr5:19456960-19461689 FORWARD LENGTH=2469	1				ath-miR157a-5p	UUGACAGAAGAUAGAGAGCAC	AT2G35320.1	3	18.71	1	21	51	71	UUGACAGAAGAUAGAGAGCAC	: ::::::::::::. ::::	GAGCUCUCUAUCUUUGGUCAU	Cleavage	| Symbols: ATEYA, EYA | EYES ABSENT homolog | chr2:14866832-14868860 REVERSE LENGTH=1277	1
ath-miR157b-3p	GCUCUCUAGCCUUCUGUCAUC	AT5G48010.2	3.5	21.543	1	21	58	78	GCUCUCUAGCCUUCUGUCAUC	::: :::::::.:::::	CUGGACCGAAGGCUGGAGAGG	Cleavage	| Symbols: THAS, THAS1 | thalianol synthase 1 | chr5:19456960-19461689 FORWARD LENGTH=2493	1				ath-miR157a-5p	UUGACAGAAGAUAGAGAGCAC	AT1G12730.2	3	12.847	1	21	1247	1267	UUGACAGAAGAUAGAGAGCAC	:.:::.:::::::::: .:	UCGUUCUUUAUCUUCUGUGGA	Cleavage	| Symbols: | GPI transamidase subunit PIG-U | chr1:4334615-4337773 FORWARD LENGTH=1629	1
ath-miR157b-3p	GCUCUCUAGCCUUCUGUCAUC	AT3G43546.1	3.5	16.3	1	21	5563	5583	GCUCUCUAGCCUUCUGUCAUC	.:: ::::: :::::.:::.	AGUGUCAGAAUGCUAGGGAGU	Translation	| Symbols: | transposable element gene | chr3:15440476-15446894 REVERSE LENGTH=6419	1				ath-miR157a-5p	UUGACAGAAGAUAGAGAGCAC	AT1G12730.1	3	12.847	1	21	1267	1287	UUGACAGAAGAUAGAGAGCAC	:.:::.:::::::::: .:	UCGUUCUUUAUCUUCUGUGGA	Cleavage	| Symbols: | GPI transamidase subunit PIG-U | chr1:4334615-4337844 FORWARD LENGTH=1720	1
ath-miR157b-3p	GCUCUCUAGCCUUCUGUCAUC	AT1G34000.1	3.5	17.962	1	21	357	377	GCUCUCUAGCCUUCUGUCAUC	:::: ::::::: :::::	AGAGACAAAAGGCUAAAGAGC	Cleavage	| Symbols: OHP2 | one-helix protein 2 | chr1:12357910-12358966 REVERSE LENGTH=824	1				ath-miR157a-5p	UUGACAGAAGAUAGAGAGCAC	AT4G12080.1	3	10.982	1	21	1328	1348	UUGACAGAAGAUAGAGAGCAC	: :::: :::.::::::.::	UUUCUCUGUAUUUUCUGUUAA	Cleavage	| Symbols: AHL1, ATAHL1 | AT-hook motif nuclear-localized protein 1 | chr4:7239219-7241494 FORWARD LENGTH=1566	2
ath-miR157b-3p	GCUCUCUAGCCUUCUGUCAUC	AT1G61620.1	3.5	12.712	1	21	412	432	GCUCUCUAGCCUUCUGUCAUC	.: ::: ::::: :::::::	UGUUACAAAAGGCGAGAGAGC	Cleavage	| Symbols: | phosphoinositide binding | chr1:22737543-22739430 FORWARD LENGTH=1264	1				ath-miR157a-5p	UUGACAGAAGAUAGAGAGCAC	AT1G48090.1	3	17.455	1	21	11937	11957	UUGACAGAAGAUAGAGAGCAC	: :.::: ::::::::::::	GAGUUCUGGAUCUUCUGUCAA	Cleavage	| Symbols: | calcium-dependent lipid-binding family protein | chr1:17732010-17758444 REVERSE LENGTH=12995	1
ath-miR156a-3p	GCUCACUGCUCUUUCUGUCAGA	AT3G12670.1	2.5	20.016	1	22	64	85	GCUCACUGCUCUUUCUGUCAGA	::::::.:.:::..:::::.	GGUGACAGGAGGAGUGGUGAGU	Cleavage	| Symbols: emb2742 | CTP synthase family protein | chr3:4020120-4024268 REVERSE LENGTH=2056	1				ath-miR157a-5p	UUGACAGAAGAUAGAGAGCAC	AT5G28165.1	3	23.535	1	21	5628	5648	UUGACAGAAGAUAGAGAGCAC	:::. ::::::::::: ::	ACGCUUGCUAUCUUCUGUGAA	Cleavage	| Symbols: | transposable element gene | chr5:10140418-10147542 FORWARD LENGTH=7125	2
ath-miR156a-3p	GCUCACUGCUCUUUCUGUCAGA	AT4G01090.1	2.5	16.556	1	22	2058	2079	GCUCACUGCUCUUUCUGUCAGA	:: ::::::::.:.::::::.	UCAAACAGAAAGGGUAGUGAGU	Cleavage	| Symbols: | Protein of unknown function (DUF3133) | chr4:470515-473792 REVERSE LENGTH=2895	1				ath-miR157a-5p	UUGACAGAAGAUAGAGAGCAC	AT5G28165.1	3	20.251	1	21	5860	5880	UUGACAGAAGAUAGAGAGCAC	:::. ::::::::::: ::	UCGCUUGCUAUCUUCUGUGAA	Cleavage	| Symbols: | transposable element gene | chr5:10140418-10147542 FORWARD LENGTH=7125	2
ath-miR156a-3p	GCUCACUGCUCUUUCUGUCAGA	AT3G07790.1	2.5	19.253	1	22	896	917	GCUCACUGCUCUUUCUGUCAGA	:.:.:::::.::::::::	UGAGGCGGAAAGGGCAGUGAGA	Cleavage	| Symbols: | DGCR14-related | chr3:2487369-2489220 FORWARD LENGTH=1852	1				ath-miR157a-5p	UUGACAGAAGAUAGAGAGCAC	AT3G13624.1	3.5	20.332	1	21	729	749	UUGACAGAAGAUAGAGAGCAC	:: ::::.:::::: :::::.	GUUCUCUUUAUCUUGUGUCAG	Cleavage	| Symbols: | pseudogene, hypothetical protein | chr3:4454219-4456010 REVERSE LENGTH=1792	2
ath-miR156a-3p	GCUCACUGCUCUUUCUGUCAGA	AT1G33540.1	2.5	11.93	1	22	1081	1102	GCUCACUGCUCUUUCUGUCAGA	:::: ::::::::::: ::	AAAGACAUAAAGAGCAGUGUGC	Cleavage	| Symbols: scpl18 | serine carboxypeptidase-like 18 | chr1:12162349-12164700 REVERSE LENGTH=1341	1				ath-miR157a-5p	UUGACAGAAGAUAGAGAGCAC	AT3G13624.1	3.5	20.332	1	21	1351	1371	UUGACAGAAGAUAGAGAGCAC	:: ::::.:::::: :::::.	GUUCUCUUUAUCUUGUGUCAG	Cleavage	| Symbols: | pseudogene, hypothetical protein | chr3:4454219-4456010 REVERSE LENGTH=1792	2
ath-miR156a-3p	GCUCACUGCUCUUUCUGUCAGA	AT3G44590.2	3	20.564	1	22	142	163	GCUCACUGCUCUUUCUGUCAGA	.:::..::.:::::: :::::	GUUGAUGGAGAGAGCAUUGAGC	Cleavage	| Symbols: | 60S acidic ribosomal protein family | chr3:16163850-16164931 FORWARD LENGTH=651	1				ath-miR157a-5p	UUGACAGAAGAUAGAGAGCAC	AT2G34960.1	3.5	18.349	1	21	417	437	UUGACAGAAGAUAGAGAGCAC	::::::::.::::::: .:	AUGCUCUCUGUCUUCUGCUAC	Cleavage	| Symbols: CAT5 | cationic amino acid transporter 5 | chr2:14744037-14745961 REVERSE LENGTH=1925	1
ath-miR156a-3p	GCUCACUGCUCUUUCUGUCAGA	AT3G44590.1	3	20.564	1	22	172	193	GCUCACUGCUCUUUCUGUCAGA	.:::..::.:::::: :::::	GUUGAUGGAGAGAGCAUUGAGC	Cleavage	| Symbols: | 60S acidic ribosomal protein family | chr3:16163817-16164931 FORWARD LENGTH=681	1				ath-miR157a-5p	UUGACAGAAGAUAGAGAGCAC	AT3G20320.2	3.5	9.634	1	21	104	124	UUGACAGAAGAUAGAGAGCAC	::.:::::::::::: :: :	AUGUUCUCUAUCUUCUUUCUA	Cleavage	| Symbols: TGD2 | trigalactosyldiacylglycerol2 | chr3:7087473-7089832 REVERSE LENGTH=1533	1
ath-miR156a-3p	GCUCACUGCUCUUUCUGUCAGA	AT1G07850.1	3	16.825	1	22	1582	1603	GCUCACUGCUCUUUCUGUCAGA	: ::..::.::: ::::::::	GCAGAUGGAGAGAUCAGUGAGC	Cleavage	| Symbols: | Protein of unknown function (DUF604) | chr1:2426745-2428719 FORWARD LENGTH=1626	1				ath-miR157a-5p	UUGACAGAAGAUAGAGAGCAC	AT1G62010.1	3.5	19.847	1	21	1403	1423	UUGACAGAAGAUAGAGAGCAC	::.:.:.:.:.::::::.:.	UUGUUUUUUGUUUUCUGUUAG	Cleavage	| Symbols: | Mitochondrial transcription termination factor family protein | chr1:22915745-22917330 FORWARD LENGTH=1586	1
ath-miR156a-3p	GCUCACUGCUCUUUCUGUCAGA	AT4G25610.2	3	9.536	1	22	1038	1059	GCUCACUGCUCUUUCUGUCAGA	:.:::::::::::: :::	UAAGGCAGAAAGAGCAGAGAGA	Cleavage	| Symbols: | C2H2-like zinc finger protein | chr4:13063264-13067228 FORWARD LENGTH=2206	2				ath-miR157a-5p	UUGACAGAAGAUAGAGAGCAC	AT5G18590.2	3.5	13.944	1	21	1408	1428	UUGACAGAAGAUAGAGAGCAC	: ::::: :::::::::::	CUCCUCUCAAUCUUCUGUCAC	Cleavage	| Symbols: | Galactose oxidase/kelch repeat superfamily protein | chr5:6178354-6182706 REVERSE LENGTH=2701	1
ath-miR156a-3p	GCUCACUGCUCUUUCUGUCAGA	AT4G25610.1	3	9.536	1	22	1038	1059	GCUCACUGCUCUUUCUGUCAGA	:.:::::::::::: :::	UAAGGCAGAAAGAGCAGAGAGA	Cleavage	| Symbols: | C2H2-like zinc finger protein | chr4:13063264-13067228 FORWARD LENGTH=2361	2				ath-miR157a-5p	UUGACAGAAGAUAGAGAGCAC	AT5G18590.1	3.5	13.944	1	21	1426	1446	UUGACAGAAGAUAGAGAGCAC	: ::::: :::::::::::	CUCCUCUCAAUCUUCUGUCAC	Cleavage	| Symbols: | Galactose oxidase/kelch repeat superfamily protein | chr5:6178354-6182761 REVERSE LENGTH=2719	1
ath-miR156a-3p	GCUCACUGCUCUUUCUGUCAGA	AT3G63440.1	3.5	24.933	1	22	1261	1282	GCUCACUGCUCUUUCUGUCAGA	:: ::. :::::.::::::.:	UCCGAUCGAAAGGGCAGUGGGA	Cleavage	| Symbols: ATCKX6, CKX6, ATCKX7 | cytokinin oxidase/dehydrogenase 6 | chr3:23424157-23426536 FORWARD LENGTH=2007	1				ath-miR157a-5p	UUGACAGAAGAUAGAGAGCAC	AT2G33810.1	3.5	14.917	1	21	787	807	UUGACAGAAGAUAGAGAGCAC	::::. :: ::::::::::.	UUGCUUACUCUCUUCUGUCAG	Cleavage	| Symbols: SPL3 | squamosa promoter binding protein-like 3 | chr2:14305001-14306072 FORWARD LENGTH=981	1
ath-miR156a-3p	GCUCACUGCUCUUUCUGUCAGA	AT4G25160.1	3.5	10.578	1	22	1430	1451	GCUCACUGCUCUUUCUGUCAGA	::: ::::::::::: :::	CAUGAGAGAAAGAGCAGAGAGA	Cleavage	| Symbols: | U-box domain-containing protein kinase family protein | chr4:12903191-12907338 REVERSE LENGTH=2832	1				ath-miR157a-5p	UUGACAGAAGAUAGAGAGCAC	AT5G50130.2	3.5	21.867	1	21	357	377	UUGACAGAAGAUAGAGAGCAC	: ::::::::::::: ::..	GAGCUCUCUAUCUUCCGUUGC	Cleavage	| Symbols: | NAD(P)-binding Rossmann-fold superfamily protein | chr5:20389997-20393184 FORWARD LENGTH=1213	1
ath-miR156a-3p	GCUCACUGCUCUUUCUGUCAGA	AT3G23930.1	3.5	17.482	1	22	418	439	GCUCACUGCUCUUUCUGUCAGA	..:::.:::::::::::	GUGUGUAGAGAGAGCAGUGAGA	Cleavage	| Symbols: | unknown protein; FUNCTIONS IN: molecular_function unknown; INVOLVED IN: N-terminal protein myristoylation; LOCATED IN: cellular_component unknown; EXPRESSED IN: hypocotyl; BEST Arabidopsis thaliana protein match is: unknown protein (TAIR:AT4G13540.1); Has 10639 Blast hits to 7432 proteins in 646 species: Archae - 82; Bacteria - 826; Metazoa - 5047; Fungi - 759; Plants - 314; Viruses …	1				ath-miR157a-5p	UUGACAGAAGAUAGAGAGCAC	AT5G50130.1	3.5	21.867	1	21	339	359	UUGACAGAAGAUAGAGAGCAC	: ::::::::::::: ::..	GAGCUCUCUAUCUUCCGUUGC	Cleavage	| Symbols: | NAD(P)-binding Rossmann-fold superfamily protein | chr5:20390015-20393263 FORWARD LENGTH=1281	1
ath-miR156a-3p	GCUCACUGCUCUUUCUGUCAGA	AT4G02120.1	3.5	19.598	1	22	110	131	GCUCACUGCUCUUUCUGUCAGA	:::: :.:.:::..:::::.	GGUGACUGGAGGAGUGGUGAGU	Cleavage	| Symbols: | CTP synthase family protein | chr4:940778-944291 FORWARD LENGTH=1960	1				ath-miR157a-5p	UUGACAGAAGAUAGAGAGCAC	AT1G49180.2	3.5	12.342	1	21	250	270	UUGACAGAAGAUAGAGAGCAC	:.::::::::::::..:	GGAGUUUCUAUCUUCUGUUGA	Cleavage	| Symbols: | protein kinase family protein | chr1:18184654-18187529 REVERSE LENGTH=1376	1
ath-miR156a-3p	GCUCACUGCUCUUUCUGUCAGA	AT2G41890.1	3.5	10.604	1	22	2001	2022	GCUCACUGCUCUUUCUGUCAGA	:::::.:::.::::::.	CGAACCAGAAGGAGUAGUGAGU	Cleavage	| Symbols: | curculin-like (mannose-binding) lectin family protein / PAN domain-containing protein | chr2:17478058-17480352 REVERSE LENGTH=2295	1				ath-miR157a-5p	UUGACAGAAGAUAGAGAGCAC	AT1G49180.1	3.5	12.342	1	21	250	270	UUGACAGAAGAUAGAGAGCAC	:.::::::::::::..:	GGAGUUUCUAUCUUCUGUUGA	Cleavage	| Symbols: | protein kinase family protein | chr1:18184654-18187529 REVERSE LENGTH=1498	1
ath-miR156a-3p	GCUCACUGCUCUUUCUGUCAGA	AT3G22490.1	3.5	23.972	1	22	774	795	GCUCACUGCUCUUUCUGUCAGA	.::::..:::..::::::	GGACGCAGAGGGAGUGGUGAGC	Cleavage	| Symbols: | Seed maturation protein | chr3:7969681-7970843 REVERSE LENGTH=998	1				ath-miR157a-5p	UUGACAGAAGAUAGAGAGCAC	AT3G49050.1	3.5	17.44	1	21	152	172	UUGACAGAAGAUAGAGAGCAC	: .:::.:::::::: ::::	CUCUUCUUUAUCUUCUCUCAA	Cleavage	| Symbols: | alpha/beta-Hydrolases superfamily protein | chr3:18180968-18183752 FORWARD LENGTH=2103	1
ath-miR156a-3p	GCUCACUGCUCUUUCUGUCAGA	AT4G19470.1	3.5	19.108	1	22	767	788	GCUCACUGCUCUUUCUGUCAGA	::..:::::::::::: :	GGGGAUGGAAAGAGCAGUGUGG	Cleavage	| Symbols: | Leucine-rich repeat (LRR) family protein | chr4:10612993-10614339 REVERSE LENGTH=1254	1				ath-miR157a-5p	UUGACAGAAGAUAGAGAGCAC	AT3G31510.1	3.5	6.232	1	21	2074	2094	UUGACAGAAGAUAGAGAGCAC	::: .::: ::::::::.::	AUGCCUUCUUUCUUCUGUUAA	Cleavage	| Symbols: | pseudogene, hypothetical protein | chr3:12833343-12835647 FORWARD LENGTH=2305	1
ath-miR156a-3p	GCUCACUGCUCUUUCUGUCAGA	AT5G08610.1	3.5	23.265	1	22	611	632	GCUCACUGCUCUUUCUGUCAGA	.: : .:::::::.::::::.	GUUCAAGGAAAGAGUAGUGAGU	Cleavage	| Symbols: | P-loop containing nucleoside triphosphate hydrolases superfamily protein | chr5:2790295-2794215 FORWARD LENGTH=2755	1				ath-miR157a-5p	UUGACAGAAGAUAGAGAGCAC	AT1G58190.1	3.5	16.538	1	21	1977	1997	UUGACAGAAGAUAGAGAGCAC	: .:::.::::::.:::..:	AUUUUCUUUAUCUUUUGUUGA	Cleavage	| Symbols: AtRLP9, RLP9 | receptor like protein 9 | chr1:21540632-21544398 FORWARD LENGTH=2955	1
ath-miR156a-3p	GCUCACUGCUCUUUCUGUCAGA	AT5G25220.2	3.5	23.17	1	22	572	593	GCUCACUGCUCUUUCUGUCAGA	:.:.:: .:::.:::::::	GGCGGCGGAUGGAGUAGUGAGC	Cleavage	| Symbols: KNAT3 | KNOTTED1-like homeobox gene 3 | chr5:8736074-8738584 FORWARD LENGTH=1891	1				ath-miR157a-5p	UUGACAGAAGAUAGAGAGCAC	AT4G22415.1	3.5	22.189	1	21	4803	4823	UUGACAGAAGAUAGAGAGCAC	:::::::::::.: :.::	CAUCUCUCUAUCUUUUAUUAA	Cleavage	| Symbols: | transposable element gene | chr4:11820325-11825184 REVERSE LENGTH=4860	1
ath-miR156a-3p	GCUCACUGCUCUUUCUGUCAGA	AT5G25220.1	3.5	23.17	1	22	572	593	GCUCACUGCUCUUUCUGUCAGA	:.:.:: .:::.:::::::	GGCGGCGGAUGGAGUAGUGAGC	Cleavage	| Symbols: KNAT3 | KNOTTED1-like homeobox gene 3 | chr5:8736074-8738584 FORWARD LENGTH=1899	1				ath-miR157a-5p	UUGACAGAAGAUAGAGAGCAC	AT1G67040.1	3.5	8.833	1	21	64	84	UUGACAGAAGAUAGAGAGCAC	.::::: ::::::::.::	UGCUUCUCUUUCUUCUGUUAA	Cleavage	| Symbols: | unknown protein; FUNCTIONS IN: molecular_function unknown; INVOLVED IN: biological_process unknown; LOCATED IN: cellular_component unknown; EXPRESSED IN: 20 plant structures; EXPRESSED DURING: 11 growth stages; BEST Arabidopsis thaliana protein match is: unknown protein (TAIR:AT5G26910.3); Has 89 Blast hits to 84 proteins in 15 species: Archae - 0; Bacteria - 0; Metazoa - 5; Fungi - …	1
ath-miR156b-3p	UGCUCACCUCUCUUUCUGUCAGU	AT2G36690.1	3	18.753	1	23	405	427	UGCUCACCUCUCUUUCUGUCAGU	::..:::.:::: :::::::	UGGGAUGGAAGGAGACGUGAGCA	Cleavage	| Symbols: | 2-oxoglutarate (2OG) and Fe(II)-dependent oxygenase superfamily protein | chr2:15379694-15381987 FORWARD LENGTH=1218	1				ath-miR157a-5p	UUGACAGAAGAUAGAGAGCAC	AT2G45580.1	3.5	11.734	1	21	93	113	UUGACAGAAGAUAGAGAGCAC	::::::::.:::: :.::	UGCCUCUCUAUUUUCUCUUAA	Cleavage	| Symbols: CYP76C3 | cytochrome P450, family 76, subfamily C, polypeptide 3 | chr2:18782325-18784347 REVERSE LENGTH=1672	1
ath-miR156b-3p	UGCUCACCUCUCUUUCUGUCAGU	AT5G35792.1	3	14.974	1	23	225	247	UGCUCACCUCUCUUUCUGUCAGU	:.::::. :::::::::.:	GGCUAUAGAAGAAGAGGUGAGUA	Cleavage	| Symbols: | transposable element gene | chr5:13964643-13965218 FORWARD LENGTH=399	1				ath-miR157a-5p	UUGACAGAAGAUAGAGAGCAC	AT4G14170.1	3.5	8.888	1	21	256	276	UUGACAGAAGAUAGAGAGCAC	:::.:::.::::::: ::	UCGCUUUCUGUCUUCUGGCAC	Cleavage	| Symbols: | Pentatricopeptide repeat (PPR) superfamily protein | chr4:8176324-8178142 REVERSE LENGTH=1819	1
ath-miR156b-3p	UGCUCACCUCUCUUUCUGUCAGU	AT1G09380.1	3	11.175	1	23	1199	1221	UGCUCACCUCUCUUUCUGUCAGU	:: ::: :::::::::::..	GGGGAAAGACAGAGAGGUGAGUG	Cleavage	| Symbols: | nodulin MtN21 /EamA-like transporter family protein | chr1:3026135-3029549 REVERSE LENGTH=1568	1				ath-miR157a-5p	UUGACAGAAGAUAGAGAGCAC	AT3G13810.3	3.5	6.986	1	21	5	25	UUGACAGAAGAUAGAGAGCAC	: :.:::.: :.::.::::::	GGGUUCUUUUUUUUUUGUCAA	Cleavage	| Symbols: IDD11 | indeterminate(ID)-domain 11 | chr3:4544364-4547513 FORWARD LENGTH=1881	1
ath-miR156b-3p	UGCUCACCUCUCUUUCUGUCAGU	AT3G29175.1	3.5	16.038	1	23	4766	4788	UGCUCACCUCUCUUUCUGUCAGU	:::.:::::::: ::::::: :	CCUGGCAGAAAGAAAGGUGAGAA	Translation	| Symbols: | transposable element gene | chr3:11142520-11147668 REVERSE LENGTH=5149	1				ath-miR157a-5p	UUGACAGAAGAUAGAGAGCAC	AT3G13810.2	3.5	6.986	1	21	5	25	UUGACAGAAGAUAGAGAGCAC	: :.:::.: :.::.::::::	GGGUUCUUUUUUUUUUGUCAA	Cleavage	| Symbols: IDD11 | indeterminate(ID)-domain 11 | chr3:4544364-4547513 FORWARD LENGTH=1898	1
ath-miR156b-3p	UGCUCACCUCUCUUUCUGUCAGU	AT2G20880.1	3.5	19.161	1	23	920	942	UGCUCACCUCUCUUUCUGUCAGU	:.::.::: :.:::.::::::..	AUUGGCAGUAGGAGGGGUGAGUG	Cleavage	| Symbols: | Integrase-type DNA-binding superfamily protein | chr2:8985973-8987263 FORWARD LENGTH=1291	1				ath-miR157a-5p	UUGACAGAAGAUAGAGAGCAC	AT5G41610.2	3.5	11.772	1	21	309	329	UUGACAGAAGAUAGAGAGCAC	:.:.:.: ::::.::::::	AAGUUUUUUUUCUUUUGUCAA	Cleavage	| Symbols: ATCHX18, CHX18 | cation/H+ exchanger 18 | chr5:16638370-16641257 REVERSE LENGTH=2811	1
ath-miR156b-3p	UGCUCACCUCUCUUUCUGUCAGU	AT5G52110.1	3.5	13.125	1	23	37	59	UGCUCACCUCUCUUUCUGUCAGU	:::: :::.:::::: ::::.:	UCUGAAAGAGAGAGAGAUGAGUA	Cleavage	| Symbols: HCF208, CCB2 | Protein of unknown function (DUF2930) | chr5:21172421-21174005 REVERSE LENGTH=1112	1				ath-miR157a-5p	UUGACAGAAGAUAGAGAGCAC	AT2G36660.1	3.5	18.625	1	21	1206	1226	UUGACAGAAGAUAGAGAGCAC	:::::. : ::::::::::	CAGCUCUUCAGCUUCUGUCAA	Translation	| Symbols: PAB7 | poly(A) binding protein 7 | chr2:15361321-15364398 REVERSE LENGTH=1985	1
ath-miR156b-3p	UGCUCACCUCUCUUUCUGUCAGU	AT5G52110.2	3.5	13.125	1	23	37	59	UGCUCACCUCUCUUUCUGUCAGU	:::: :::.:::::: ::::.:	UCUGAAAGAGAGAGAGAUGAGUA	Cleavage	| Symbols: HCF208 | Protein of unknown function (DUF2930) | chr5:21171634-21174005 REVERSE LENGTH=1405	1				ath-miR157a-5p	UUGACAGAAGAUAGAGAGCAC	AT2G25600.1	3.5	11.861	1	21	3011	3031	UUGACAGAAGAUAGAGAGCAC	::.: ::::.::::::.::	CUGUUGACUAUUUUCUGUUAA	Cleavage	| Symbols: SPIK, AKT6 | Shaker pollen inward K+ channel | chr2:10894486-10898642 FORWARD LENGTH=3057	1
ath-miR156b-3p	UGCUCACCUCUCUUUCUGUCAGU	AT3G12670.1	3.5	20.034	1	23	64	86	UGCUCACCUCUCUUUCUGUCAGU	::::::.:.::: ::::::..	GGUGACAGGAGGAGUGGUGAGUG	Cleavage	| Symbols: emb2742 | CTP synthase family protein | chr3:4020120-4024268 REVERSE LENGTH=2056	1				ath-miR157a-5p	UUGACAGAAGAUAGAGAGCAC	AT2G15890.2	3.5	14.339	1	21	663	683	UUGACAGAAGAUAGAGAGCAC	::. ::::::::.:::.::	AUGUAGUCUAUCUUUUGUUAA	Cleavage	| Symbols: MEE14 | maternal effect embryo arrest 14 | chr2:6920369-6922025 REVERSE LENGTH=1402	1
ath-miR156b-3p	UGCUCACCUCUCUUUCUGUCAGU	AT4G33440.1	3.5	18.508	1	23	1125	1147	UGCUCACCUCUCUUUCUGUCAGU	:: ::.: :..::::::::.:.:	ACAGAUAAAGGGAGAGGUGGGUA	Cleavage	| Symbols: | Pectin lyase-like superfamily protein | chr4:16091940-16094958 FORWARD LENGTH=1734	1				ath-miR157a-5p	UUGACAGAAGAUAGAGAGCAC	AT1G26890.1	3.5	11.87	1	21	948	968	UUGACAGAAGAUAGAGAGCAC	: : ::::: ::::::::::	GAGAUCUCUUUCUUCUGUCAU	Cleavage	| Symbols: | FBD, F-box and Leucine Rich Repeat domains containing protein | chr1:9317589-9319246 FORWARD LENGTH=1428	1
ath-miR156b-3p	UGCUCACCUCUCUUUCUGUCAGU	AT1G72470.1	3.5	23.935	1	23	1964	1986	UGCUCACCUCUCUUUCUGUCAGU	: ::: :::.:::::: ::::.:	AGUGAGAGAGAGAGAGAUGAGUA	Cleavage	| Symbols: ATEXO70D1, EXO70D1 | exocyst subunit exo70 family protein D1 | chr1:27283693-27285895 FORWARD LENGTH=2203	1				ath-miR157a-5p	UUGACAGAAGAUAGAGAGCAC	AT2G15890.1	3.5	14.339	1	21	747	767	UUGACAGAAGAUAGAGAGCAC	::. ::::::::.:::.::	AUGUAGUCUAUCUUUUGUUAA	Cleavage	| Symbols: MEE14 | maternal effect embryo arrest 14 | chr2:6920369-6922025 REVERSE LENGTH=1486	1
ath-miR156b-3p	UGCUCACCUCUCUUUCUGUCAGU	AT4G24950.1	3.5	9.63	1	22	1	22	UGCUCACCUCUCUUUCUGUCAG	::. ::::::::::: :::.:	AUGGAAGAAAGAGAGGAGAGUA	Cleavage	| Symbols: | unknown protein; Has 4 Blast hits to 4 proteins in 2 species: Archae - 0; Bacteria - 0; Metazoa - 0; Fungi - 0; Plants - 4; Viruses - 0; Other Eukaryotes - 0 (source: NCBI BLink). | chr4:12826282-12826755 FORWARD LENGTH=474	1				ath-miR157d	UGACAGAAGAUAGAGAGCAC	AT1G27370.1	1.5	12.296	1	20	2368	2387	UGACAGAAGAUAGAGAGCAC	::::::::: ::::::::::	GUGCUCUCUCUCUUCUGUCA	Translation	| Symbols: SPL10 | squamosa promoter binding protein-like 10 | chr1:9505201-9508280 REVERSE LENGTH=2727	1
ath-miR156b-3p	UGCUCACCUCUCUUUCUGUCAGU	AT5G26233.1	3.5	14.13	1	23	8	30	UGCUCACCUCUCUUUCUGUCAGU	:.: ::.:. : :::::::::::	AUUAACGGGCACAGAGGUGAGCA	Cleavage	| Symbols: | transposable element gene | chr5:9179752-9180539 REVERSE LENGTH=788	1				ath-miR157d	UGACAGAAGAUAGAGAGCAC	AT1G69170.1	1.5	17.076	1	20	1297	1316	UGACAGAAGAUAGAGAGCAC	::::::::: ::::::::::	GUGCUCUCUCUCUUCUGUCA	Translation	| Symbols: | Squamosa promoter-binding protein-like (SBP domain) transcription factor family protein | chr1:26005068-26007263 FORWARD LENGTH=1829	1
ath-miR156b-3p	UGCUCACCUCUCUUUCUGUCAGU	AT2G11630.1	3.5	15.485	1	23	212	234	UGCUCACCUCUCUUUCUGUCAGU	:. :: ::::: ::.::::::.:	AUGGAAAGAAAAAGGGGUGAGUA	Cleavage	| Symbols: | pseudogene, similar to P0005C02.7, blastp match of 61% identity and 1.2e-108 P-value to GP|24414144|dbj|BAC22388.1||AP004554 P0005C02.7 {Oryza sativa (japonica cultivar-group)} | chr2:4665328-4666952 FORWARD LENGTH=1625	1				ath-miR157d	UGACAGAAGAUAGAGAGCAC	AT1G27370.2	1.5	12.296	1	20	1446	1465	UGACAGAAGAUAGAGAGCAC	::::::::: ::::::::::	GUGCUCUCUCUCUUCUGUCA	Translation	| Symbols: SPL10 | squamosa promoter binding protein-like 10 | chr1:9505202-9508481 REVERSE LENGTH=1804	1
ath-miR156b-3p	UGCUCACCUCUCUUUCUGUCAGU	AT1G03370.1	3.5	14.797	1	23	2348	2370	UGCUCACCUCUCUUUCUGUCAGU	::..::.: :::::::.:::	UAAGAUGGAGAAAGAGGUGGGCA	Cleavage	| Symbols: | C2 calcium/lipid-binding and GRAM domain containing protein | chr1:830627-835361 FORWARD LENGTH=3769	1				ath-miR157d	UGACAGAAGAUAGAGAGCAC	AT5G50570.1	1.5	14.449	1	20	1102	1121	UGACAGAAGAUAGAGAGCAC	::::::::: ::::::::::	GUGCUCUCUCUCUUCUGUCA	Translation	| Symbols: SPL13A, SPL13 | Squamosa promoter-binding protein-like (SBP domain) transcription factor family protein | chr5:20582083-20584559 REVERSE LENGTH=1776	1
ath-miR156b-3p	UGCUCACCUCUCUUUCUGUCAGU	AT2G36890.1	3.5	11.074	1	23	27	49	UGCUCACCUCUCUUUCUGUCAGU	:::::: :::::: ::.:.:	AGAGACAGAUAGAGAGAUGGGUA	Cleavage	| Symbols: RAX2, MYB38, ATMYB38, BIT1 | Duplicated homeodomain-like superfamily protein | chr2:15485779-15487277 FORWARD LENGTH=971	1				ath-miR157d	UGACAGAAGAUAGAGAGCAC	AT5G43270.1	1.5	11.987	1	20	1188	1207	UGACAGAAGAUAGAGAGCAC	::::::::: ::::::::::	GUGCUCUCUCUCUUCUGUCA	Translation	| Symbols: SPL2 | squamosa promoter binding protein-like 2 | chr5:17360287-17362975 REVERSE LENGTH=1678	1
ath-miR156b-3p	UGCUCACCUCUCUUUCUGUCAGU	AT1G50659.1	3.5	16.341	1	23	721	743	UGCUCACCUCUCUUUCUGUCAGU	:: :::.:::::: ::::.:	CGAGAGAGAGAGAGAGAUGAGUA	Cleavage	| Symbols: | | chr1:18770937-18771930 REVERSE LENGTH=994	1				ath-miR157d	UGACAGAAGAUAGAGAGCAC	AT1G27370.4	1.5	12.296	1	20	1315	1334	UGACAGAAGAUAGAGAGCAC	::::::::: ::::::::::	GUGCUCUCUCUCUUCUGUCA	Translation	| Symbols: SPL10 | squamosa promoter binding protein-like 10 | chr1:9505202-9508322 REVERSE LENGTH=1673	1
ath-miR156b-3p	UGCUCACCUCUCUUUCUGUCAGU	AT2G45080.1	3.5	13.923	1	23	551	573	UGCUCACCUCUCUUUCUGUCAGU	.::::::::: :::::.:	UCAUCUAGAAAGAGAAGUGAGUA	Cleavage	| Symbols: cycp3;1 | cyclin p3;1 | chr2:18591665-18592455 FORWARD LENGTH=704	1				ath-miR157d	UGACAGAAGAUAGAGAGCAC	AT5G50570.2	1.5	14.449	1	20	967	986	UGACAGAAGAUAGAGAGCAC	::::::::: ::::::::::	GUGCUCUCUCUCUUCUGUCA	Translation	| Symbols: SPL13A, SPL13 | Squamosa promoter-binding protein-like (SBP domain) transcription factor family protein | chr5:20582083-20583880 REVERSE LENGTH=1641	1
ath-miR156b-3p	UGCUCACCUCUCUUUCUGUCAGU	AT5G41780.1	3.5	11.318	1	23	339	361	UGCUCACCUCUCUUUCUGUCAGU	.:::.::: :::::::::	AGAUUUAGAGAGACAGGUGAGCA	Translation	| Symbols: | myosin heavy chain-related | chr5:16723075-16724833 FORWARD LENGTH=1614	1				ath-miR157d	UGACAGAAGAUAGAGAGCAC	AT5G43270.2	1.5	11.987	1	20	1149	1168	UGACAGAAGAUAGAGAGCAC	::::::::: ::::::::::	GUGCUCUCUCUCUUCUGUCA	Translation	| Symbols: SPL2 | squamosa promoter binding protein-like 2 | chr5:17360305-17363773 REVERSE LENGTH=1621	1
ath-miR156b-3p	UGCUCACCUCUCUUUCUGUCAGU	AT1G03080.1	3.5	14.203	1	23	5467	5489	UGCUCACCUCUCUUUCUGUCAGU	: .:.::. :::::::::::.	UAUAGCGGAGUGAGAGGUGAGCG	Cleavage	| Symbols: | kinase interacting (KIP1-like) family protein | chr1:731611-738056 REVERSE LENGTH=5736	1				ath-miR157d	UGACAGAAGAUAGAGAGCAC	AT1G27370.3	1.5	12.296	1	20	1228	1247	UGACAGAAGAUAGAGAGCAC	::::::::: ::::::::::	GUGCUCUCUCUCUUCUGUCA	Translation	| Symbols: SPL10 | squamosa promoter binding protein-like 10 | chr1:9505202-9507328 REVERSE LENGTH=1586	1
ath-miR156b-3p	UGCUCACCUCUCUUUCUGUCAGU	AT2G04000.1	3.5	13.309	1	23	180	202	UGCUCACCUCUCUUUCUGUCAGU	:..:::. :::::::::.:	GGCUAUGGAAGUAGAGGUGAGUA	Cleavage	| Symbols: | transposable element gene | chr2:1267762-1268337 REVERSE LENGTH=354	1				ath-miR157d	UGACAGAAGAUAGAGAGCAC	AT5G43270.3	1.5	11.987	1	20	1102	1121	UGACAGAAGAUAGAGAGCAC	::::::::: ::::::::::	GUGCUCUCUCUCUUCUGUCA	Translation	| Symbols: SPL2 | squamosa promoter binding protein-like 2 | chr5:17360305-17362973 REVERSE LENGTH=1574	1
ath-miR156b-3p	UGCUCACCUCUCUUUCUGUCAGU	AT2G04320.1	3.5	15.982	1	23	225	247	UGCUCACCUCUCUUUCUGUCAGU	:..:::. :::::::::.:	GGCUAUGGAAGAAGAGGUGAGUA	Cleavage	| Symbols: | transposable element gene | chr2:1509377-1509910 FORWARD LENGTH=357	1				ath-miR157d	UGACAGAAGAUAGAGAGCAC	AT1G27360.4	1.5	11.43	1	20	1300	1319	UGACAGAAGAUAGAGAGCAC	::::::::: ::::::::::	GUGCUCUCUCUCUUCUGUCA	Translation	| Symbols: SPL11 | squamosa promoter-like 11 | chr1:9501821-9503869 FORWARD LENGTH=1551	1
ath-miR156b-3p	UGCUCACCUCUCUUUCUGUCAGU	AT4G06672.1	3.5	15.49	1	23	225	247	UGCUCACCUCUCUUUCUGUCAGU	:..:::. :::::::::.:	AGCUAUGGAAGAAGAGGUGAGUA	Cleavage	| Symbols: | transposable element gene | chr4:3888626-3889201 REVERSE LENGTH=399	1				ath-miR157d	UGACAGAAGAUAGAGAGCAC	AT1G27360.1	1.5	11.43	1	20	1253	1272	UGACAGAAGAUAGAGAGCAC	::::::::: ::::::::::	GUGCUCUCUCUCUUCUGUCA	Translation	| Symbols: SPL11 | squamosa promoter-like 11 | chr1:9501971-9503869 FORWARD LENGTH=1504	1
ath-miR156b-3p	UGCUCACCUCUCUUUCUGUCAGU	AT2G23490.1	3.5	15.945	1	23	225	247	UGCUCACCUCUCUUUCUGUCAGU	:..:::. :::::::::.:	GGCUAUGGAAGAAGAGGUGAGUA	Cleavage	| Symbols: | transposable element gene | chr2:10005109-10005684 REVERSE LENGTH=399	1				ath-miR157d	UGACAGAAGAUAGAGAGCAC	AT2G42200.1	1.5	16.239	1	20	937	956	UGACAGAAGAUAGAGAGCAC	::::::::: ::::::::::	GUGCUCUCUCUCUUCUGUCA	Translation	| Symbols: SPL9, AtSPL9 | squamosa promoter binding protein-like 9 | chr2:17587407-17589630 FORWARD LENGTH=1501	1
ath-miR156b-3p	UGCUCACCUCUCUUUCUGUCAGU	AT3G32070.1	3.5	15.825	1	23	225	247	UGCUCACCUCUCUUUCUGUCAGU	:..:::. :::::::::.:	GGCUAUGGAAGAAGAGGUGAGUA	Cleavage	| Symbols: | transposable element gene | chr3:13075710-13076285 FORWARD LENGTH=399	1				ath-miR157d	UGACAGAAGAUAGAGAGCAC	AT5G50670.1	1.5	14.449	1	20	1102	1121	UGACAGAAGAUAGAGAGCAC	::::::::: ::::::::::	GUGCUCUCUCUCUUCUGUCA	Translation	| Symbols: SPL13B, SPL13 | Squamosa promoter-binding protein-like (SBP domain) transcription factor family protein | chr5:20615704-20617901 REVERSE LENGTH=1497	1
ath-miR156b-3p	UGCUCACCUCUCUUUCUGUCAGU	AT3G29700.1	3.5	15.982	1	23	225	247	UGCUCACCUCUCUUUCUGUCAGU	:..:::. :::::::::.:	GGCUAUGGAAGAAGAGGUGAGUA	Cleavage	| Symbols: | transposable element gene | chr3:11545357-11545932 FORWARD LENGTH=399	1				ath-miR157d	UGACAGAAGAUAGAGAGCAC	AT1G27360.3	1.5	11.43	1	20	1240	1259	UGACAGAAGAUAGAGAGCAC	::::::::: ::::::::::	GUGCUCUCUCUCUUCUGUCA	Translation	| Symbols: SPL11 | squamosa promoter-like 11 | chr1:9501777-9503869 FORWARD LENGTH=1491	1
ath-miR156b-3p	UGCUCACCUCUCUUUCUGUCAGU	AT2G12066.1	3.5	15.893	1	23	402	424	UGCUCACCUCUCUUUCUGUCAGU	:..:::. :::::::::.:	GGCUAUGGAAGAAGAGGUGAGUA	Cleavage	| Symbols: | transposable element gene | chr2:4864909-4865482 REVERSE LENGTH=574	1				ath-miR157d	UGACAGAAGAUAGAGAGCAC	AT1G27360.2	1.5	11.43	1	20	1213	1232	UGACAGAAGAUAGAGAGCAC	::::::::: ::::::::::	GUGCUCUCUCUCUUCUGUCA	Translation	| Symbols: SPL11 | squamosa promoter-like 11 | chr1:9501077-9503869 FORWARD LENGTH=1464	1
ath-miR156b-3p	UGCUCACCUCUCUUUCUGUCAGU	AT3G22490.1	3.5	23.569	1	23	774	796	UGCUCACCUCUCUUUCUGUCAGU	.::::..::: :::::::.	GGACGCAGAGGGAGUGGUGAGCG	Cleavage	| Symbols: | Seed maturation protein | chr3:7969681-7970843 REVERSE LENGTH=998	1				ath-miR157d	UGACAGAAGAUAGAGAGCAC	AT3G57920.1	1.5	12.477	1	20	845	864	UGACAGAAGAUAGAGAGCAC	::::::::: ::::::::::	GUGCUCUCUCUCUUCUGUCA	Translation	| Symbols: SPL15 | squamosa promoter binding protein-like 15 | chr3:21444321-21446035 REVERSE LENGTH=1377	1
ath-miR156b-3p	UGCUCACCUCUCUUUCUGUCAGU	AT3G16800.1	3.5	11.421	1	23	1272	1294	UGCUCACCUCUCUUUCUGUCAGU	:..::.::: :::::::.:	GAGAAUGGAGAGAUAGGUGAGUA	Translation	| Symbols: | Protein phosphatase 2C family protein | chr3:5721105-5723185 FORWARD LENGTH=1406	1				ath-miR157d	UGACAGAAGAUAGAGAGCAC	AT1G53160.1	1.5	21.11	1	20	592	611	UGACAGAAGAUAGAGAGCAC	:::::::: ::::::::::	CUGCUCUCUCUCUUCUGUCA	Translation	| Symbols: SPL4 | squamosa promoter binding protein-like 4 | chr1:19806421-19807301 FORWARD LENGTH=803	1
ath-miR156b-3p	UGCUCACCUCUCUUUCUGUCAGU	AT3G16800.2	3.5	11.421	1	23	1339	1361	UGCUCACCUCUCUUUCUGUCAGU	:..::.::: :::::::.:	GAGAAUGGAGAGAUAGGUGAGUA	Translation	| Symbols: | Protein phosphatase 2C family protein | chr3:5721020-5723185 FORWARD LENGTH=1473	1				ath-miR157d	UGACAGAAGAUAGAGAGCAC	AT5G08620.1	2	19.662	1	20	1424	1443	UGACAGAAGAUAGAGAGCAC	:: ::.::::::::::::.:	GUACUUUCUAUCUUCUGUUA	Cleavage	| Symbols: STRS2, ATRH25 | DEA(D/H)-box RNA helicase family protein | chr5:2794457-2797660 FORWARD LENGTH=1887	1
ath-miR156b-3p	UGCUCACCUCUCUUUCUGUCAGU	AT3G16800.3	3.5	11.421	1	23	1435	1457	UGCUCACCUCUCUUUCUGUCAGU	:..::.::: :::::::.:	GAGAAUGGAGAGAUAGGUGAGUA	Translation	| Symbols: | Protein phosphatase 2C family protein | chr3:5721020-5723181 FORWARD LENGTH=1565	1				ath-miR157d	UGACAGAAGAUAGAGAGCAC	AT3G15270.1	2.5	8.059	1	20	645	664	UGACAGAAGAUAGAGAGCAC	::::::: ::::::::::	CCGCUCUCUCUCUUCUGUCA	Translation	| Symbols: SPL5 | squamosa promoter binding protein-like 5 | chr3:5140365-5141348 REVERSE LENGTH=897	1
ath-miR156b-3p	UGCUCACCUCUCUUUCUGUCAGU	AT3G44326.1	3.5	15.277	1	23	861	884	UGCUCACCUCUCUU-UCUGUCAGU	.:::: :::::::::::::	UGAUGCAGAUAAGAGAGGUGAGCC	Cleavage	| Symbols: | F-box family protein | chr3:16000879-16002118 REVERSE LENGTH=1240	1				ath-miR157d	UGACAGAAGAUAGAGAGCAC	AT2G05020.1	2.5	10.75	1	20	1444	1463	UGACAGAAGAUAGAGAGCAC	::::.::::::::: ::.:	UUGCUUUCUAUCUUCAGUUA	Cleavage	| Symbols: | transposable element gene | chr2:1769699-1772524 FORWARD LENGTH=2826	1
ath-miR156d-3p	GCUCACUCUCUUUUUGUCAUAAC	AT5G47840.1	2	19.834	1	23	18	40	GCUCACUCUCUUUUUGUCAUAAC	:::::.::::::::::.:	UCAUUGACAGAAAGAGAGUGGGA	Cleavage	| Symbols: AMK2 | adenosine monophosphate kinase | chr5:19375441-19378339 FORWARD LENGTH=1180	1				ath-miR157d	UGACAGAAGAUAGAGAGCAC	AT2G34960.1	2.5	17.342	1	20	417	436	UGACAGAAGAUAGAGAGCAC	::::::::.::::::: .:	AUGCUCUCUGUCUUCUGCUA	Cleavage	| Symbols: CAT5 | cationic amino acid transporter 5 | chr2:14744037-14745961 REVERSE LENGTH=1925	1
ath-miR156d-3p	GCUCACUCUCUUUUUGUCAUAAC	AT5G19640.1	2	20.128	1	23	1392	1414	GCUCACUCUCUUUUUGUCAUAAC	:.:::::.::::::::::	CCCGGGGCAAAAGGAGAGUGAGC	Cleavage	| Symbols: | Major facilitator superfamily protein | chr5:6636460-6638590 FORWARD LENGTH=1830	1				ath-miR157d	UGACAGAAGAUAGAGAGCAC	AT5G18590.1	2.5	13.832	1	20	1426	1445	UGACAGAAGAUAGAGAGCAC	: ::::: :::::::::::	CUCCUCUCAAUCUUCUGUCA	Cleavage	| Symbols: | Galactose oxidase/kelch repeat superfamily protein | chr5:6178354-6182761 REVERSE LENGTH=2719	1
ath-miR156d-3p	GCUCACUCUCUUUUUGUCAUAAC	AT4G12100.1	2.5	20.89	1	23	1099	1121	GCUCACUCUCUUUUUGUCAUAAC	:: ::.:::::.::::: ::::	AUUUUGGCAAAAGGAGAGGGAGC	Cleavage	| Symbols: | Cullin family protein | chr4:7246422-7248127 REVERSE LENGTH=1336	1				ath-miR157d	UGACAGAAGAUAGAGAGCAC	AT5G18590.2	2.5	13.832	1	20	1408	1427	UGACAGAAGAUAGAGAGCAC	: ::::: :::::::::::	CUCCUCUCAAUCUUCUGUCA	Cleavage	| Symbols: | Galactose oxidase/kelch repeat superfamily protein | chr5:6178354-6182706 REVERSE LENGTH=2701	1
ath-miR156d-3p	GCUCACUCUCUUUUUGUCAUAAC	AT3G02760.1	2.5	20.138	1	23	2013	2035	GCUCACUCUCUUUUUGUCAUAAC	:. :::::.:::.:::::::.	ACUGAGACAAGAAGGGAGUGAGU	Cleavage	| Symbols: | Class II aaRS and biotin synthetases superfamily protein | chr3:597359-600650 REVERSE LENGTH=2881	1				ath-miR157d	UGACAGAAGAUAGAGAGCAC	AT1G32140.1	2.5	16.394	1	20	1284	1303	UGACAGAAGAUAGAGAGCAC	:: :::::::::::::.:	UUGGACUCUAUCUUCUGUUA	Cleavage	| Symbols: | F-box family protein | chr1:11562742-11564833 REVERSE LENGTH=1776	1
ath-miR156d-3p	GCUCACUCUCUUUUUGUCAUAAC	AT2G19390.1	2.5	15.48	1	23	4132	4154	GCUCACUCUCUUUUUGUCAUAAC	::::::::::::::: ::	UAGUUGACAAAAAGAGAGUAAGG	Cleavage	| Symbols: | unknown protein; BEST Arabidopsis thaliana protein match is: unknown protein (TAIR:AT4G29790.1); Has 203 Blast hits to 188 proteins in 60 species: Archae - 0; Bacteria - 11; Metazoa - 24; Fungi - 34; Plants - 93; Viruses - 0; Other Eukaryotes - 41 (source: NCBI BLink). | chr2:8389800-8397862 REVERSE LENGTH=4414	1				ath-miR157d	UGACAGAAGAUAGAGAGCAC	AT3G13624.1	3	20.338	1	20	729	748	UGACAGAAGAUAGAGAGCAC	:: ::::.:::::: :::::	GUUCUCUUUAUCUUGUGUCA	Cleavage	| Symbols: | pseudogene, hypothetical protein | chr3:4454219-4456010 REVERSE LENGTH=1792	2
ath-miR156d-3p	GCUCACUCUCUUUUUGUCAUAAC	AT3G06540.1	2.5	19.982	1	23	1915	1937	GCUCACUCUCUUUUUGUCAUAAC	::.::.:..:::.::::::	AGAUUGGCAGAGGGAGGGUGAGC	Cleavage	| Symbols: REP, AthREP | Rab escort protein | chr3:2035003-2037788 REVERSE LENGTH=2016	1				ath-miR157d	UGACAGAAGAUAGAGAGCAC	AT3G13624.1	3	20.338	1	20	1351	1370	UGACAGAAGAUAGAGAGCAC	:: ::::.:::::: :::::	GUUCUCUUUAUCUUGUGUCA	Cleavage	| Symbols: | pseudogene, hypothetical protein | chr3:4454219-4456010 REVERSE LENGTH=1792	2
ath-miR156d-3p	GCUCACUCUCUUUUUGUCAUAAC	AT5G41790.1	2.5	20.637	1	23	1497	1519	GCUCACUCUCUUUUUGUCAUAAC	:: :.:::::::::::::	CCACAGAGAGAAAGAGAGUGAGC	Cleavage	| Symbols: CIP1 | COP1-interactive protein 1 | chr5:16727530-16732847 FORWARD LENGTH=5137	4				ath-miR157d	UGACAGAAGAUAGAGAGCAC	AT2G35320.1	3	19.461	1	20	51	70	UGACAGAAGAUAGAGAGCAC	: ::::::::::::. ::::	GAGCUCUCUAUCUUUGGUCA	Cleavage	| Symbols: ATEYA, EYA | EYES ABSENT homolog | chr2:14866832-14868860 REVERSE LENGTH=1277	1
ath-miR156d-3p	GCUCACUCUCUUUUUGUCAUAAC	AT4G38900.3	3	9.952	1	23	1075	1097	GCUCACUCUCUUUUUGUCAUAAC	:: ::...::::::::: ::::	CUUCUGGUGAAAAGAGAGAGAGC	Cleavage	| Symbols: | Basic-leucine zipper (bZIP) transcription factor family protein | chr4:18139295-18141717 REVERSE LENGTH=2110	1				ath-miR157d	UGACAGAAGAUAGAGAGCAC	AT3G42792.1	3	11.243	1	20	623	642	UGACAGAAGAUAGAGAGCAC	:: .:::::::.::.:::.:	GUAUUCUCUAUUUUUUGUUA	Cleavage	| Symbols: | transposable element gene | chr3:14892081-14892895 FORWARD LENGTH=815	1
ath-miR156d-3p	GCUCACUCUCUUUUUGUCAUAAC	AT4G38900.1	3	9.952	1	23	1198	1220	GCUCACUCUCUUUUUGUCAUAAC	:: ::...::::::::: ::::	CUUCUGGUGAAAAGAGAGAGAGC	Cleavage	| Symbols: | Basic-leucine zipper (bZIP) transcription factor family protein | chr4:18139295-18141950 REVERSE LENGTH=2251	1				ath-miR157d	UGACAGAAGAUAGAGAGCAC	AT3G61040.1	3	7.473	1	20	28	47	UGACAGAAGAUAGAGAGCAC	::::::.:::::::: ::	CUGCUCUUUAUCUUCUUUCU	Cleavage	| Symbols: CYP76C7 | cytochrome P450, family 76, subfamily C, polypeptide 7 | chr3:22593973-22596125 REVERSE LENGTH=1598	1
ath-miR156d-3p	GCUCACUCUCUUUUUGUCAUAAC	AT4G38900.2	3	9.952	1	23	1231	1253	GCUCACUCUCUUUUUGUCAUAAC	:: ::...::::::::: ::::	CUUCUGGUGAAAAGAGAGAGAGC	Cleavage	| Symbols: | Basic-leucine zipper (bZIP) transcription factor family protein | chr4:18139295-18141983 REVERSE LENGTH=2266	1				ath-miR157d	UGACAGAAGAUAGAGAGCAC	AT3G20320.2	3	9.688	1	20	104	123	UGACAGAAGAUAGAGAGCAC	::.:::::::::::: ::	AUGUUCUCUAUCUUCUUUCU	Cleavage	| Symbols: TGD2 | trigalactosyldiacylglycerol2 | chr3:7087473-7089832 REVERSE LENGTH=1533	1
ath-miR156d-3p	GCUCACUCUCUUUUUGUCAUAAC	AT1G70300.1	3	9.518	1	23	2466	2488	GCUCACUCUCUUUUUGUCAUAAC	:: : : :::::::::::::::	GUAAGGUCAAAAAGAGAGUGAGG	Cleavage	| Symbols: KUP6 | K+ uptake permease 6 | chr1:26477880-26481630 REVERSE LENGTH=2859	1				ath-miR157d	UGACAGAAGAUAGAGAGCAC	AT3G61040.2	3	7.473	1	20	28	47	UGACAGAAGAUAGAGAGCAC	::::::.:::::::: ::	CUGCUCUUUAUCUUCUUUCU	Cleavage	| Symbols: CYP76C7 | cytochrome P450, family 76, subfamily C, polypeptide 7 | chr3:22594409-22596125 REVERSE LENGTH=1311	1
ath-miR156d-3p	GCUCACUCUCUUUUUGUCAUAAC	AT3G49260.3	3	12.114	1	23	934	956	GCUCACUCUCUUUUUGUCAUAAC	::::..::::::::: :.::	GGAAUGAUGAAAAGAGAGAGGGC	Cleavage	| Symbols: iqd21 | IQ-domain 21 | chr3:18262399-18265979 FORWARD LENGTH=1740	1				ath-miR157d	UGACAGAAGAUAGAGAGCAC	AT2G45990.2	3	23.382	1	20	143	162	UGACAGAAGAUAGAGAGCAC	::::::::::: ::::.:	AAGCUCUCUAUCUGCUGUUA	Cleavage	| Symbols: | unknown protein; FUNCTIONS IN: molecular_function unknown; INVOLVED IN: biological_process unknown; LOCATED IN: chloroplast; EXPRESSED IN: 22 plant structures; EXPRESSED DURING: 13 growth stages; Has 312 Blast hits to 312 proteins in 90 species: Archae - 0; Bacteria - 131; Metazoa - 0; Fungi - 0; Plants - 67; Viruses - 0; Other Eukaryotes - 114 (source: NCBI BLink). | chr2:18919316-1…	1
ath-miR156d-3p	GCUCACUCUCUUUUUGUCAUAAC	AT3G49260.1	3	12.114	1	23	900	922	GCUCACUCUCUUUUUGUCAUAAC	::::..::::::::: :.::	GGAAUGAUGAAAAGAGAGAGGGC	Cleavage	| Symbols: iqd21 | IQ-domain 21 | chr3:18262430-18266021 FORWARD LENGTH=1748	1				ath-miR157d	UGACAGAAGAUAGAGAGCAC	AT2G45990.4	3	23.382	1	20	96	115	UGACAGAAGAUAGAGAGCAC	::::::::::: ::::.:	AAGCUCUCUAUCUGCUGUUA	Cleavage	| Symbols: | unknown protein; FUNCTIONS IN: molecular_function unknown; INVOLVED IN: biological_process unknown; LOCATED IN: chloroplast; EXPRESSED IN: 22 plant structures; EXPRESSED DURING: 13 growth stages; Has 35333 Blast hits to 34131 proteins in 2444 species: Archae - 798; Bacteria - 22429; Metazoa - 974; Fungi - 991; Plants - 531; Viruses - 0; Other Eukaryotes - 9610 (source: NCBI BLink). |…	1
ath-miR156d-3p	GCUCACUCUCUUUUUGUCAUAAC	AT3G49260.2	3	12.114	1	23	974	996	GCUCACUCUCUUUUUGUCAUAAC	::::..::::::::: :.::	GGAAUGAUGAAAAGAGAGAGGGC	Cleavage	| Symbols: iqd21 | IQ-domain 21 | chr3:18262511-18265980 FORWARD LENGTH=1781	1				ath-miR157d	UGACAGAAGAUAGAGAGCAC	AT2G45990.1	3	23.382	1	20	143	162	UGACAGAAGAUAGAGAGCAC	::::::::::: ::::.:	AAGCUCUCUAUCUGCUGUUA	Cleavage	| Symbols: | unknown protein; FUNCTIONS IN: molecular_function unknown; INVOLVED IN: biological_process unknown; LOCATED IN: chloroplast, chloroplast stroma; EXPRESSED IN: 22 plant structures; EXPRESSED DURING: 13 growth stages; Has 312 Blast hits to 312 proteins in 90 species: Archae - 0; Bacteria - 131; Metazoa - 0; Fungi - 0; Plants - 67; Viruses - 0; Other Eukaryotes - 114 (source: NCBI BLink…	1
ath-miR156d-3p	GCUCACUCUCUUUUUGUCAUAAC	AT5G58110.1	3	8.08	1	23	60	82	GCUCACUCUCUUUUUGUCAUAAC	:::: ::.:.:::::::::	UGAAUGAGAAGAGGAGAGUGAGA	Cleavage	| Symbols: | chaperone binding;ATPase activators | chr5:23515156-23516639 FORWARD LENGTH=870	1				ath-miR157d	UGACAGAAGAUAGAGAGCAC	AT2G45990.3	3	23.382	1	20	143	162	UGACAGAAGAUAGAGAGCAC	::::::::::: ::::.:	AAGCUCUCUAUCUGCUGUUA	Cleavage	| Symbols: | unknown protein; FUNCTIONS IN: molecular_function unknown; INVOLVED IN: biological_process unknown; LOCATED IN: chloroplast; EXPRESSED IN: 22 plant structures; EXPRESSED DURING: 13 growth stages; Has 35333 Blast hits to 34131 proteins in 2444 species: Archae - 798; Bacteria - 22429; Metazoa - 974; Fungi - 991; Plants - 531; Viruses - 0; Other Eukaryotes - 9610 (source: NCBI BLink). |…	1
ath-miR156d-3p	GCUCACUCUCUUUUUGUCAUAAC	AT5G44020.1	3	20.457	1	23	674	696	GCUCACUCUCUUUUUGUCAUAAC	: :::: ::.::::: ::::::	AUGAUGAAAAGAAGAGUGUGAGC	Cleavage	| Symbols: | HAD superfamily, subfamily IIIB acid phosphatase | chr5:17712409-17714336 FORWARD LENGTH=1133	1				ath-miR157d	UGACAGAAGAUAGAGAGCAC	AT4G21120.1	3	16.132	1	20	631	650	UGACAGAAGAUAGAGAGCAC	::::::: .::::.:::.:	AUGCUCUCCGUCUUUUGUUA	Cleavage	| Symbols: AAT1, CAT1 | amino acid transporter 1 | chr4:11270045-11273973 FORWARD LENGTH=2256	1
ath-miR156d-3p	GCUCACUCUCUUUUUGUCAUAAC	AT2G24240.1	3	18.922	1	23	1125	1147	GCUCACUCUCUUUUUGUCAUAAC	:::.:.:::::::::::	CGAUAGACGAGAAGAGAGUGAGA	Cleavage	| Symbols: | BTB/POZ domain with WD40/YVTN repeat-like protein | chr2:10310648-10312328 FORWARD LENGTH=1681	1				ath-miR157d	UGACAGAAGAUAGAGAGCAC	AT1G44750.2	3	15.957	1	20	952	971	UGACAGAAGAUAGAGAGCAC	::::::::::. :::::..	CUGCUCUCUAUUCUCUGUUG	Cleavage	| Symbols: ATPUP11, PUP11 | purine permease 11 | chr1:16892641-16895465 FORWARD LENGTH=1751	1
ath-miR156d-3p	GCUCACUCUCUUUUUGUCAUAAC	AT5G57760.1	3	17.01	1	23	421	443	GCUCACUCUCUUUUUGUCAUAAC	: :: .::.:::::::::::	AGGAGGAAGAAGAGAGAGUGAGC	Cleavage	| Symbols: | unknown protein; Has 5 Blast hits to 5 proteins in 2 species: Archae - 0; Bacteria - 0; Metazoa - 0; Fungi - 0; Plants - 5; Viruses - 0; Other Eukaryotes - 0 (source: NCBI BLink). | chr5:23400715-23401267 FORWARD LENGTH=553	1				ath-miR157d	UGACAGAAGAUAGAGAGCAC	AT1G44750.3	3	15.957	1	20	944	963	UGACAGAAGAUAGAGAGCAC	::::::::::. :::::..	CUGCUCUCUAUUCUCUGUUG	Cleavage	| Symbols: ATPUP11, PUP11 | purine permease 11 | chr1:16893723-16895465 FORWARD LENGTH=1743	1
ath-miR156d-3p	GCUCACUCUCUUUUUGUCAUAAC	AT4G15630.1	3	23.005	1	23	142	164	GCUCACUCUCUUUUUGUCAUAAC	: :: ::::::::::::.:.	GAAAGGAAAAAAAGAGAGUGGGU	Cleavage	| Symbols: | Uncharacterised protein family (UPF0497) | chr4:8917430-8918852 FORWARD LENGTH=839	1				ath-miR157d	UGACAGAAGAUAGAGAGCAC	AT1G62010.1	3	19.847	1	20	1403	1422	UGACAGAAGAUAGAGAGCAC	::.:.:.:.:.::::::.:	UUGUUUUUUGUUUUCUGUUA	Cleavage	| Symbols: | Mitochondrial transcription termination factor family protein | chr1:22915745-22917330 FORWARD LENGTH=1586	1
ath-miR156d-3p	GCUCACUCUCUUUUUGUCAUAAC	AT5G54790.1	3.5	19.523	1	23	557	579	GCUCACUCUCUUUUUGUCAUAAC	:: ::::..:.:: ::::::::.	GUGAUGAUGAGAAAAGAGUGAGU	Translation	| Symbols: | unknown protein; BEST Arabidopsis thaliana protein match is: unknown protein (TAIR:AT1G50930.1); Has 53 Blast hits to 53 proteins in 10 species: Archae - 0; Bacteria - 0; Metazoa - 0; Fungi - 0; Plants - 53; Viruses - 0; Other Eukaryotes - 0 (source: NCBI BLink). | chr5:22253986-22255663 REVERSE LENGTH=881	1				ath-miR157d	UGACAGAAGAUAGAGAGCAC	AT1G44750.1	3	15.957	1	20	687	706	UGACAGAAGAUAGAGAGCAC	::::::::::. :::::..	CUGCUCUCUAUUCUCUGUUG	Cleavage	| Symbols: ATPUP11, PUP11 | purine permease 11 | chr1:16892639-16895465 FORWARD LENGTH=1486	1
ath-miR156d-3p	GCUCACUCUCUUUUUGUCAUAAC	AT1G49560.1	3.5	9.075	1	23	1283	1305	GCUCACUCUCUUUUUGUCAUAAC	:: :::.::::::::::	AUAGAGAAAAAGAGAGAGUGAGG	Cleavage	| Symbols: | Homeodomain-like superfamily protein | chr1:18342554-18344363 FORWARD LENGTH=1435	2				ath-miR157d	UGACAGAAGAUAGAGAGCAC	AT5G38610.1	3	20.672	1	20	580	598	UGACAGAAGAUAGAGAGCAC	:::::::: ::::::::::	AUGCUCUCU-UCUUCUGUCA	Translation	| Symbols: | Plant invertase/pectin methylesterase inhibitor superfamily protein | chr5:15460691-15461459 REVERSE LENGTH=769	1
ath-miR156d-3p	GCUCACUCUCUUUUUGUCAUAAC	AT3G51140.1	3.5	13.497	1	23	1269	1291	GCUCACUCUCUUUUUGUCAUAAC	:.:::::.:.:::::: :::	CAUGUGACAGAGAGAGAGAGAGA	Cleavage	| Symbols: | Protein of unknown function (DUF3353) | chr3:18997600-18999904 FORWARD LENGTH=1636	1				ath-miR157d	UGACAGAAGAUAGAGAGCAC	AT1G71400.1	3	12.99	1	20	2250	2269	UGACAGAAGAUAGAGAGCAC	::: :::: :.::::::::	CUGCACUCUCUUUUCUGUCA	Translation	| Symbols: AtRLP12, RLP12 | receptor like protein 12 | chr1:26909835-26912597 FORWARD LENGTH=2763	1
ath-miR156d-3p	GCUCACUCUCUUUUUGUCAUAAC	AT3G59910.1	3.5	15.119	1	23	1933	1955	GCUCACUCUCUUUUUGUCAUAAC	::: ::: ::::.:.:::: :::	GUUUUGAAAAAAGGGGAGUCAGC	Cleavage	| Symbols: | Ankyrin repeat family protein | chr3:22130483-22133583 REVERSE LENGTH=2480	1				ath-miR157d	UGACAGAAGAUAGAGAGCAC	AT2G33810.1	3	15.985	1	20	787	806	UGACAGAAGAUAGAGAGCAC	::::. :: ::::::::::	UUGCUUACUCUCUUCUGUCA	Translation	| Symbols: SPL3 | squamosa promoter binding protein-like 3 | chr2:14305001-14306072 FORWARD LENGTH=981	1
ath-miR156d-3p	GCUCACUCUCUUUUUGUCAUAAC	AT3G28560.1	3.5	11.608	1	23	386	408	GCUCACUCUCUUUUUGUCAUAAC	:: ::.::: ::::::::::.	AGUAAGAUAAAUAGAGAGUGAGU	Cleavage	| Symbols: | BCS1 AAA-type ATPase | chr3:10707096-10708479 FORWARD LENGTH=1384	1				ath-miR157d	UGACAGAAGAUAGAGAGCAC	AT3G17675.1	3	9.6	1	20	51	70	UGACAGAAGAUAGAGAGCAC	: ::::.:::::::: :::	UUUCUCUUUAUCUUCUCUCA	Cleavage	| Symbols: | Cupredoxin superfamily protein | chr3:6042244-6042850 REVERSE LENGTH=390	1
ath-miR156d-3p	GCUCACUCUCUUUUUGUCAUAAC	AT2G14130.1	3.5	15.901	1	23	1465	1487	GCUCACUCUCUUUUUGUCAUAAC	:: ::.::.:::::::: :::	AAUAGGAUAAGAAGAGAGUUAGC	Cleavage	| Symbols: | transposable element gene | chr2:5960800-5965445 FORWARD LENGTH=2427	1				ath-miR157d	UGACAGAAGAUAGAGAGCAC	AT2G03750.1	3.5	9.614	1	20	1104	1123	UGACAGAAGAUAGAGAGCAC	:::.:.:.: ::::.:::::	GUGUUUUUUUUCUUUUGUCA	Translation	| Symbols: | P-loop containing nucleoside triphosphate hydrolases superfamily protein | chr2:1147807-1149061 REVERSE LENGTH=1255	1
ath-miR156d-3p	GCUCACUCUCUUUUUGUCAUAAC	AT5G35670.1	3.5	13.825	1	23	863	885	GCUCACUCUCUUUUUGUCAUAAC	::::::::: :.::: ::::	GCAAUGACAAAACGGGAGAGAGC	Translation	| Symbols: iqd33 | IQ-domain 33 | chr5:13856103-13858059 FORWARD LENGTH=1545	1				ath-miR157d	UGACAGAAGAUAGAGAGCAC	AT3G28690.1	3.5	11.227	1	20	838	857	UGACAGAAGAUAGAGAGCAC	:::::: :: ::::.:::.:	GUGCUCACUUUCUUUUGUUA	Translation	| Symbols: | Protein kinase superfamily protein | chr3:10755039-10757868 FORWARD LENGTH=2468	1
ath-miR156d-3p	GCUCACUCUCUUUUUGUCAUAAC	AT3G15160.1	3.5	13.959	1	23	1365	1387	GCUCACUCUCUUUUUGUCAUAAC	: :.: .::::.::::::: :::	GAUGUUGCAAAGAGAGAGUUAGC	Cleavage	| Symbols: | unknown protein; Has 266 Blast hits to 264 proteins in 44 species: Archae - 0; Bacteria - 0; Metazoa - 58; Fungi - 0; Plants - 199; Viruses - 0; Other Eukaryotes - 9 (source: NCBI BLink). | chr3:5104367-5108473 FORWARD LENGTH=2098	1				ath-miR157d	UGACAGAAGAUAGAGAGCAC	AT5G53540.1	3.5	20.265	1	20	1191	1210	UGACAGAAGAUAGAGAGCAC	:::::: ::::::::::	AAGCUCUCAAUCUUCUGUCU	Cleavage	| Symbols: | P-loop containing nucleoside triphosphate hydrolases superfamily protein | chr5:21749286-21751237 REVERSE LENGTH=1625	1
ath-miR156d-3p	GCUCACUCUCUUUUUGUCAUAAC	AT3G63200.1	3.5	20.035	1	23	105	127	GCUCACUCUCUUUUUGUCAUAAC	:.::: :.:.:::::: ::::	ACUGUGAGAGAGAGAGAGAGAGC	Cleavage	| Symbols: PLP9, PLA IIIB | PATATIN-like protein 9 | chr3:23345902-23347564 FORWARD LENGTH=1578	1				ath-miR157d	UGACAGAAGAUAGAGAGCAC	AT5G50130.1	3.5	21.903	1	20	339	358	UGACAGAAGAUAGAGAGCAC	: ::::::::::::: ::..	GAGCUCUCUAUCUUCCGUUG	Cleavage	| Symbols: | NAD(P)-binding Rossmann-fold superfamily protein | chr5:20390015-20393263 FORWARD LENGTH=1281	1
ath-miR156d-3p	GCUCACUCUCUUUUUGUCAUAAC	AT5G18840.1	3.5	12.572	1	23	159	182	GCUCACUCUCUUUUU-GUCAUAAC	::::. ::::::::::::::	AAGAUGAUGAAAAAGAGAGUGAGA	Cleavage	| Symbols: | Major facilitator superfamily protein | chr5:6282881-6286707 FORWARD LENGTH=1830	1				ath-miR157d	UGACAGAAGAUAGAGAGCAC	AT5G50130.2	3.5	21.903	1	20	357	376	UGACAGAAGAUAGAGAGCAC	: ::::::::::::: ::..	GAGCUCUCUAUCUUCCGUUG	Cleavage	| Symbols: | NAD(P)-binding Rossmann-fold superfamily protein | chr5:20389997-20393184 FORWARD LENGTH=1213	1
ath-miR156d-3p	GCUCACUCUCUUUUUGUCAUAAC	AT5G41790.1	3.5	20.372	1	23	2490	2512	GCUCACUCUCUUUUUGUCAUAAC	::::::::::: :::::	ACUCACACAAAAAGAGAAUGAGC	Cleavage	| Symbols: CIP1 | COP1-interactive protein 1 | chr5:16727530-16732847 FORWARD LENGTH=5137	4				ath-miR157d	UGACAGAAGAUAGAGAGCAC	AT3G22104.1	3.5	10.578	1	20	266	285	UGACAGAAGAUAGAGAGCAC	::::::.:.:::::: ::	UUGCUCUUUGUCUUCUUUCU	Cleavage	| Symbols: | Phototropic-responsive NPH3 family protein | chr3:7789376-7792380 FORWARD LENGTH=2160	1
ath-miR156d-3p	GCUCACUCUCUUUUUGUCAUAAC	AT5G41790.1	3.5	15.796	1	23	2025	2047	GCUCACUCUCUUUUUGUCAUAAC	: :.:::::::::::::	ACACAAAGAGAAAGAGAGUGAGC	Cleavage	| Symbols: CIP1 | COP1-interactive protein 1 | chr5:16727530-16732847 FORWARD LENGTH=5137	4				ath-miR157d	UGACAGAAGAUAGAGAGCAC	AT4G14170.1	3.5	9.213	1	20	256	275	UGACAGAAGAUAGAGAGCAC	:::.:::.::::::: ::	UCGCUUUCUGUCUUCUGGCA	Cleavage	| Symbols: | Pentatricopeptide repeat (PPR) superfamily protein | chr4:8176324-8178142 REVERSE LENGTH=1819	1
ath-miR156d-3p	GCUCACUCUCUUUUUGUCAUAAC	AT5G08330.1	3.5	19.05	1	23	988	1010	GCUCACUCUCUUUUUGUCAUAAC	.:::.:.:::::::: :::	AGAGUGAUAGAAAGAGAGAGAGA	Cleavage	| Symbols: | TCP family transcription factor | chr5:2680744-2681813 FORWARD LENGTH=1070	1				ath-miR157d	UGACAGAAGAUAGAGAGCAC	AT4G28660.2	3.5	13.612	1	20	149	168	UGACAGAAGAUAGAGAGCAC	:.:::.:: :::::::::	UGGUUCUUUAACUUCUGUCA	Translation	| Symbols: PSB28 | photosystem II reaction center PSB28 protein | chr4:14149880-14151098 FORWARD LENGTH=890	1
ath-miR156d-3p	GCUCACUCUCUUUUUGUCAUAAC	AT5G57490.1	3.5	17.769	1	23	1229	1252	GCUCACUCUCUUUU-UGUCAUAAC	: :.::: : :::::.::::::::	GAUGUGAAAGAAAAGGGAGUGAGC	Cleavage	| Symbols: VDAC4, ATVDAC4 | voltage dependent anion channel 4 | chr5:23283680-23285934 REVERSE LENGTH=1301	1				ath-miR157d	UGACAGAAGAUAGAGAGCAC	AT4G28660.1	3.5	13.14	1	20	113	132	UGACAGAAGAUAGAGAGCAC	:.:::.:: :::::::::	UGGUUCUUUAACUUCUGUCA	Translation	| Symbols: PSB28 | photosystem II reaction center PSB28 protein | chr4:14149916-14151104 FORWARD LENGTH=815	1
ath-miR156d-3p	GCUCACUCUCUUUUUGUCAUAAC	AT4G25620.1	3.5	20.567	1	23	136	158	GCUCACUCUCUUUUUGUCAUAAC	.:::::.:.:::::: :::	CCGGUGACAGAGAGAGAGAGAGA	Cleavage	| Symbols: | hydroxyproline-rich glycoprotein family protein | chr4:13067186-13069679 REVERSE LENGTH=1994	1				ath-miR157d	UGACAGAAGAUAGAGAGCAC	AT2G47480.1	3.5	18.218	1	20	31	50	UGACAGAAGAUAGAGAGCAC	::::::.:.:.::.:::.	UUGCUCUUUGUUUUUUGUUU	Cleavage	| Symbols: | Protein of unknown function (DUF3511) | chr2:19483919-19484642 REVERSE LENGTH=724	1
ath-miR156d-3p	GCUCACUCUCUUUUUGUCAUAAC	AT3G13175.1	3.5	24.38	1	23	18	40	GCUCACUCUCUUUUUGUCAUAAC	: ::::.:.::::::: :::	GGAAAGACAGAGAGAGAGUUAGC	Cleavage	| Symbols: | unknown protein; FUNCTIONS IN: molecular_function unknown; INVOLVED IN: biological_process unknown; LOCATED IN: endomembrane system; EXPRESSED IN: 18 plant structures; EXPRESSED DURING: 12 growth stages; BEST Arabidopsis thaliana protein match is: unknown protein (TAIR:AT4G16400.1); Has 29 Blast hits to 29 proteins in 8 species: Archae - 0; Bacteria - 0; Metazoa - 0; Fungi - 0; Plant…	1				ath-miR157d	UGACAGAAGAUAGAGAGCAC	AT3G15357.1	3.5	19.535	1	20	499	518	UGACAGAAGAUAGAGAGCAC	::::.:::.:.::.:::.	AUGCUUUCUGUUUUUUGUUU	Cleavage	| Symbols: | unknown protein; INVOLVED IN: biological_process unknown; LOCATED IN: chloroplast; EXPRESSED IN: shoot apex, hypocotyl, root, leaf; Has 6931 Blast hits to 2036 proteins in 230 species: Archae - 7; Bacteria - 933; Metazoa - 1824; Fungi - 836; Plants - 482; Viruses - 218; Other Eukaryotes - 2631 (source: NCBI BLink). | chr3:5187116-5187710 FORWARD LENGTH=595	1
ath-miR156d-3p	GCUCACUCUCUUUUUGUCAUAAC	AT5G52910.1	3.5	13.197	1	23	2765	2787	GCUCACUCUCUUUUUGUCAUAAC	::.:::::::::::::	CAAACACCAGAAAGAGAGUGAGC	Cleavage	| Symbols: ATIM | timeless family protein | chr5:21457627-21463159 REVERSE LENGTH=3573	1				ath-miR157d	UGACAGAAGAUAGAGAGCAC	AT3G57660.1	3.5	16.973	1	20	2455	2474	UGACAGAAGAUAGAGAGCAC	::::::::.:.::. :::.	CUGCUCUCUGUUUUUAGUCG	Cleavage	| Symbols: NRPA1 | nuclear RNA polymerase A1 | chr3:21353746-21362814 FORWARD LENGTH=5013	1
ath-miR156d-3p	GCUCACUCUCUUUUUGUCAUAAC	AT5G14700.1	3.5	19.344	1	23	376	398	GCUCACUCUCUUUUUGUCAUAAC	: ::::::.::: ::::::.	CAGAGGACAAAGAGAAAGUGAGU	Cleavage	| Symbols: | NAD(P)-binding Rossmann-fold superfamily protein | chr5:4740252-4743446 REVERSE LENGTH=1476	1				ath-miR157d	UGACAGAAGAUAGAGAGCAC	AT5G23450.3	3.5	14.343	1	20	2866	2885	UGACAGAAGAUAGAGAGCAC	::.:.:.:.:.::.::::.	UUGUUUUUUGUUUUUUGUCG	Cleavage	| Symbols: ATLCBK1, LCBK1 | long-chain base (LCB) kinase 1 | chr5:7904708-7909585 REVERSE LENGTH=3126	1
ath-miR156d-3p	GCUCACUCUCUUUUUGUCAUAAC	AT3G30440.1	3.5	13.003	1	23	803	825	GCUCACUCUCUUUUUGUCAUAAC	: ::.::.:::::::: :::	AAAAGGAUAAGAAGAGAGUUAGC	Cleavage	| Symbols: | transposable element gene | chr3:12077917-12081875 FORWARD LENGTH=1806	1				ath-miR157d	UGACAGAAGAUAGAGAGCAC	AT5G23450.2	3.5	14.343	1	20	2821	2840	UGACAGAAGAUAGAGAGCAC	::.:.:.:.:.::.::::.	UUGUUUUUUGUUUUUUGUCG	Cleavage	| Symbols: ATLCBK1, LCBK1 | long-chain base (LCB) kinase 1 | chr5:7904753-7909585 REVERSE LENGTH=3036	1
ath-miR156d-3p	GCUCACUCUCUUUUUGUCAUAAC	AT1G32840.1	3.5	12.99	1	23	788	810	GCUCACUCUCUUUUUGUCAUAAC	: ::.::.:::::::: :::	AAAAGGAUAAGAAGAGAGUUAGC	Cleavage	| Symbols: | transposable element gene | chr1:11896546-11899695 REVERSE LENGTH=1836	1				ath-miR157d	UGACAGAAGAUAGAGAGCAC	AT5G23450.1	3.5	14.343	1	20	2651	2670	UGACAGAAGAUAGAGAGCAC	::.:.:.:.:.::.::::.	UUGUUUUUUGUUUUUUGUCG	Cleavage	| Symbols: ATLCBK1, LCBK1 | long-chain base (LCB) kinase 1 | chr5:7904753-7909549 REVERSE LENGTH=2866	1
ath-miR156d-3p	GCUCACUCUCUUUUUGUCAUAAC	AT3G32900.1	3.5	12.933	1	23	908	930	GCUCACUCUCUUUUUGUCAUAAC	: ::.::.:::::::: :::	AAAAGGAUAAGAAGAGAGUUAGC	Cleavage	| Symbols: | transposable element gene | chr3:13458903-13462417 FORWARD LENGTH=1965	1				ath-miR157d	UGACAGAAGAUAGAGAGCAC	AT5G51150.1	3.5	16.965	1	20	1836	1855	UGACAGAAGAUAGAGAGCAC	::.:.:.:::.:::: :::	CUGUUUUUUAUUUUCUUUCA	Cleavage	| Symbols: | Mitochondrial import inner membrane translocase subunit Tim17/Tim22/Tim23 family protein | chr5:20788984-20791808 FORWARD LENGTH=1959	1
ath-miR156d-3p	GCUCACUCUCUUUUUGUCAUAAC	AT3G21500.1	3.5	20.437	1	23	518	540	GCUCACUCUCUUUUUGUCAUAAC	.:.::.:::::::::::	CACCAAGCGAAGAGAGAGUGAGC	Cleavage	| Symbols: DXPS1 | 1-deoxy-D-xylulose 5-phosphate synthase 1 | chr3:7573636-7576623 REVERSE LENGTH=2223	1				ath-miR157d	UGACAGAAGAUAGAGAGCAC	AT1G22000.1	3.5	10.984	1	20	906	925	UGACAGAAGAUAGAGAGCAC	: : ::::: ::::::::::	GAGAUCUCUUUCUUCUGUCA	Translation	| Symbols: | FBD, F-box and Leucine Rich Repeat domains containing protein | chr1:7744189-7747785 FORWARD LENGTH=2504	1
ath-miR156d-3p	GCUCACUCUCUUUUUGUCAUAAC	AT3G21500.2	3.5	20.437	1	23	518	540	GCUCACUCUCUUUUUGUCAUAAC	.:.::.:::::::::::	CACCAAGCGAAGAGAGAGUGAGC	Cleavage	| Symbols: DXPS1 | 1-deoxy-D-xylulose 5-phosphate synthase 1 | chr3:7573634-7576623 REVERSE LENGTH=2228	1				ath-miR157d	UGACAGAAGAUAGAGAGCAC	AT2G39710.1	3.5	18.228	1	20	598	617	UGACAGAAGAUAGAGAGCAC	: : :::.::::::.:::.:	GGGAUCUUUAUCUUUUGUUA	Cleavage	| Symbols: | Eukaryotic aspartyl protease family protein | chr2:16561788-16563380 REVERSE LENGTH=1593	1
ath-miR156d-3p	GCUCACUCUCUUUUUGUCAUAAC	AT1G78882.1	3.5	16.104	1	23	155	177	GCUCACUCUCUUUUUGUCAUAAC	::.:.:.::::::::::	AGAUAGAUAGAGAGAGAGUGAGA	Cleavage	| Symbols: CPuORF56 | conserved peptide upstream open reading frame 56 | chr1:29652633-29655949 REVERSE LENGTH=2246	1				ath-miR157d	UGACAGAAGAUAGAGAGCAC	AT1G26890.1	3.5	11.888	1	20	948	967	UGACAGAAGAUAGAGAGCAC	: : ::::: ::::::::::	GAGAUCUCUUUCUUCUGUCA	Translation	| Symbols: | FBD, F-box and Leucine Rich Repeat domains containing protein | chr1:9317589-9319246 FORWARD LENGTH=1428	1
ath-miR156d-3p	GCUCACUCUCUUUUUGUCAUAAC	AT1G78880.1	3.5	16.104	1	23	155	177	GCUCACUCUCUUUUUGUCAUAAC	::.:.:.::::::::::	AGAUAGAUAGAGAGAGAGUGAGA	Cleavage	| Symbols: | Ubiquitin-specific protease family C19-related protein | chr1:29652633-29655949 REVERSE LENGTH=2246	1				ath-miR157d	UGACAGAAGAUAGAGAGCAC	AT3G56930.1	3.5	14.635	1	20	281	300	UGACAGAAGAUAGAGAGCAC	: ::::::.::::.:::.	CUUCUCUCUGUCUUUUGUUU	Cleavage	| Symbols: | DHHC-type zinc finger family protein | chr3:21073495-21076314 FORWARD LENGTH=2073	1
ath-miR156d-3p	GCUCACUCUCUUUUUGUCAUAAC	AT3G44500.1	3.5	12.992	1	23	1427	1449	GCUCACUCUCUUUUUGUCAUAAC	: ::.::.:::::::: :::	AAAAGGAUAAGAAGAGAGUUAGC	Cleavage	| Symbols: | transposable element gene | chr3:16101417-16106081 FORWARD LENGTH=2418	1				ath-miR157d	UGACAGAAGAUAGAGAGCAC	AT3G56930.2	3.5	14.635	1	20	355	374	UGACAGAAGAUAGAGAGCAC	: ::::::.::::.:::.	CUUCUCUCUGUCUUUUGUUU	Cleavage	| Symbols: | DHHC-type zinc finger family protein | chr3:21073421-21076249 FORWARD LENGTH=1974	1
ath-miR156d-3p	GCUCACUCUCUUUUUGUCAUAAC	AT3G47260.1	3.5	13.285	1	23	1523	1545	GCUCACUCUCUUUUUGUCAUAAC	: ::.::.:::::::: :::	AAAAGGAUAAGAAGAGAGUUAGC	Cleavage	| Symbols: | transposable element gene | chr3:17403129-17407827 FORWARD LENGTH=2463	1				ath-miR157d	UGACAGAAGAUAGAGAGCAC	AT5G35615.1	3.5	11.105	1	20	1775	1794	UGACAGAAGAUAGAGAGCAC	: .::::::::::.:::.	UUAUUCUCUAUCUUUUGUUC	Cleavage	| Symbols: | pseudogene, similar to putative reverse transcriptase, blastp match of 35% identity and 7.1e-37 P-value to GP|20279456|gb|AAM18736.1|AC092548_14|AC092548 putative reverse transcriptase {Oryza sativa (japonica cultivar-group)} | chr5:13821824-13823683 REVERSE LENGTH=1860	1
ath-miR156d-3p	GCUCACUCUCUUUUUGUCAUAAC	AT4G04010.1	3.5	9.352	1	23	1439	1461	GCUCACUCUCUUUUUGUCAUAAC	: ::.::.:::::::: :::	AAAAGGAUAAGAAGAGAGUUAGC	Cleavage	| Symbols: | transposable element gene | chr4:1925652-1930396 REVERSE LENGTH=2511	1				ath-miR157d	UGACAGAAGAUAGAGAGCAC	AT3G20130.1	3.5	17.911	1	20	1630	1649	UGACAGAAGAUAGAGAGCAC	: ::::::::.::.:::.	UUUCUCUCUAUUUUUUGUUU	Cleavage	| Symbols: CYP705A22 | cytochrome P450, family 705, subfamily A, polypeptide 22 | chr3:7026929-7028836 FORWARD LENGTH=1824	1
ath-miR156d-3p	GCUCACUCUCUUUUUGUCAUAAC	AT5G03840.1	3.5	22.493	1	23	324	346	GCUCACUCUCUUUUUGUCAUAAC	: ::.::::.::. .::::::	CGUUUGGCAAAGAGGUGGUGAGC	Cleavage	| Symbols: TFL1, TFL-1 | PEBP (phosphatidylethanolamine-binding protein) family protein | chr5:1024641-1025812 REVERSE LENGTH=669	1				ath-miR157d	UGACAGAAGAUAGAGAGCAC	AT3G20130.2	3.5	17.911	1	20	1546	1565	UGACAGAAGAUAGAGAGCAC	: ::::::::.::.:::.	UUUCUCUCUAUUUUUUGUUU	Cleavage	| Symbols: CYP705A22 | cytochrome P450, family 705, subfamily A, polypeptide 22 | chr3:7026929-7028836 FORWARD LENGTH=1740	1
ath-miR156d-3p	GCUCACUCUCUUUUUGUCAUAAC	AT2G11040.1	3.5	21.04	1	23	1713	1735	GCUCACUCUCUUUUUGUCAUAAC	: ::.::.:::::::: :::	AAAAGGAUAAGAAGAGAGUUAGC	Cleavage	| Symbols: | transposable element gene | chr2:4375864-4379651 REVERSE LENGTH=3788	1				ath-miR157d	UGACAGAAGAUAGAGAGCAC	AT2G01890.1	3.5	4.136	1	20	77	96	UGACAGAAGAUAGAGAGCAC	: .:.:::::.:::::::	AUAUUUUCUAUUUUCUGUCU	Cleavage	| Symbols: PAP8, ATPAP8 | purple acid phosphatase 8 | chr2:396768-399208 REVERSE LENGTH=1265	1
ath-miR156d-3p	GCUCACUCUCUUUUUGUCAUAAC	AT3G32389.1	3.5	20.786	1	23	2658	2680	GCUCACUCUCUUUUUGUCAUAAC	: ::.::.:::::::: :::	AAAAGGAUAAGAAGAGAGUUAGC	Cleavage	| Symbols: | transposable element gene | chr3:13333768-13338330 FORWARD LENGTH=4563	1				ath-miR157d	UGACAGAAGAUAGAGAGCAC	AT2G01890.2	3.5	4.136	1	20	77	96	UGACAGAAGAUAGAGAGCAC	: .:.:::::.:::::::	AUAUUUUCUAUUUUCUGUCU	Cleavage	| Symbols: PAP8, ATPAP8 | purple acid phosphatase 8 | chr2:396768-399208 REVERSE LENGTH=1181	1
ath-miR156d-3p	GCUCACUCUCUUUUUGUCAUAAC	AT2G04980.1	3.5	19.996	1	23	2624	2646	GCUCACUCUCUUUUUGUCAUAAC	: ::.::.:::::::: :::	AAAAGGAUAAGAAGAGAGUUAGC	Cleavage	| Symbols: | transposable element gene | chr2:1751964-1756568 REVERSE LENGTH=4605	1				ath-miR157d	UGACAGAAGAUAGAGAGCAC	AT2G01422.1	3.5	13.088	1	20	271	290	UGACAGAAGAUAGAGAGCAC	:::: :.:.::::.::::	UUGCUGUUUGUCUUUUGUCU	Cleavage	| Symbols: | | chr2:183940-184734 FORWARD LENGTH=795	1
ath-miR156d-3p	GCUCACUCUCUUUUUGUCAUAAC	AT2G15190.1	3.5	18.931	1	23	2648	2670	GCUCACUCUCUUUUUGUCAUAAC	: ::.::.:::::::: :::	AAAAGGAUAAGAAGAGAGUUAGC	Cleavage	| Symbols: | transposable element gene | chr2:6592908-6597558 FORWARD LENGTH=4651	1				ath-miR157d	UGACAGAAGAUAGAGAGCAC	AT5G21150.1	3.5	12.852	1	20	2937	2956	UGACAGAAGAUAGAGAGCAC	: ::::.::: :::::::.	AUACUCUUUAUAUUCUGUCG	Cleavage	| Symbols: AGO9 | Argonaute family protein | chr5:7192239-7198324 FORWARD LENGTH=3018	1
ath-miR156d-3p	GCUCACUCUCUUUUUGUCAUAAC	AT2G06430.1	3.5	17.731	1	23	2654	2676	GCUCACUCUCUUUUUGUCAUAAC	: ::.::.:::::::: :::	AAAAGGAUAAGAAGAGAGUUAGC	Cleavage	| Symbols: | transposable element gene | chr2:2543161-2547826 FORWARD LENGTH=4666	1				ath-miR157d	UGACAGAAGAUAGAGAGCAC	AT1G58190.1	3.5	17.043	1	20	1977	1996	UGACAGAAGAUAGAGAGCAC	: .:::.::::::.:::..	AUUUUCUUUAUCUUUUGUUG	Cleavage	| Symbols: AtRLP9, RLP9 | receptor like protein 9 | chr1:21540632-21544398 FORWARD LENGTH=2955	1
ath-miR156d-3p	GCUCACUCUCUUUUUGUCAUAAC	AT2G02210.1	3.5	18.891	1	23	2656	2678	GCUCACUCUCUUUUUGUCAUAAC	: ::.::.:::::::: :::	AAAAGGAUAAGAAGAGAGUUAGC	Cleavage	| Symbols: | transposable element gene | chr2:577381-582050 REVERSE LENGTH=4670	1				ath-miR157d	UGACAGAAGAUAGAGAGCAC	AT1G60800.1	3.5	10.861	1	20	183	202	UGACAGAAGAUAGAGAGCAC	: .::::::::: .:::::	CUCUUCUCUAUCUCUUGUCA	Cleavage	| Symbols: NIK3 | NSP-interacting kinase 3 | chr1:22383453-22387457 REVERSE LENGTH=2573	1
ath-miR156d-3p	GCUCACUCUCUUUUUGUCAUAAC	AT2G15140.1	3.5	19.518	1	23	2664	2686	GCUCACUCUCUUUUUGUCAUAAC	: ::.::.:::::::: :::	AAAAGGAUAAGAAGAGAGUUAGC	Cleavage	| Symbols: | transposable element gene | chr2:6566709-6571383 FORWARD LENGTH=4675	1				ath-miR157d	UGACAGAAGAUAGAGAGCAC	AT3G61830.1	3.5	12.473	1	20	214	233	UGACAGAAGAUAGAGAGCAC	: ::.:::::.:::: :::	UUUCUUUCUAUUUUCUUUCA	Cleavage	| Symbols: ARF18 | auxin response factor 18 | chr3:22887889-22891435 FORWARD LENGTH=2347	1
ath-miR156e	GCUUACUCUCUCUCUGUCACC	AT3G06540.1	2	19.982	1	21	1917	1937	GCUUACUCUCUCUCUGUCACC	::.:::::.:::.::.:::	AUUGGCAGAGGGAGGGUGAGC	Cleavage	| Symbols: REP, AthREP | Rab escort protein | chr3:2035003-2037788 REVERSE LENGTH=2016	1				ath-miR157d	UGACAGAAGAUAGAGAGCAC	AT3G31510.1	3.5	6.98	1	20	2074	2093	UGACAGAAGAUAGAGAGCAC	::: .::: ::::::::.:	AUGCCUUCUUUCUUCUGUUA	Translation	| Symbols: | pseudogene, hypothetical protein | chr3:12833343-12835647 FORWARD LENGTH=2305	1
ath-miR156e	GCUUACUCUCUCUCUGUCACC	AT5G30510.1	2.5	19.99	1	21	1039	1059	GCUUACUCUCUCUCUGUCACC	:::::::::. ::::::::.	CGUGACAGAGGAAGAGUAAGU	Translation	| Symbols: RPS1, ARRPS1 | ribosomal protein S1 | chr5:11619026-11621298 REVERSE LENGTH=1562	1				ath-miR157d	UGACAGAAGAUAGAGAGCAC	AT3G49050.1	3.5	17.841	1	20	152	171	UGACAGAAGAUAGAGAGCAC	: .:::.:::::::: :::	CUCUUCUUUAUCUUCUCUCA	Cleavage	| Symbols: | alpha/beta-Hydrolases superfamily protein | chr3:18180968-18183752 FORWARD LENGTH=2103	1
ath-miR156e	GCUUACUCUCUCUCUGUCACC	AT5G58490.1	2.5	9.279	1	21	14	34	GCUUACUCUCUCUCUGUCACC	: ::::::::::::: ::::	AGAGACAGAGAGAGAGAAAGC	Cleavage	| Symbols: | NAD(P)-binding Rossmann-fold superfamily protein | chr5:23643018-23644598 FORWARD LENGTH=1168	1				ath-miR157d	UGACAGAAGAUAGAGAGCAC	AT4G19191.1	3.5	17.285	1	20	370	389	UGACAGAAGAUAGAGAGCAC	:::: :::. .::::::::	AUGCUGUCUGGUUUCUGUCA	Translation	| Symbols: | Tetratricopeptide repeat (TPR)-like superfamily protein | chr4:10496228-10498192 FORWARD LENGTH=1965	1
ath-miR156e	GCUUACUCUCUCUCUGUCACC	AT2G16370.1	2.5	21.807	1	21	1093	1113	GCUUACUCUCUCUCUGUCACC	:::::::::::::: :::	CCUGACAGAGAGAGAGGAAGG	Cleavage	| Symbols: THY-1 | thymidylate synthase 1 | chr2:7081783-7084557 REVERSE LENGTH=1924	1				ath-miR157d	UGACAGAAGAUAGAGAGCAC	AT4G12080.1	3.5	11.14	1	20	1328	1347	UGACAGAAGAUAGAGAGCAC	: :::: :::.::::::.:	UUUCUCUGUAUUUUCUGUUA	Cleavage	| Symbols: AHL1, ATAHL1 | AT-hook motif nuclear-localized protein 1 | chr4:7239219-7241494 FORWARD LENGTH=1566	1
ath-miR156e	GCUUACUCUCUCUCUGUCACC	AT5G63260.2	2.5	7.143	1	21	601	621	GCUUACUCUCUCUCUGUCACC	::..::.:::::::::::	AUUGGUAGGGAGAGAGUAAGG	Cleavage	| Symbols: | Zinc finger C-x8-C-x5-C-x3-H type family protein | chr5:25361747-25364769 FORWARD LENGTH=1825	1				ath-miR158a-3p	UCCCAAAUGUAGACAAAGCA	AT1G62860.1	1.5	16.728	1	20	415	434	UCCCAAAUGUAGACAAAGCA	:::::::::::::::::: :	UGCUUUGUCUACAUUUGGCA	Cleavage	| Symbols: | pseudogene of pentatricopeptide (PPR) repeat-containing protein | chr1:23274676-23277017 REVERSE LENGTH=2342	1
ath-miR156e	GCUUACUCUCUCUCUGUCACC	AT5G63260.1	2.5	10.026	1	21	550	570	GCUUACUCUCUCUCUGUCACC	::..::.:::::::::::	AUUGGUAGGGAGAGAGUAAGG	Cleavage	| Symbols: | Zinc finger C-x8-C-x5-C-x3-H type family protein | chr5:25361750-25364714 FORWARD LENGTH=1719	1				ath-miR158a-3p	UCCCAAAUGUAGACAAAGCA	AT1G49910.1	2	16.152	1	20	784	803	UCCCAAAUGUAGACAAAGCA	:.:::::: ::::::::::	GGUUUUGUCAACAUUUGGGA	Translation	| Symbols: BUB3.2 | Transducin/WD40 repeat-like superfamily protein | chr1:18479025-18481475 FORWARD LENGTH=1224	1
ath-miR156e	GCUUACUCUCUCUCUGUCACC	AT3G13175.1	2.5	24.38	1	21	20	40	GCUUACUCUCUCUCUGUCACC	:::::::::::::: :::	AAAGACAGAGAGAGAGUUAGC	Cleavage	| Symbols: | unknown protein; FUNCTIONS IN: molecular_function unknown; INVOLVED IN: biological_process unknown; LOCATED IN: endomembrane system; EXPRESSED IN: 18 plant structures; EXPRESSED DURING: 12 growth stages; BEST Arabidopsis thaliana protein match is: unknown protein (TAIR:AT4G16400.1); Has 29 Blast hits to 29 proteins in 8 species: Archae - 0; Bacteria - 0; Metazoa - 0; Fungi - 0; Plant…	1				ath-miR158a-3p	UCCCAAAUGUAGACAAAGCA	AT4G17565.1	2	21.266	1	20	652	671	UCCCAAAUGUAGACAAAGCA	::::: ::::..:::::::	GGCUUUAUCUAUGUUUGGGA	Cleavage	| Symbols: | F-box family protein with a domain of unknown function (DUF295) | chr4:9782508-9783644 REVERSE LENGTH=1137	1
ath-miR156e	GCUUACUCUCUCUCUGUCACC	AT4G25620.1	3	20.567	1	21	138	158	GCUUACUCUCUCUCUGUCACC	:::::::::::::::: .::	GGUGACAGAGAGAGAGAGAGA	Cleavage	| Symbols: | hydroxyproline-rich glycoprotein family protein | chr4:13067186-13069679 REVERSE LENGTH=1994	1				ath-miR158a-3p	UCCCAAAUGUAGACAAAGCA	AT3G03580.1	2.5	18.289	1	20	645	664	UCCCAAAUGUAGACAAAGCA	::.:::: ::.:::::::::	UGUUUUGCCUGCAUUUGGGA	Cleavage	| Symbols: | Tetratricopeptide repeat (TPR)-like superfamily protein | chr3:860512-863352 REVERSE LENGTH=2841	1
ath-miR156e	GCUUACUCUCUCUCUGUCACC	AT3G51140.1	3	13.497	1	21	1271	1291	GCUUACUCUCUCUCUGUCACC	::::::::::::::: .::	UGUGACAGAGAGAGAGAGAGA	Cleavage	| Symbols: | Protein of unknown function (DUF3353) | chr3:18997600-18999904 FORWARD LENGTH=1636	1				ath-miR158a-3p	UCCCAAAUGUAGACAAAGCA	AT1G64100.1	2.5	12.114	1	20	477	496	UCCCAAAUGUAGACAAAGCA	: :::::::::::::::: :	UUCUUUGUCUACAUUUGGCA	Cleavage	| Symbols: | pentatricopeptide (PPR) repeat-containing protein | chr1:23791585-23793641 FORWARD LENGTH=2001	1
ath-miR156e	GCUUACUCUCUCUCUGUCACC	AT1G78882.1	3	16.104	1	21	157	177	GCUUACUCUCUCUCUGUCACC	::.:::::::::::.::	AUAGAUAGAGAGAGAGUGAGA	Cleavage	| Symbols: CPuORF56 | conserved peptide upstream open reading frame 56 | chr1:29652633-29655949 REVERSE LENGTH=2246	1				ath-miR158a-3p	UCCCAAAUGUAGACAAAGCA	AT1G64100.2	2.5	12.114	1	20	477	496	UCCCAAAUGUAGACAAAGCA	: :::::::::::::::: :	UUCUUUGUCUACAUUUGGCA	Cleavage	| Symbols: | pentatricopeptide (PPR) repeat-containing protein | chr1:23791585-23795563 FORWARD LENGTH=2421	1
ath-miR156e	GCUUACUCUCUCUCUGUCACC	AT1G78880.1	3	16.104	1	21	157	177	GCUUACUCUCUCUCUGUCACC	::.:::::::::::.::	AUAGAUAGAGAGAGAGUGAGA	Cleavage	| Symbols: | Ubiquitin-specific protease family C19-related protein | chr1:29652633-29655949 REVERSE LENGTH=2246	1				ath-miR158a-3p	UCCCAAAUGUAGACAAAGCA	AT2G46590.2	3	19.27	1	20	1053	1072	UCCCAAAUGUAGACAAAGCA	:.:::::.: ::::::::.	AGUUUUGUUUCCAUUUGGGG	Translation	| Symbols: DAG2 | Dof-type zinc finger DNA-binding family protein | chr2:19133040-19134905 FORWARD LENGTH=1236	1
ath-miR156e	GCUUACUCUCUCUCUGUCACC	AT3G63200.1	3	20.035	1	21	107	127	GCUUACUCUCUCUCUGUCACC	:::: :::::::::: .:::	UGUGAGAGAGAGAGAGAGAGC	Cleavage	| Symbols: PLP9, PLA IIIB | PATATIN-like protein 9 | chr3:23345902-23347564 FORWARD LENGTH=1578	1				ath-miR158a-3p	UCCCAAAUGUAGACAAAGCA	AT2G46590.1	3	19.27	1	20	1494	1513	UCCCAAAUGUAGACAAAGCA	:.:::::.: ::::::::.	AGUUUUGUUUCCAUUUGGGG	Translation	| Symbols: DAG2 | Dof-type zinc finger DNA-binding family protein | chr2:19133229-19135289 FORWARD LENGTH=2061	1
ath-miR156e	GCUUACUCUCUCUCUGUCACC	AT5G16930.1	3	15.017	1	21	839	859	GCUUACUCUCUCUCUGUCACC	:::::::::.::: ::::	ACAGACAGAGAGGGAGAAAGC	Cleavage	| Symbols: | AAA-type ATPase family protein | chr5:5568393-5571859 FORWARD LENGTH=2414	1				ath-miR158a-3p	UCCCAAAUGUAGACAAAGCA	AT3G19590.1	3	15.635	1	20	954	973	UCCCAAAUGUAGACAAAGCA	:.:: ::: ::::::::::	GGUUUCGUCAACAUUUGGGA	Translation	| Symbols: BUB3.1 | Transducin/WD40 repeat-like superfamily protein | chr3:6805631-6808593 FORWARD LENGTH=1409	1
ath-miR156e	GCUUACUCUCUCUCUGUCACC	AT2G33815.1	3	15.821	1	21	155	174	GCUUACUCUCUCUCUGUCACC	::::::: :::::::::::	ACUGACAGA-AGAGAGUAAGC	Cleavage	| Symbols: | other RNA | chr2:14305008-14306053 REVERSE LENGTH=951	1				ath-miR158a-3p	UCCCAAAUGUAGACAAAGCA	AT4G07507.1	3	21.372	1	20	1212	1231	UCCCAAAUGUAGACAAAGCA	: :::::::::.::: :::	GGAUUUGUCUACGUUUUGGA	Cleavage	| Symbols: | transposable element gene | chr4:4309156-4310671 FORWARD LENGTH=1516	1
ath-miR156e	GCUUACUCUCUCUCUGUCACC	AT1G48960.1	3	5.593	1	21	5	25	GCUUACUCUCUCUCUGUCACC	: :: :::::::::::.::.	AGAGAGAGAGAGAGAGUGAGU	Cleavage	| Symbols: | Adenine nucleotide alpha hydrolases-like superfamily protein | chr1:18112458-18113733 FORWARD LENGTH=937	1				ath-miR158a-3p	UCCCAAAUGUAGACAAAGCA	AT2G03210.1	3.5	21.939	1	20	1371	1390	UCCCAAAUGUAGACAAAGCA	::::: ::::::::::::	UGCUUGGUCUACAUUUGGUU	Cleavage	| Symbols: FUT2, ATFUT2 | fucosyltransferase 2 | chr2:968335-970018 REVERSE LENGTH=1620	1
ath-miR156e	GCUUACUCUCUCUCUGUCACC	AT1G76520.2	3	24.764	1	21	7	27	GCUUACUCUCUCUCUGUCACC	: :.:::::::::::.::	UUUCAUAGAGAGAGAGUGAGA	Cleavage	| Symbols: | Auxin efflux carrier family protein | chr1:28715155-28717416 FORWARD LENGTH=1529	1				ath-miR158a-3p	UCCCAAAUGUAGACAAAGCA	AT2G03220.1	3.5	21.103	1	20	1491	1510	UCCCAAAUGUAGACAAAGCA	::::: ::::::::::::	UGCUUGGUCUACAUUUGGAU	Cleavage	| Symbols: FT1, ATFUT1, ATFT1, MUR2 | fucosyltransferase 1 | chr2:970259-972407 REVERSE LENGTH=1873	1
ath-miR156e	GCUUACUCUCUCUCUGUCACC	AT3G60420.2	3	16.586	1	21	886	906	GCUUACUCUCUCUCUGUCACC	: ::::::: .::::::::	ACUCACAGAGAAGGAGUAAGC	Translation	| Symbols: | Phosphoglycerate mutase family protein | chr3:22334431-22337494 FORWARD LENGTH=1232	1				ath-miR158a-3p	UCCCAAAUGUAGACAAAGCA	AT5G61010.2	3.5	20.998	1	20	810	830	UCCCAAAUGUAGACAAA-GCA	::: :::::: ::::::::::	UGCAUUUGUCAACAUUUGGGA	Translation	| Symbols: ATEXO70E2, EXO70E2 | exocyst subunit exo70 family protein E2 | chr5:24553841-24556749 FORWARD LENGTH=2805	2
ath-miR156e	GCUUACUCUCUCUCUGUCACC	AT3G60420.3	3	16.586	1	21	695	715	GCUUACUCUCUCUCUGUCACC	: ::::::: .::::::::	ACUCACAGAGAAGGAGUAAGC	Translation	| Symbols: | Phosphoglycerate mutase family protein | chr3:22336013-22337617 FORWARD LENGTH=1164	1				ath-miR158a-3p	UCCCAAAUGUAGACAAAGCA	AT5G61010.1	3.5	20.998	1	20	857	877	UCCCAAAUGUAGACAAA-GCA	::: :::::: ::::::::::	UGCAUUUGUCAACAUUUGGGA	Translation	| Symbols: ATEXO70E2, EXO70E2 | exocyst subunit exo70 family protein E2 | chr5:24553898-24556749 FORWARD LENGTH=2852	2
ath-miR156e	GCUUACUCUCUCUCUGUCACC	AT4G14900.1	3.5	14.712	1	21	651	671	GCUUACUCUCUCUCUGUCACC	::::...:::::: :::.:::	GGUGGUGGAGAGAAAGUGAGC	Cleavage	| Symbols: | FRIGIDA-like protein | chr4:8521522-8523705 REVERSE LENGTH=1934	1				ath-miR158a-3p	UCCCAAAUGUAGACAAAGCA	AT3G15130.1	3.5	17.714	1	20	573	592	UCCCAAAUGUAGACAAAGCA	:::::: :::.:::::::	AGCUUUGGAUACGUUUGGGA	Cleavage	| Symbols: | Tetratricopeptide repeat (TPR)-like superfamily protein | chr3:5097153-5099222 REVERSE LENGTH=2070	1
ath-miR156e	GCUUACUCUCUCUCUGUCACC	AT3G60320.1	3.5	18.128	1	21	884	904	GCUUACUCUCUCUCUGUCACC	:: :::.::::::::: :::.	GGAGACGGAGAGAGAGGAAGU	Cleavage	| Symbols: | Protein of unknown function (DUF630 and DUF632) | chr3:22291886-22295371 REVERSE LENGTH=2721	1				ath-miR158a-3p	UCCCAAAUGUAGACAAAGCA	AT3G43546.1	3.5	18.557	1	20	4537	4556	UCCCAAAUGUAGACAAAGCA	:::: :::::.:::::::	UGCUAGGUCUAUAUUUGGGU	Cleavage	| Symbols: | transposable element gene | chr3:15440476-15446894 REVERSE LENGTH=6419	1
ath-miR156e	GCUUACUCUCUCUCUGUCACC	AT1G08540.1	3.5	10.213	1	21	1739	1760	GCUUACUCUCUCUCUG-UCACC	:::: :::.:::::::::::	AGUGAGCAGGGAGAGAGUAAGA	Cleavage	| Symbols: SIGB, SIG1, SIG2, SIGA, ATSIG1, ABC1, ATSIG2 | RNApolymerase sigma subunit 2 | chr1:2703336-2706845 FORWARD LENGTH=1993	1				ath-miR158a-3p	UCCCAAAUGUAGACAAAGCA	AT1G09040.1	3.5	19.903	1	20	632	651	UCCCAAAUGUAGACAAAGCA	:: : ::: :::::::::::	UGGUCUGUAUACAUUUGGGA	Cleavage	| Symbols: | unknown protein; FUNCTIONS IN: molecular_function unknown; INVOLVED IN: biological_process unknown; LOCATED IN: membrane; EXPRESSED IN: leaf; BEST Arabidopsis thaliana protein match is: unknown protein (TAIR:AT1G09050.1); Has 614 Blast hits to 567 proteins in 104 species: Archae - 2; Bacteria - 12; Metazoa - 344; Fungi - 31; Plants - 81; Viruses - 0; Other Eukaryotes - 144 (source: N…	1
ath-miR156e	GCUUACUCUCUCUCUGUCACC	AT5G57015.1	3.5	21.079	1	21	76	96	GCUUACUCUCUCUCUGUCACC	: ::::::::::::: :::	AGAGACAGAGAGAGAGAAAGA	Cleavage	| Symbols: ckl12 | casein kinase I-like 12 | chr5:23071097-23074843 FORWARD LENGTH=1985	1				ath-miR158a-3p	UCCCAAAUGUAGACAAAGCA	AT3G61170.1	3.5	16.092	1	20	933	952	UCCCAAAUGUAGACAAAGCA	::: ::::::..::::: :	AGCUCUGUCUAUGUUUGGAA	Cleavage	| Symbols: | Tetratricopeptide repeat (TPR)-like superfamily protein | chr3:22638691-22641237 REVERSE LENGTH=2352	1
ath-miR156e	GCUUACUCUCUCUCUGUCACC	AT1G20610.1	3.5	11.173	1	21	7	27	GCUUACUCUCUCUCUGUCACC	: ::.:::::::::::..:	AGAGAUAGAGAGAGAGUGGGA	Cleavage	| Symbols: CYCB2;3 | Cyclin B2;3 | chr1:7134790-7137781 REVERSE LENGTH=1833	1				ath-miR158a-3p	UCCCAAAUGUAGACAAAGCA	AT5G13680.1	3.5	11.827	1	20	2008	2027	UCCCAAAUGUAGACAAAGCA	::: :::. :.::::::::	AGCUAUGUUAAUAUUUGGGA	Translation	| Symbols: ELO2, ABO1 | IKI3 family protein | chr5:4410361-4415471 REVERSE LENGTH=4121	1
ath-miR156e	GCUUACUCUCUCUCUGUCACC	AT1G75660.1	3.5	21.104	1	21	2330	2350	GCUUACUCUCUCUCUGUCACC	::: :::.:::::::::. :	AGUGCCAGGGAGAGAGUAGAC	Cleavage	| Symbols: XRN3, AtXRN3 | 5'-3' exoribonuclease 3 | chr1:28408147-28415117 FORWARD LENGTH=3497	1				ath-miR158a-3p	UCCCAAAUGUAGACAAAGCA	AT4G13620.1	3.5	16.098	1	20	1264	1283	UCCCAAAUGUAGACAAAGCA	: :: ::.:.::::::::.	AGAUUGGUUUGCAUUUGGGG	Cleavage	| Symbols: | Integrase-type DNA-binding superfamily protein | chr4:7932138-7933542 FORWARD LENGTH=1405	1
ath-miR156e	GCUUACUCUCUCUCUGUCACC	AT1G26620.1	3.5	14.81	1	21	44	64	GCUUACUCUCUCUCUGUCACC	: ::.::::::::::: .::	AGAGAUAGAGAGAGAGUUGGC	Cleavage	| Symbols: | Plant protein of unknown function (DUF863) | chr1:9195838-9199669 REVERSE LENGTH=2977	1				ath-miR158a-5p	CUUUGUCUACAAUUUUGGAAA	AT5G22080.1	2	12.921	1	21	755	775	CUUUGUCUACAAUUUUGGAAA	:::::::::: :::::.::	CCUCCAAAAUUGAAGACAGAG	Cleavage	| Symbols: | Chaperone DnaJ-domain superfamily protein | chr5:7310378-7313619 REVERSE LENGTH=1042	1
ath-miR156e	GCUUACUCUCUCUCUGUCACC	AT1G75730.2	3.5	14.986	1	21	18	38	GCUUACUCUCUCUCUGUCACC	::::::::::: :::::	CGAAACAGAGAGAGAAUAAGC	Cleavage	| Symbols: | unknown protein; FUNCTIONS IN: molecular_function unknown; INVOLVED IN: biological_process unknown; EXPRESSED IN: 22 plant structures; EXPRESSED DURING: 12 growth stages. | chr1:28435710-28439769 REVERSE LENGTH=2405	1				ath-miR158a-5p	CUUUGUCUACAAUUUUGGAAA	AT5G22080.2	2	12.921	1	21	752	772	CUUUGUCUACAAUUUUGGAAA	:::::::::: :::::.::	CCUCCAAAAUUGAAGACAGAG	Cleavage	| Symbols: | Chaperone DnaJ-domain superfamily protein | chr5:7310171-7313670 REVERSE LENGTH=1246	1
ath-miR156e	GCUUACUCUCUCUCUGUCACC	AT5G21970.1	3.5	19.593	1	21	585	605	GCUUACUCUCUCUCUGUCACC	: ::::::::.:::.: :::	GUUGACAGAGGGAGGGGAAGA	Cleavage	| Symbols: | Ubiquitin carboxyl-terminal hydrolase family protein | chr5:7261600-7263513 FORWARD LENGTH=1629	1				ath-miR158a-5p	CUUUGUCUACAAUUUUGGAAA	AT1G16140.1	2	17.728	1	21	1267	1287	CUUUGUCUACAAUUUUGGAAA	::::::.::::.::..:::	GAUCCAAAGUUGUGGAUGAAG	Cleavage	| Symbols: WAKL3 | pseudogene similar to wall-associated kinase protein family | chr1:5528965-5531255 FORWARD LENGTH=2090	1
ath-miR156e	GCUUACUCUCUCUCUGUCACC	AT1G34780.1	3.5	17.566	1	21	223	243	GCUUACUCUCUCUCUGUCACC	: ::.:::::::::: .:::	AGAGAUAGAGAGAGAGAGAGC	Cleavage	| Symbols: ATAPRL4, APRL4 | APR-like 4 | chr1:12748571-12750383 REVERSE LENGTH=1456	1				ath-miR158a-5p	CUUUGUCUACAAUUUUGGAAA	AT1G16120.1	2	18.925	1	21	1373	1393	CUUUGUCUACAAUUUUGGAAA	::::::.::::.::..:::	GAUCCAAAGUUGUGGAUGAAG	Cleavage	| Symbols: WAKL1 | wall associated kinase-like 1 | chr1:5522639-5524983 FORWARD LENGTH=2193	1
ath-miR156e	GCUUACUCUCUCUCUGUCACC	AT1G34780.2	3.5	17.566	1	21	223	243	GCUUACUCUCUCUCUGUCACC	: ::.:::::::::: .:::	AGAGAUAGAGAGAGAGAGAGC	Cleavage	| Symbols: ATAPRL4, APRL4 | APR-like 4 | chr1:12748571-12750383 REVERSE LENGTH=1369	1				ath-miR158a-5p	CUUUGUCUACAAUUUUGGAAA	AT4G26120.1	2	19.708	1	21	566	586	CUUUGUCUACAAUUUUGGAAA	: :. .:::::::::::::::	UCUUGGAAAUUGUAGACAAAG	Cleavage	| Symbols: | Ankyrin repeat family protein / BTB/POZ domain-containing protein | chr4:13236448-13238487 FORWARD LENGTH=1803	1
ath-miR156e	GCUUACUCUCUCUCUGUCACC	AT2G15140.1	3.5	14.213	1	21	3090	3110	GCUUACUCUCUCUCUGUCACC	:::.::. ::::::::::	UUUGAUAGGCAGAGAGUAAGA	Cleavage	| Symbols: | transposable element gene | chr2:6566709-6571383 FORWARD LENGTH=4675	1				ath-miR158a-5p	CUUUGUCUACAAUUUUGGAAA	AT5G27395.2	2.5	12.619	1	21	929	949	CUUUGUCUACAAUUUUGGAAA	::: ::: :::::.:::::::	UUUGCAACAUUGUGGACAAAG	Cleavage	| Symbols: | Mitochondrial inner membrane translocase complex, subunit Tim44-related protein | chr5:9671496-9674119 REVERSE LENGTH=1274	1
ath-miR156e	GCUUACUCUCUCUCUGUCACC	AT1G31280.1	3.5	15.434	1	21	1731	1751	GCUUACUCUCUCUCUGUCACC	: ::.:::::::::.: .::.	GUUGGCAGAGAGAGGGAGAGU	Cleavage	| Symbols: AGO2 | Argonaute family protein | chr1:11181711-11185344 FORWARD LENGTH=3343	1				ath-miR158a-5p	CUUUGUCUACAAUUUUGGAAA	AT5G27395.1	2.5	12.619	1	21	1117	1137	CUUUGUCUACAAUUUUGGAAA	::: ::: :::::.:::::::	UUUGCAACAUUGUGGACAAAG	Cleavage	| Symbols: | Mitochondrial inner membrane translocase complex, subunit Tim44-related protein | chr5:9671496-9674256 REVERSE LENGTH=1462	1
ath-miR156e	GCUUACUCUCUCUCUGUCACC	AT5G35380.1	3.5	12.164	1	21	1053	1073	GCUUACUCUCUCUCUGUCACC	::.:::::::.::: :::	AAUGGCAGAGAGGGAGAAAGA	Cleavage	| Symbols: | Protein kinase protein with adenine nucleotide alpha hydrolases-like domain | chr5:13593429-13596293 REVERSE LENGTH=2196	1				ath-miR158a-5p	CUUUGUCUACAAUUUUGGAAA	AT1G19390.1	2.5	11.866	1	21	1050	1070	CUUUGUCUACAAUUUUGGAAA	::::::::::::: ::::	ACGCCAAAAUUGUAGAGAAAG	Cleavage	| Symbols: | Wall-associated kinase family protein | chr1:6700772-6703368 REVERSE LENGTH=2367	2
ath-miR156e	GCUUACUCUCUCUCUGUCACC	AT1G06850.2	3.5	23.743	1	21	26	46	GCUUACUCUCUCUCUGUCACC	:::.:::::::::: .::	UUUGAUAGAGAGAGAGAGAGA	Cleavage	| Symbols: AtbZIP52, bZIP52 | basic leucine-zipper 52 | chr1:2105055-2106733 FORWARD LENGTH=1300	1				ath-miR158a-5p	CUUUGUCUACAAUUUUGGAAA	AT3G47580.1	2.5	16.861	1	21	2870	2890	CUUUGUCUACAAUUUUGGAAA	: :.:.:::::: ::::::::	UAUUCGAAAUUGCAGACAAAG	Cleavage	| Symbols: | Leucine-rich repeat protein kinase family protein | chr3:17532648-17536059 FORWARD LENGTH=3324	1
ath-miR156e	GCUUACUCUCUCUCUGUCACC	AT5G47840.1	3.5	19.834	1	21	20	40	GCUUACUCUCUCUCUGUCACC	::::::: :::::::..:	AUUGACAGAAAGAGAGUGGGA	Cleavage	| Symbols: AMK2 | adenosine monophosphate kinase | chr5:19375441-19378339 FORWARD LENGTH=1180	1				ath-miR158a-5p	CUUUGUCUACAAUUUUGGAAA	AT1G79680.1	2.5	12.495	1	21	1409	1429	CUUUGUCUACAAUUUUGGAAA	::::::.: ::::::.:::	AGUCCAAAGUCGUAGACGAAG	Translation	| Symbols: WAKL10, ATWAKL10 | WALL ASSOCIATED KINASE (WAK)-LIKE 10 | chr1:29979973-29982773 REVERSE LENGTH=2549	1
ath-miR156e	GCUUACUCUCUCUCUGUCACC	AT1G77220.1	3.5	22.541	1	21	1657	1677	GCUUACUCUCUCUCUGUCACC	:::..:::.::: ::.:::	UAUGAUGGAGGGAGUGUGAGC	Cleavage	| Symbols: | Protein of unknown function (DUF300) | chr1:29012717-29015803 FORWARD LENGTH=2025	1				ath-miR158a-5p	CUUUGUCUACAAUUUUGGAAA	AT4G22590.1	2.5	13.181	1	21	1724	1744	CUUUGUCUACAAUUUUGGAAA	: :.:: :::::::::::::	UGUUCACAAUUGUAGACAAAC	Cleavage	| Symbols: TPPG | Haloacid dehalogenase-like hydrolase (HAD) superfamily protein | chr4:11893499-11896480 REVERSE LENGTH=1763	1
ath-miR156e	GCUUACUCUCUCUCUGUCACC	AT1G10610.1	3.5	9.996	1	21	236	256	GCUUACUCUCUCUCUGUCACC	: :: :::::::::::.::	AGAGAGAGAGAGAGAGUGAGA	Cleavage	| Symbols: | basic helix-loop-helix (bHLH) DNA-binding superfamily protein | chr1:3506186-3509006 FORWARD LENGTH=1857	3				ath-miR158a-5p	CUUUGUCUACAAUUUUGGAAA	AT4G22592.1	2.5	13.181	1	21	1724	1744	CUUUGUCUACAAUUUUGGAAA	: :.:: :::::::::::::	UGUUCACAAUUGUAGACAAAC	Cleavage	| Symbols: CPuORF27 | conserved peptide upstream open reading frame 27 | chr4:11893499-11896480 REVERSE LENGTH=1763	1
ath-miR156e	GCUUACUCUCUCUCUGUCACC	AT1G10610.1	3.5	11.701	1	21	258	278	GCUUACUCUCUCUCUGUCACC	: :: :::::::::::.::	AGAGAGAGAGAGAGAGUGAGA	Cleavage	| Symbols: | basic helix-loop-helix (bHLH) DNA-binding superfamily protein | chr1:3506186-3509006 FORWARD LENGTH=1857	3				ath-miR158a-5p	CUUUGUCUACAAUUUUGGAAA	AT2G15540.1	2.5	14.924	1	21	846	866	CUUUGUCUACAAUUUUGGAAA	:. :::::::::::::::	GAUUAAAAAUUGUAGACAAAC	Cleavage	| Symbols: | transposable element gene | chr2:6778957-6783018 REVERSE LENGTH=4062	1
ath-miR156e	GCUUACUCUCUCUCUGUCACC	AT1G10610.1	3.5	16.403	1	21	210	230	GCUUACUCUCUCUCUGUCACC	::: :::: :::::::::	AUUGAGAGAGUGAGAGUAAGA	Translation	| Symbols: | basic helix-loop-helix (bHLH) DNA-binding superfamily protein | chr1:3506186-3509006 FORWARD LENGTH=1857	3				ath-miR158a-5p	CUUUGUCUACAAUUUUGGAAA	AT1G17910.1	2.5	14.141	1	21	1448	1468	CUUUGUCUACAAUUUUGGAAA	::::: .:::::::..:::	AAUCCAAUGUUGUAGAUGAAG	Cleavage	| Symbols: | Wall-associated kinase family protein | chr1:6159126-6161615 FORWARD LENGTH=2295	1
ath-miR156e	GCUUACUCUCUCUCUGUCACC	AT4G33490.2	3.5	20.189	1	21	775	795	GCUUACUCUCUCUCUGUCACC	::..::.:.:: :::::::	CUUGGUAGGGGGAAAGUAAGC	Cleavage	| Symbols: | Eukaryotic aspartyl protease family protein | chr4:16108643-16110877 REVERSE LENGTH=1614	1				ath-miR158a-5p	CUUUGUCUACAAUUUUGGAAA	AT3G19270.1	2.5	15.57	1	21	710	730	CUUUGUCUACAAUUUUGGAAA	: ::: :::::.:::::::	ACUACAAUAUUGUGGACAAAG	Cleavage	| Symbols: CYP707A4 | cytochrome P450, family 707, subfamily A, polypeptide 4 | chr3:6673727-6676520 REVERSE LENGTH=1685	1
ath-miR156e	GCUUACUCUCUCUCUGUCACC	AT4G33490.1	3.5	20.189	1	21	574	594	GCUUACUCUCUCUCUGUCACC	::..::.:.:: :::::::	CUUGGUAGGGGGAAAGUAAGC	Cleavage	| Symbols: | Eukaryotic aspartyl protease family protein | chr4:16108759-16110676 REVERSE LENGTH=1381	1				ath-miR158a-5p	CUUUGUCUACAAUUUUGGAAA	AT5G63490.1	3	11.722	1	21	1270	1290	CUUUGUCUACAAUUUUGGAAA	::.:::::::: :::::::	CUUUCAAAAUUGAAGACAAAA	Cleavage	| Symbols: | CBS / octicosapeptide/Phox/Bemp1 (PB1) domains-containing protein | chr5:25418594-25422184 REVERSE LENGTH=1807	1
ath-miR156e	GCUUACUCUCUCUCUGUCACC	AT2G19390.1	3.5	15.48	1	21	4134	4154	GCUUACUCUCUCUCUGUCACC	: ::::: : ::::::::::	GUUGACAAAAAGAGAGUAAGG	Cleavage	| Symbols: | unknown protein; BEST Arabidopsis thaliana protein match is: unknown protein (TAIR:AT4G29790.1); Has 203 Blast hits to 188 proteins in 60 species: Archae - 0; Bacteria - 11; Metazoa - 24; Fungi - 34; Plants - 93; Viruses - 0; Other Eukaryotes - 41 (source: NCBI BLink). | chr2:8389800-8397862 REVERSE LENGTH=4414	1				ath-miR158a-5p	CUUUGUCUACAAUUUUGGAAA	AT1G42550.1	3	12.034	1	21	1280	1300	CUUUGUCUACAAUUUUGGAAA	::...::.::::.::.::::	AUUUUGAAGUUGUGGAUAAAG	Cleavage	| Symbols: PMI1 | plastid movement impaired1 | chr1:15977014-15979952 FORWARD LENGTH=2867	1
ath-miR156e	GCUUACUCUCUCUCUGUCACC	AT5G45430.1	3.5	8.246	1	21	54	74	GCUUACUCUCUCUCUGUCACC	: :: :::::::::: ::::	AGAGAGAGAGAGAGAGAAAGC	Cleavage	| Symbols: | Protein kinase superfamily protein | chr5:18407388-18411977 FORWARD LENGTH=2635	2				ath-miR158a-5p	CUUUGUCUACAAUUUUGGAAA	AT4G08690.2	3	10.708	1	21	10	30	CUUUGUCUACAAUUUUGGAAA	::.. ..:::::::::::::	CUUUUUGGAUUGUAGACAAAG	Cleavage	| Symbols: | Sec14p-like phosphatidylinositol transfer family protein | chr4:5551315-5552956 REVERSE LENGTH=1205	1
ath-miR156e	GCUUACUCUCUCUCUGUCACC	AT5G45428.1	3.5	8.246	1	21	54	74	GCUUACUCUCUCUCUGUCACC	: :: :::::::::: ::::	AGAGAGAGAGAGAGAGAAAGC	Cleavage	| Symbols: CPuORF24 | conserved peptide upstream open reading frame 24 | chr5:18407388-18411967 FORWARD LENGTH=2625	2				ath-miR158a-5p	CUUUGUCUACAAUUUUGGAAA	AT4G16155.1	3	15.172	1	21	1805	1825	CUUUGUCUACAAUUUUGGAAA	: ::..::.::::::::.::	UGUCUGAAGUUGUAGACGAAC	Cleavage	| Symbols: | dihydrolipoyl dehydrogenases | chr4:9153363-9157322 REVERSE LENGTH=2100	1
ath-miR156e	GCUUACUCUCUCUCUGUCACC	AT5G45430.2	3.5	9.259	1	21	106	126	GCUUACUCUCUCUCUGUCACC	: :: :::::::::: ::::	AGAGAGAGAGAGAGAGAAAGC	Cleavage	| Symbols: | Protein kinase superfamily protein | chr5:18407336-18411750 FORWARD LENGTH=2454	2				ath-miR158a-5p	CUUUGUCUACAAUUUUGGAAA	AT2G13280.1	3	11.216	1	21	1121	1141	CUUUGUCUACAAUUUUGGAAA	: :..:::: ::::::.::::	UCUUUAAAAAUGUAGAUAAAG	Cleavage	| Symbols: | transposable element gene | chr2:5509322-5511099 REVERSE LENGTH=1778	1
ath-miR156e	GCUUACUCUCUCUCUGUCACC	AT4G31170.2	3.5	10.116	1	21	1705	1725	GCUUACUCUCUCUCUGUCACC	: :: :::::::::: ::::	AGAGAGAGAGAGAGAGAAAGC	Cleavage	| Symbols: | Protein kinase superfamily protein | chr4:15153182-15155703 REVERSE LENGTH=1953	1				ath-miR158a-5p	CUUUGUCUACAAUUUUGGAAA	AT3G52840.1	3	19.023	1	21	873	893	CUUUGUCUACAAUUUUGGAAA	::.::.::::.::::.::	AAGCCGAAGUUGUGGACAGAG	Cleavage	| Symbols: BGAL2 | beta-galactosidase 2 | chr3:19581113-19586299 FORWARD LENGTH=2517	1
ath-miR156e	GCUUACUCUCUCUCUGUCACC	AT4G31170.1	3.5	10.116	1	21	1596	1616	GCUUACUCUCUCUCUGUCACC	: :: :::::::::: ::::	AGAGAGAGAGAGAGAGAAAGC	Cleavage	| Symbols: | Protein kinase superfamily protein | chr4:15153182-15155703 REVERSE LENGTH=1844	1				ath-miR158a-5p	CUUUGUCUACAAUUUUGGAAA	AT1G32810.2	3	11.689	1	21	776	796	CUUUGUCUACAAUUUUGGAAA	...::.::::::::::::	AGGUUGAAGUUGUAGACAAAG	Cleavage	| Symbols: | RING/FYVE/PHD zinc finger superfamily protein | chr1:11881810-11885843 FORWARD LENGTH=3207	1
ath-miR156e	GCUUACUCUCUCUCUGUCACC	AT4G31170.3	3.5	10.116	1	21	1552	1572	GCUUACUCUCUCUCUGUCACC	: :: :::::::::: ::::	AGAGAGAGAGAGAGAGAAAGC	Cleavage	| Symbols: | Protein kinase superfamily protein | chr4:15153182-15155703 REVERSE LENGTH=1800	1				ath-miR158a-5p	CUUUGUCUACAAUUUUGGAAA	AT5G63320.1	3	16.975	1	21	3567	3587	CUUUGUCUACAAUUUUGGAAA	::.::.::::.:::::.:	AAACCGAAGUUGUGGACAAGG	Cleavage	| Symbols: NPX1 | nuclear protein X1 | chr5:25374413-25379246 REVERSE LENGTH=3649	1
ath-miR156e	GCUUACUCUCUCUCUGUCACC	AT3G49390.2	3.5	9.793	1	21	1374	1394	GCUUACUCUCUCUCUGUCACC	: :: :::::::::: ::::	CGAGAGAGAGAGAGAGAAAGC	Cleavage	| Symbols: CID10 | CTC-interacting domain 10 | chr3:18314527-18317998 REVERSE LENGTH=1712	1				ath-miR158a-5p	CUUUGUCUACAAUUUUGGAAA	AT5G24780.1	3	13.575	1	21	355	375	CUUUGUCUACAAUUUUGGAAA	::::::: :::: ::::::	ACUCCAAAACUGUAAACAAAG	Cleavage	| Symbols: VSP1, ATVSP1 | vegetative storage protein 1 | chr5:8507590-8508957 REVERSE LENGTH=1074	1
ath-miR156e	GCUUACUCUCUCUCUGUCACC	AT3G49390.1	3.5	9.793	1	21	1355	1375	GCUUACUCUCUCUCUGUCACC	: :: :::::::::: ::::	CGAGAGAGAGAGAGAGAAAGC	Cleavage	| Symbols: CID10 | CTC-interacting domain 10 | chr3:18314562-18317998 REVERSE LENGTH=1658	1				ath-miR158a-5p	CUUUGUCUACAAUUUUGGAAA	AT5G24780.2	3	13.575	1	21	355	375	CUUUGUCUACAAUUUUGGAAA	::::::: :::: ::::::	ACUCCAAAACUGUAAACAAAG	Cleavage	| Symbols: VSP1, ATVSP1 | vegetative storage protein 1 | chr5:8507590-8508957 REVERSE LENGTH=1094	1
ath-miR156e	GCUUACUCUCUCUCUGUCACC	AT2G43960.1	3.5	23.596	1	21	1057	1077	GCUUACUCUCUCUCUGUCACC	::: : :::::::::::: :	UGUGCCCGAGAGAGAGUAACC	Cleavage	| Symbols: | SWAP (Suppressor-of-White-APricot)/surp domain-containing protein | chr2:18203312-18204912 REVERSE LENGTH=1481	1				ath-miR158a-5p	CUUUGUCUACAAUUUUGGAAA	AT1G55970.1	3	12.27	1	21	3674	3694	CUUUGUCUACAAUUUUGGAAA	::::.:::: ::::::::	CCACCAAGAUUGAAGACAAAG	Cleavage	| Symbols: HAC04, HAG04, HAC4, HAG4, HAC6 | histone acetyltransferase of the CBP family 4 | chr1:20932129-20938290 REVERSE LENGTH=4693	1
ath-miR156e	GCUUACUCUCUCUCUGUCACC	AT5G66060.1	3.5	15.614	1	21	904	924	GCUUACUCUCUCUCUGUCACC	: ::: ::::::::::..:.	UGAGACUGAGAGAGAGUGGGU	Cleavage	| Symbols: | 2-oxoglutarate (2OG) and Fe(II)-dependent oxygenase superfamily protein | chr5:26419481-26421594 FORWARD LENGTH=1167	1				ath-miR158a-5p	CUUUGUCUACAAUUUUGGAAA	AT1G33811.1	3	21.707	1	21	948	968	CUUUGUCUACAAUUUUGGAAA	:...:..::::.:::::::	GAUUUGAGGUUGUGGACAAAG	Cleavage	| Symbols: | GDSL-like Lipase/Acylhydrolase superfamily protein | chr1:12267866-12269913 FORWARD LENGTH=1388	1
ath-miR156e	GCUUACUCUCUCUCUGUCACC	AT5G66060.2	3.5	15.614	1	21	812	832	GCUUACUCUCUCUCUGUCACC	: ::: ::::::::::..:.	UGAGACUGAGAGAGAGUGGGU	Cleavage	| Symbols: | 2-oxoglutarate (2OG) and Fe(II)-dependent oxygenase superfamily protein | chr5:26419481-26421594 FORWARD LENGTH=933	1				ath-miR158a-5p	CUUUGUCUACAAUUUUGGAAA	AT1G06210.1	3	21.707	1	21	220	240	CUUUGUCUACAAUUUUGGAAA	:::::::: ::.::..:::	AAUCCAAAAUGGUGGAUGAAG	Translation	| Symbols: | ENTH/VHS/GAT family protein | chr1:1897203-1899208 FORWARD LENGTH=1481	1
ath-miR156f-3p	GCUCACUCUCUAUCCGUCACC	AT3G45130.1	3.5	23.188	1	21	1954	1974	GCUCACUCUCUAUCCGUCACC	:::..::::.:.::: ::::	UGUGGUGGAUGGGGAGAGAGC	Cleavage	| Symbols: LAS1 | lanosterol synthase 1 | chr3:16512271-16517522 REVERSE LENGTH=2552	1				ath-miR158a-5p	CUUUGUCUACAAUUUUGGAAA	AT1G06210.2	3	21.707	1	21	220	240	CUUUGUCUACAAUUUUGGAAA	:::::::: ::.::..:::	AAUCCAAAAUGGUGGAUGAAG	Translation	| Symbols: | ENTH/VHS/GAT family protein | chr1:1897203-1899208 FORWARD LENGTH=1661	1
ath-miR156f-3p	GCUCACUCUCUAUCCGUCACC	AT1G22340.1	3.5	9.275	1	21	1240	1260	GCUCACUCUCUAUCCGUCACC	:::::: .:.:.:::::.:.	UGUGACGAGUGGGGAGUGGGU	Cleavage	| Symbols: AtUGT85A7, UGT85A7 | UDP-glucosyl transferase 85A7 | chr1:7890464-7892090 REVERSE LENGTH=1464	1				ath-miR158a-5p	CUUUGUCUACAAUUUUGGAAA	AT1G73680.2	3	16.092	1	21	1309	1329	CUUUGUCUACAAUUUUGGAAA	::..:.: :::::::::::	ACUCUGAGAAUGUAGACAAAG	Cleavage	| Symbols: ALPHA DOX2 | alpha dioxygenase | chr1:27704194-27707518 REVERSE LENGTH=2051	1
ath-miR156f-3p	GCUCACUCUCUAUCCGUCACC	AT5G20280.1	3.5	15.917	1	21	1257	1277	GCUCACUCUCUAUCCGUCACC	: : :::::::::.:::::	UGCGUCGGAUAGAGGGUGAGG	Cleavage	| Symbols: ATSPS1F, SPS1F | sucrose phosphate synthase 1F | chr5:6844714-6850154 REVERSE LENGTH=3569	1				ath-miR158a-5p	CUUUGUCUACAAUUUUGGAAA	AT1G73680.1	3	16.092	1	21	1278	1298	CUUUGUCUACAAUUUUGGAAA	::..:.: :::::::::::	ACUCUGAGAAUGUAGACAAAG	Cleavage	| Symbols: ALPHA DOX2 | alpha dioxygenase | chr1:27703944-27707514 REVERSE LENGTH=2270	1
ath-miR156f-3p	GCUCACUCUCUAUCCGUCACC	AT4G31590.1	3.5	22.291	1	21	2507	2527	GCUCACUCUCUAUCCGUCACC	:: : :::::::: ::::::	UGUUAGGGAUAGAGUGUGAGC	Cleavage	| Symbols: ATCSLC05, CSLC05, ATCSLC5, CSLC5 | Cellulose-synthase-like C5 | chr4:15309506-15312591 REVERSE LENGTH=2717	1				ath-miR158a-5p	CUUUGUCUACAAUUUUGGAAA	AT1G69730.1	3	19.402	1	21	1427	1447	CUUUGUCUACAAUUUUGGAAA	::::::.: ::.:::.:::	AGUCCAAAGUCGUGGACGAAG	Translation	| Symbols: | Wall-associated kinase family protein | chr1:26228632-26231339 REVERSE LENGTH=2450	1
ath-miR156f-3p	GCUCACUCUCUAUCCGUCACC	AT3G54040.1	3.5	17.105	1	21	823	843	GCUCACUCUCUAUCCGUCACC	:: ::::: :::::::::	GAAGAAGGAUACAGAGUGAGC	Translation	| Symbols: | PAR1 protein | chr3:20013761-20015437 REVERSE LENGTH=961	1				ath-miR158a-5p	CUUUGUCUACAAUUUUGGAAA	AT4G31110.1	3	13.46	1	21	1456	1476	CUUUGUCUACAAUUUUGGAAA	::::::.:: ::::..:::	AAUCCAAAGUUAUAGAUGAAG	Translation	| Symbols: | Wall-associated kinase family protein | chr4:15127246-15130021 FORWARD LENGTH=2534	1
ath-miR156f-3p	GCUCACUCUCUAUCCGUCACC	AT4G22285.1	3.5	17.594	1	21	2101	2121	GCUCACUCUCUAUCCGUCACC	: : :::::::::: ::::	UUUUAAGGAUAGAGAGAGAGC	Cleavage	| Symbols: | Ubiquitin C-terminal hydrolases superfamily protein | chr4:11778763-11782680 REVERSE LENGTH=2288	1				ath-miR158a-5p	CUUUGUCUACAAUUUUGGAAA	AT5G39700.1	3	15.62	1	21	270	290	CUUUGUCUACAAUUUUGGAAA	.: ::.::::::::::::	AAGUCUAAGUUGUAGACAAAG	Cleavage	| Symbols: MYB89, AtMYB89 | myb domain protein 89 | chr5:15893761-15894424 REVERSE LENGTH=573	1
ath-miR156g-	CGACAGAAGAGAGUGAGCACC	AT2G33810.1	1.5	15.985	1	21	786	806	CGACAGAAGAGAGUGAGCACC	::::.:::::::::::::	UUUGCUUACUCUCUUCUGUCA	Cleavage	| Symbols: SPL3 | squamosa promoter binding protein-like 3 | chr2:14305001-14306072 FORWARD LENGTH=981	1				ath-miR158a-5p	CUUUGUCUACAAUUUUGGAAA	AT3G53180.1	3	16.537	1	21	1384	1404	CUUUGUCUACAAUUUUGGAAA	: ::: :::::: :::.::::	UCUCCCAAAUUGAAGAUAAAG	Cleavage	| Symbols: | glutamate-ammonia ligases;catalytics;glutamate-ammonia ligases | chr3:19706894-19711439 FORWARD LENGTH=2984	1
ath-miR156g-	CGACAGAAGAGAGUGAGCACC	AT5G43270.3	2	11.987	1	21	1101	1121	CGACAGAAGAGAGUGAGCACC	::::::: ::::::::::::	GGUGCUCUCUCUCUUCUGUCA	Cleavage	| Symbols: SPL2 | squamosa promoter binding protein-like 2 | chr5:17360305-17362973 REVERSE LENGTH=1574	1				ath-miR158a-5p	CUUUGUCUACAAUUUUGGAAA	AT3G10490.1	3.5	16.835	1	21	341	361	CUUUGUCUACAAUUUUGGAAA	:::.:.:.:::: ::::::.:	UUUUCGAGAUUGAAGACAAGG	Cleavage	| Symbols: ANAC051 | NAC domain containing protein 52 | chr3:3267879-3270883 FORWARD LENGTH=1792	1
ath-miR156g-	CGACAGAAGAGAGUGAGCACC	AT5G43270.2	2	11.987	1	21	1148	1168	CGACAGAAGAGAGUGAGCACC	::::::: ::::::::::::	GGUGCUCUCUCUCUUCUGUCA	Cleavage	| Symbols: SPL2 | squamosa promoter binding protein-like 2 | chr5:17360305-17363773 REVERSE LENGTH=1621	1				ath-miR158a-5p	CUUUGUCUACAAUUUUGGAAA	AT3G10490.2	3.5	16.835	1	21	385	405	CUUUGUCUACAAUUUUGGAAA	:::.:.:.:::: ::::::.:	UUUUCGAGAUUGAAGACAAGG	Cleavage	| Symbols: ANAC052, NAC052 | NAC domain containing protein 52 | chr3:3267835-3270883 FORWARD LENGTH=1793	1
ath-miR156g-	CGACAGAAGAGAGUGAGCACC	AT5G43270.1	2	11.987	1	21	1187	1207	CGACAGAAGAGAGUGAGCACC	::::::: ::::::::::::	GGUGCUCUCUCUCUUCUGUCA	Cleavage	| Symbols: SPL2 | squamosa promoter binding protein-like 2 | chr5:17360287-17362975 REVERSE LENGTH=1678	1				ath-miR158a-5p	CUUUGUCUACAAUUUUGGAAA	AT1G48745.1	3.5	14.198	1	21	40	60	CUUUGUCUACAAUUUUGGAAA	:: ..:::::::::::.:::	UUAUUAAAAUUGUAGAUAAAU	Cleavage	| Symbols: | unknown protein; Has 7 Blast hits to 7 proteins in 3 species: Archae - 0; Bacteria - 0; Metazoa - 0; Fungi - 0; Plants - 7; Viruses - 0; Other Eukaryotes - 0 (source: NCBI BLink). | chr1:18030704-18031439 FORWARD LENGTH=736	1
ath-miR156g-	CGACAGAAGAGAGUGAGCACC	AT3G57920.1	2	12.477	1	21	844	864	CGACAGAAGAGAGUGAGCACC	:::::: ::::::::::::	UGUGCUCUCUCUCUUCUGUCA	Cleavage	| Symbols: SPL15 | squamosa promoter binding protein-like 15 | chr3:21444321-21446035 REVERSE LENGTH=1377	1				ath-miR158a-5p	CUUUGUCUACAAUUUUGGAAA	AT1G71866.1	3.5	20.041	1	21	599	619	CUUUGUCUACAAUUUUGGAAA	::: :.:..:::::::.::.:	UUUGCGAGGUUGUAGAUAAGG	Cleavage	| Symbols: | LOCATED IN: endomembrane system; BEST Arabidopsis thaliana protein match is: Putative membrane lipoprotein (TAIR:AT1G34245.1). | chr1:27030427-27031461 REVERSE LENGTH=1035	1
ath-miR156g-	CGACAGAAGAGAGUGAGCACC	AT1G27360.2	2	11.43	1	21	1212	1232	CGACAGAAGAGAGUGAGCACC	:::::: ::::::::::::	CGUGCUCUCUCUCUUCUGUCA	Cleavage	| Symbols: SPL11 | squamosa promoter-like 11 | chr1:9501077-9503869 FORWARD LENGTH=1464	1				ath-miR158a-5p	CUUUGUCUACAAUUUUGGAAA	AT4G03690.1	3.5	10.356	1	21	110	130	CUUUGUCUACAAUUUUGGAAA	:: ::.::::: ::::.::::	UUGCCGAAAUUCUAGAUAAAG	Translation	| Symbols: | transposable element gene | chr4:1631727-1634900 FORWARD LENGTH=1713	1
ath-miR156g-	CGACAGAAGAGAGUGAGCACC	AT1G27360.3	2	11.43	1	21	1239	1259	CGACAGAAGAGAGUGAGCACC	:::::: ::::::::::::	CGUGCUCUCUCUCUUCUGUCA	Cleavage	| Symbols: SPL11 | squamosa promoter-like 11 | chr1:9501777-9503869 FORWARD LENGTH=1491	1				ath-miR158a-5p	CUUUGUCUACAAUUUUGGAAA	AT1G12930.1	3.5	18.53	1	21	1939	1959	CUUUGUCUACAAUUUUGGAAA	:::: ::: :::::::..:::	UUUCGAAACUUGUAGAUGAAG	Cleavage	| Symbols: | ARM repeat superfamily protein | chr1:4398375-4405605 REVERSE LENGTH=3341	1
ath-miR156g-	CGACAGAAGAGAGUGAGCACC	AT5G50670.1	2	14.449	1	21	1101	1121	CGACAGAAGAGAGUGAGCACC	:::::: ::::::::::::	UGUGCUCUCUCUCUUCUGUCA	Cleavage	| Symbols: SPL13B, SPL13 | Squamosa promoter-binding protein-like (SBP domain) transcription factor family protein | chr5:20615704-20617901 REVERSE LENGTH=1497	1				ath-miR158a-5p	CUUUGUCUACAAUUUUGGAAA	AT1G38240.1	3.5	13.647	1	21	1100	1120	CUUUGUCUACAAUUUUGGAAA	::.:::::::: :::: :::	AUUUCAAAAUUGGAGACCAAG	Cleavage	| Symbols: | transposable element gene | chr1:14368341-14369630 FORWARD LENGTH=1290	1
ath-miR156g-	CGACAGAAGAGAGUGAGCACC	AT2G42200.1	2	16.239	1	21	936	956	CGACAGAAGAGAGUGAGCACC	:::::: ::::::::::::	UGUGCUCUCUCUCUUCUGUCA	Cleavage	| Symbols: SPL9, AtSPL9 | squamosa promoter binding protein-like 9 | chr2:17587407-17589630 FORWARD LENGTH=1501	1				ath-miR158a-5p	CUUUGUCUACAAUUUUGGAAA	AT1G38310.1	3.5	13.647	1	21	1119	1139	CUUUGUCUACAAUUUUGGAAA	::.:::::::: :::: :::	AUUUCAAAAUUGGAGACCAAG	Cleavage	| Symbols: | transposable element gene | chr1:14413975-14415294 FORWARD LENGTH=1320	1
ath-miR156g-	CGACAGAAGAGAGUGAGCACC	AT1G27360.1	2	11.43	1	21	1252	1272	CGACAGAAGAGAGUGAGCACC	:::::: ::::::::::::	CGUGCUCUCUCUCUUCUGUCA	Cleavage	| Symbols: SPL11 | squamosa promoter-like 11 | chr1:9501971-9503869 FORWARD LENGTH=1504	1				ath-miR158a-5p	CUUUGUCUACAAUUUUGGAAA	AT3G12550.1	3.5	17.842	1	21	1607	1627	CUUUGUCUACAAUUUUGGAAA	:::..:::::::. ::::.:	GUUCUGAAAUUGUGAACAAGG	Cleavage	| Symbols: | XH/XS domain-containing protein | chr3:3978005-3981762 FORWARD LENGTH=2491	1
ath-miR156g-	CGACAGAAGAGAGUGAGCACC	AT1G27360.4	2	11.43	1	21	1299	1319	CGACAGAAGAGAGUGAGCACC	:::::: ::::::::::::	CGUGCUCUCUCUCUUCUGUCA	Cleavage	| Symbols: SPL11 | squamosa promoter-like 11 | chr1:9501821-9503869 FORWARD LENGTH=1551	1				ath-miR158a-5p	CUUUGUCUACAAUUUUGGAAA	AT3G12550.2	3.5	17.842	1	21	1620	1640	CUUUGUCUACAAUUUUGGAAA	:::..:::::::. ::::.:	GUUCUGAAAUUGUGAACAAGG	Cleavage	| Symbols: | XH/XS domain-containing protein | chr3:3978005-3981761 FORWARD LENGTH=2503	1
ath-miR156g-	CGACAGAAGAGAGUGAGCACC	AT1G27370.3	2	12.296	1	21	1227	1247	CGACAGAAGAGAGUGAGCACC	:::::: ::::::::::::	AGUGCUCUCUCUCUUCUGUCA	Cleavage	| Symbols: SPL10 | squamosa promoter binding protein-like 10 | chr1:9505202-9507328 REVERSE LENGTH=1586	1				ath-miR158a-5p	CUUUGUCUACAAUUUUGGAAA	AT5G15480.1	3.5	14.482	1	21	464	484	CUUUGUCUACAAUUUUGGAAA	: ::::..::::::::.::	CUCCCAAGGUUGUAGACGAAU	Cleavage	| Symbols: | C2H2-type zinc finger family protein | chr5:5025952-5027160 REVERSE LENGTH=1209	1
ath-miR156g-	CGACAGAAGAGAGUGAGCACC	AT5G50570.2	2	14.449	1	21	966	986	CGACAGAAGAGAGUGAGCACC	:::::: ::::::::::::	UGUGCUCUCUCUCUUCUGUCA	Cleavage	| Symbols: SPL13A, SPL13 | Squamosa promoter-binding protein-like (SBP domain) transcription factor family protein | chr5:20582083-20583880 REVERSE LENGTH=1641	1				ath-miR158a-5p	CUUUGUCUACAAUUUUGGAAA	AT4G35260.1	3.5	13.845	1	21	72	92	CUUUGUCUACAAUUUUGGAAA	::::::::: :::::::	AACCCAAAAUUGAAGACAAAA	Cleavage	| Symbols: IDH1, IDH-I | isocitrate dehydrogenase 1 | chr4:16774195-16776325 REVERSE LENGTH=1495	1
ath-miR156g-	CGACAGAAGAGAGUGAGCACC	AT1G27370.4	2	12.296	1	21	1314	1334	CGACAGAAGAGAGUGAGCACC	:::::: ::::::::::::	AGUGCUCUCUCUCUUCUGUCA	Cleavage	| Symbols: SPL10 | squamosa promoter binding protein-like 10 | chr1:9505202-9508322 REVERSE LENGTH=1673	1				ath-miR158a-5p	CUUUGUCUACAAUUUUGGAAA	AT4G12320.1	3.5	9.552	1	21	1059	1079	CUUUGUCUACAAUUUUGGAAA	:.::.::::::.:::::	UAGACGAAGUUGUAGGCAAAG	Cleavage	| Symbols: CYP706A6 | cytochrome P450, family 706, subfamily A, polypeptide 6 | chr4:7314778-7316669 REVERSE LENGTH=1740	1
ath-miR156g-	CGACAGAAGAGAGUGAGCACC	AT5G50570.1	2	14.449	1	21	1101	1121	CGACAGAAGAGAGUGAGCACC	:::::: ::::::::::::	UGUGCUCUCUCUCUUCUGUCA	Cleavage	| Symbols: SPL13A, SPL13 | Squamosa promoter-binding protein-like (SBP domain) transcription factor family protein | chr5:20582083-20584559 REVERSE LENGTH=1776	1				ath-miR158a-5p	CUUUGUCUACAAUUUUGGAAA	AT3G35003.1	3.5	11.238	1	21	162	182	CUUUGUCUACAAUUUUGGAAA	:::.::: :::.::::::	GAUCCGAAAAUGUGGACAAAC	Cleavage	| Symbols: | transposable element gene | chr3:14105722-14106276 REVERSE LENGTH=555	1
ath-miR156g-	CGACAGAAGAGAGUGAGCACC	AT1G27370.2	2	12.296	1	21	1445	1465	CGACAGAAGAGAGUGAGCACC	:::::: ::::::::::::	AGUGCUCUCUCUCUUCUGUCA	Cleavage	| Symbols: SPL10 | squamosa promoter binding protein-like 10 | chr1:9505202-9508481 REVERSE LENGTH=1804	1				ath-miR158a-5p	CUUUGUCUACAAUUUUGGAAA	AT5G37190.1	3.5	14.076	1	21	1451	1471	CUUUGUCUACAAUUUUGGAAA	: .::::.:::::::...::	CUAUCAAAGUUGUAGAUGGAG	Cleavage	| Symbols: CIP4 | COP1-interacting protein 4 | chr5:14723144-14726694 REVERSE LENGTH=2849	1
ath-miR156g-	CGACAGAAGAGAGUGAGCACC	AT1G69170.1	2	17.076	1	21	1296	1316	CGACAGAAGAGAGUGAGCACC	:::::: ::::::::::::	CGUGCUCUCUCUCUUCUGUCA	Cleavage	| Symbols: | Squamosa promoter-binding protein-like (SBP domain) transcription factor family protein | chr1:26005068-26007263 FORWARD LENGTH=1829	1				ath-miR158a-5p	CUUUGUCUACAAUUUUGGAAA	AT1G47900.2	3.5	13.525	1	21	2288	2308	CUUUGUCUACAAUUUUGGAAA	:::..:::::::.::::	AGAGCAAGGUUGUAGAUAAAG	Cleavage	| Symbols: | Plant protein of unknown function (DUF869) | chr1:17647144-17651425 REVERSE LENGTH=3385	1
ath-miR156g-	CGACAGAAGAGAGUGAGCACC	AT1G27370.1	2	12.296	1	21	2367	2387	CGACAGAAGAGAGUGAGCACC	:::::: ::::::::::::	AGUGCUCUCUCUCUUCUGUCA	Cleavage	| Symbols: SPL10 | squamosa promoter binding protein-like 10 | chr1:9505201-9508280 REVERSE LENGTH=2727	1				ath-miR158a-5p	CUUUGUCUACAAUUUUGGAAA	AT1G47900.1	3.5	13.525	1	21	2288	2308	CUUUGUCUACAAUUUUGGAAA	:::..:::::::.::::	AGAGCAAGGUUGUAGAUAAAG	Cleavage	| Symbols: | Plant protein of unknown function (DUF869) | chr1:17647144-17651425 REVERSE LENGTH=3391	1
ath-miR156g-	CGACAGAAGAGAGUGAGCACC	AT1G53160.1	2	21.11	1	21	591	611	CGACAGAAGAGAGUGAGCACC	::::: ::::::::::::	UCUGCUCUCUCUCUUCUGUCA	Cleavage	| Symbols: SPL4 | squamosa promoter binding protein-like 4 | chr1:19806421-19807301 FORWARD LENGTH=803	1				ath-miR158a-5p	CUUUGUCUACAAUUUUGGAAA	AT4G00930.1	3.5	13.873	1	21	2222	2242	CUUUGUCUACAAUUUUGGAAA	: .::::.:::::::...::	CUAUCAAAGUUGUAGAUGGAG	Cleavage	| Symbols: CIP4.1 | COP1-interacting protein 4.1 | chr4:396558-400734 FORWARD LENGTH=3402	1
ath-miR156g-	CGACAGAAGAGAGUGAGCACC	AT3G28690.1	2.5	11.227	1	21	837	857	CGACAGAAGAGAGUGAGCACC	:::::::::.::::.:::.	AGUGCUCACUUUCUUUUGUUA	Cleavage	| Symbols: | Protein kinase superfamily protein | chr3:10755039-10757868 FORWARD LENGTH=2468	1				ath-miR158a-5p	CUUUGUCUACAAUUUUGGAAA	AT3G22630.1	3.5	16.297	1	21	603	623	CUUUGUCUACAAUUUUGGAAA	.:::.::::: :::::::	UGAUCAAGAUUGUUGACAAAG	Cleavage	| Symbols: PBD1, PRCGB | 20S proteasome beta subunit D1 | chr3:8009540-8010844 REVERSE LENGTH=854	1
ath-miR156g-	CGACAGAAGAGAGUGAGCACC	AT3G14380.1	2.5	15.847	1	21	229	249	CGACAGAAGAGAGUGAGCACC	: ::::.:.:::::::: :::	GCUGCUUAUUCUCUUCUCUCG	Cleavage	| Symbols: | Uncharacterised protein family (UPF0497) | chr3:4802952-4803811 REVERSE LENGTH=772	1				ath-miR158a-5p	CUUUGUCUACAAUUUUGGAAA	AT1G15215.3	3.5	19.097	1	21	78	98	CUUUGUCUACAAUUUUGGAAA	: ::..:.:::::::::: .:	UGUCUGAGAUUGUAGACAUGG	Cleavage	| Symbols: | BEST Arabidopsis thaliana protein match is: sequence-specific DNA binding transcription factors;sequence-specific DNA binding (TAIR:AT3G18380.1); Has 35333 Blast hits to 34131 proteins in 2444 species: Archae - 798; Bacteria - 22429; Metazoa - 974; Fungi - 991; Plants - 531; Viruses - 0; Other Eukaryotes - 9610 (source: NCBI BLink). | chr1:5238065-5240033 FORWARD LENGTH=1082	1
ath-miR156g-	CGACAGAAGAGAGUGAGCACC	AT1G53290.1	2.5	18.588	1	21	956	976	CGACAGAAGAGAGUGAGCACC	::::::: .::::::::.:	AAUGCUCACCUUCUUCUGUUG	Cleavage	| Symbols: | Galactosyltransferase family protein | chr1:19871299-19873490 FORWARD LENGTH=1331	1				ath-miR158a-5p	CUUUGUCUACAAUUUUGGAAA	AT1G15215.2	3.5	19.097	1	21	78	98	CUUUGUCUACAAUUUUGGAAA	: ::..:.:::::::::: .:	UGUCUGAGAUUGUAGACAUGG	Cleavage	| Symbols: | BEST Arabidopsis thaliana protein match is: sequence-specific DNA binding transcription factors;sequence-specific DNA binding (TAIR:AT3G18380.1); Has 89 Blast hits to 86 proteins in 16 species: Archae - 0; Bacteria - 0; Metazoa - 0; Fungi - 0; Plants - 89; Viruses - 0; Other Eukaryotes - 0 (source: NCBI BLink). | chr1:5238065-5240051 FORWARD LENGTH=1089	1
ath-miR156g-	CGACAGAAGAGAGUGAGCACC	AT2G43700.1	2.5	20.981	1	21	921	941	CGACAGAAGAGAGUGAGCACC	: : ::..:::::::::::.:	GAUCCUUGCUCUCUUCUGUUG	Cleavage	| Symbols: | Concanavalin A-like lectin protein kinase family protein | chr2:18115092-18118844 FORWARD LENGTH=3207	1				ath-miR158a-5p	CUUUGUCUACAAUUUUGGAAA	AT3G13445.1	3.5	14.284	1	21	1184	1204	CUUUGUCUACAAUUUUGGAAA	::::.:::::. ::::::	UGGCCAAGAUUGUGAACAAAG	Cleavage	| Symbols: TBP1, TFIID-1 | TATA binding protein 1 | chr3:4379793-4382224 FORWARD LENGTH=1223	1
ath-miR156g-	CGACAGAAGAGAGUGAGCACC	AT2G21840.1	3	16.497	1	21	1444	1464	CGACAGAAGAGAGUGAGCACC	: :.::: ::::::::::::	CGGGUUCAAUCUCUUCUGUCG	Cleavage	| Symbols: | Cysteine/Histidine-rich C1 domain family protein | chr2:9307060-9310058 REVERSE LENGTH=2654	1				ath-miR158a-5p	CUUUGUCUACAAUUUUGGAAA	AT3G43144.1	3.5	13.142	1	21	5132	5152	CUUUGUCUACAAUUUUGGAAA	::.::: :::: ::::.:::	AUUUCAACAUUGGAGACGAAG	Cleavage	| Symbols: | transposable element gene | chr3:15124181-15129553 REVERSE LENGTH=5373	2
ath-miR156g-	CGACAGAAGAGAGUGAGCACC	AT3G52590.1	3	18.562	1	21	453	473	CGACAGAAGAGAGUGAGCACC	::::..::.:.::.:::.:	CUUGCUUGCUUUUUUUUGUUG	Cleavage	| Symbols: UBQ1, EMB2167, ERD16, HAP4 | ubiquitin extension protein 1 | chr3:19505629-19506932 FORWARD LENGTH=677	1				ath-miR158a-5p	CUUUGUCUACAAUUUUGGAAA	AT3G13445.2	3.5	14.284	1	21	1287	1307	CUUUGUCUACAAUUUUGGAAA	::::.:::::. ::::::	UGGCCAAGAUUGUGAACAAAG	Cleavage	| Symbols: TBP1, TFIID-1 | TATA binding protein 1 | chr3:4379796-4382224 FORWARD LENGTH=1326	1
ath-miR156g-	CGACAGAAGAGAGUGAGCACC	AT5G35150.1	3	12.197	1	21	687	707	CGACAGAAGAGAGUGAGCACC	::::..::::::: :::.:	UAUGCUUGCUCUCUUGUGUUG	Cleavage	| Symbols: | transposable element gene | chr5:13410611-13412704 FORWARD LENGTH=2094	2				ath-miR158a-5p	CUUUGUCUACAAUUUUGGAAA	AT3G43670.1	3.5	18.773	1	21	701	721	CUUUGUCUACAAUUUUGGAAA	.:::.::::::::::: :	UCAUCAAGAUUGUAGACAAUG	Cleavage	| Symbols: | Copper amine oxidase family protein | chr3:15567099-15569901 FORWARD LENGTH=2276	1
ath-miR156g-	CGACAGAAGAGAGUGAGCACC	AT5G11380.1	3	16.072	1	21	1921	1941	CGACAGAAGAGAGUGAGCACC	::::::::: ::::: :::	CAUGCUCACUCGCUUCUCUCG	Translation	| Symbols: DXPS3 | 1-deoxy-D-xylulose 5-phosphate synthase 3 | chr5:3629998-3633441 FORWARD LENGTH=2468	1				ath-miR158a-5p	CUUUGUCUACAAUUUUGGAAA	AT5G65110.1	3.5	18.956	1	21	857	877	CUUUGUCUACAAUUUUGGAAA	:::::.:::::.:::: :	AAUCCAAGAUUGUGGACAUAA	Cleavage	| Symbols: ACX2, ATACX2 | acyl-CoA oxidase 2 | chr5:26009635-26012514 REVERSE LENGTH=2297	1
ath-miR156g-	CGACAGAAGAGAGUGAGCACC	AT5G11380.2	3	16.177	1	21	1926	1946	CGACAGAAGAGAGUGAGCACC	::::::::: ::::: :::	CAUGCUCACUCGCUUCUCUCG	Translation	| Symbols: DXPS3 | 1-deoxy-D-xylulose 5-phosphate synthase 3 | chr5:3629998-3633441 FORWARD LENGTH=2473	1				ath-miR158a-5p	CUUUGUCUACAAUUUUGGAAA	AT5G65110.2	3.5	18.956	1	21	862	882	CUUUGUCUACAAUUUUGGAAA	:::::.:::::.:::: :	AAUCCAAGAUUGUGGACAUAA	Cleavage	| Symbols: ACX2, ATACX2 | acyl-CoA oxidase 2 | chr5:26009635-26012519 REVERSE LENGTH=2403	1
ath-miR156g-	CGACAGAAGAGAGUGAGCACC	AT3G15270.1	3	8.059	1	21	644	664	CGACAGAAGAGAGUGAGCACC	:::: ::::::::::::	CCCGCUCUCUCUCUUCUGUCA	Cleavage	| Symbols: SPL5 | squamosa promoter binding protein-like 5 | chr3:5140365-5141348 REVERSE LENGTH=897	1				ath-miR158a-5p	CUUUGUCUACAAUUUUGGAAA	AT1G36420.1	3.5	13.323	1	21	641	661	CUUUGUCUACAAUUUUGGAAA	: :.: :::::::::::::	AUGCUACAAUUGUAGACAAAA	Cleavage	| Symbols: | transposable element gene | chr1:13720795-13721659 FORWARD LENGTH=865	1
ath-miR156g-	CGACAGAAGAGAGUGAGCACC	AT2G46850.1	3	12.015	1	21	914	934	CGACAGAAGAGAGUGAGCACC	::.: .::::::::::::	ACUGUUAGCUCUCUUCUGUCU	Cleavage	| Symbols: | Protein kinase superfamily protein | chr2:19251066-19253368 FORWARD LENGTH=1974	1				ath-miR158a-5p	CUUUGUCUACAAUUUUGGAAA	AT1G24460.2	3.5	18.33	1	21	5045	5065	CUUUGUCUACAAUUUUGGAAA	: :::.:.:::: .:::::.:	UAUCCGAGAUUGAGGACAAGG	Cleavage	| Symbols: | unknown protein; FUNCTIONS IN: molecular_function unknown; INVOLVED IN: biological_process unknown; LOCATED IN: cellular_component unknown; EXPRESSED IN: 22 plant structures; EXPRESSED DURING: 14 growth stages; BEST Arabidopsis thaliana protein match is: unknown protein (TAIR:AT4G31570.1). | chr1:8665874-8672506 FORWARD LENGTH=5565	2
ath-miR156g-	CGACAGAAGAGAGUGAGCACC	AT4G02480.1	3	20.591	1	21	1760	1780	CGACAGAAGAGAGUGAGCACC	::.: :.::::::.:::.:	AUUGUUGAUUCUCUUUUGUUG	Cleavage	| Symbols: | AAA-type ATPase family protein | chr4:1081759-1088846 REVERSE LENGTH=4287	1				ath-miR158a-5p	CUUUGUCUACAAUUUUGGAAA	AT1G24460.1	3.5	18.33	1	21	5072	5092	CUUUGUCUACAAUUUUGGAAA	: :::.:.:::: .:::::.:	UAUCCGAGAUUGAGGACAAGG	Cleavage	| Symbols: | unknown protein; FUNCTIONS IN: molecular_function unknown; INVOLVED IN: biological_process unknown; LOCATED IN: cellular_component unknown; EXPRESSED IN: 23 plant structures; EXPRESSED DURING: 14 growth stages; BEST Arabidopsis thaliana protein match is: unknown protein (TAIR:AT4G31570.1); Has 181008 Blast hits to 85359 proteins in 3551 species: Archae - 3290; Bacteria - 48304; Metaz…	2
ath-miR156g-	CGACAGAAGAGAGUGAGCACC	AT1G16660.1	3.5	13.782	1	21	145	165	CGACAGAAGAGAGUGAGCACC	:::.:::::::: :::::.	AGUGUUCACUCUCCUCUGUUU	Cleavage	| Symbols: | transposable element gene | chr1:5692024-5696458 FORWARD LENGTH=4435	1				ath-miR158a-5p	CUUUGUCUACAAUUUUGGAAA	AT1G13040.1	3.5	23.358	1	21	1220	1240	CUUUGUCUACAAUUUUGGAAA	:::..:: :::.:::::.:	AAUCCGGAAAUGUGGACAAGG	Cleavage	| Symbols: | Pentatricopeptide repeat (PPR-like) superfamily protein | chr1:4447647-4449200 FORWARD LENGTH=1554	1
ath-miR156g-	CGACAGAAGAGAGUGAGCACC	AT4G35170.1	3.5	22.831	1	21	439	459	CGACAGAAGAGAGUGAGCACC	:: .:::::::::::::::	GGCCUUCACUCUCUUCUGUCU	Cleavage	| Symbols: | Late embryogenesis abundant (LEA) hydroxyproline-rich glycoprotein family | chr4:16736757-16738437 FORWARD LENGTH=1233	1				ath-miR158a-5p	CUUUGUCUACAAUUUUGGAAA	AT2G36740.1	3.5	17.641	1	21	934	954	CUUUGUCUACAAUUUUGGAAA	:.::.:.:::: :::.:::	AAUUCAGAGUUGUCGACGAAG	Cleavage	| Symbols: SWC2, ATSWC2 | sequence-specific DNA binding transcription factors;DNA binding;DNA binding | chr2:15406690-15409835 REVERSE LENGTH=1569	1
ath-miR156g-	CGACAGAAGAGAGUGAGCACC	AT1G35530.2	3.5	21.636	1	21	3418	3438	CGACAGAAGAGAGUGAGCACC	::: . ::::.::::::::.:	GGUUUACACUUUCUUCUGUUG	Cleavage	| Symbols: | DEAD/DEAH box RNA helicase family protein | chr1:13089869-13097078 FORWARD LENGTH=4298	1				ath-miR158a-5p	CUUUGUCUACAAUUUUGGAAA	AT1G79670.2	3.5	14.529	1	21	1238	1258	CUUUGUCUACAAUUUUGGAAA	::.:::.:: ::::..:::	GAUCUAAAGUUUUAGAUGAAG	Translation	| Symbols: RFO1, WAKL22 | Wall-associated kinase family protein | chr1:29976887-29979337 REVERSE LENGTH=2145	1
ath-miR156g-	CGACAGAAGAGAGUGAGCACC	AT5G32566.1	3.5	15.006	1	21	138	158	CGACAGAAGAGAGUGAGCACC	::::.:::::::::::	CGACCUCAUUCUCUUCUGUCU	Cleavage	| Symbols: | transposable element gene | chr5:12204733-12206865 FORWARD LENGTH=2133	1				ath-miR158a-5p	CUUUGUCUACAAUUUUGGAAA	AT1G79670.1	3.5	14.529	1	21	1362	1382	CUUUGUCUACAAUUUUGGAAA	::.:::.:: ::::..:::	GAUCUAAAGUUUUAGAUGAAG	Translation	| Symbols: RFO1, WAKL22 | Wall-associated kinase family protein | chr1:29976725-29979350 REVERSE LENGTH=2431	1
ath-miR156g-	CGACAGAAGAGAGUGAGCACC	AT1G62150.1	3.5	10.707	1	21	282	302	CGACAGAAGAGAGUGAGCACC	.:::.::::::::::.:	CCAAUUCAUUCUCUUCUGUUG	Cleavage	| Symbols: | Mitochondrial transcription termination factor family protein | chr1:22970029-22971764 REVERSE LENGTH=1736	1				ath-miR158a-5p	CUUUGUCUACAAUUUUGGAAA	AT3G04605.1	3.5	21.394	1	21	2262	2282	CUUUGUCUACAAUUUUGGAAA	:.....::::::::..:::	CGUUUGGGAUUGUAGAUGAAG	Cleavage	| Symbols: | transposable element gene | chr3:1246669-1250395 FORWARD LENGTH=3727	1
ath-miR156g-	CGACAGAAGAGAGUGAGCACC	AT3G13760.1	3.5	5.793	1	21	333	353	CGACAGAAGAGAGUGAGCACC	::::::::::::: :::	CCCUCUCACUCUCUUCUAUCG	Cleavage	| Symbols: | Cysteine/Histidine-rich C1 domain family protein | chr3:4517517-4519475 FORWARD LENGTH=1959	1				ath-miR161.2	UCAAUGCAUUGAAAGUGACUA	AT1G63150.1	0.5	16.156	1	21	986	1006	UCAAUGCAUUGAAAGUGACUA	: ::.::::::::::::::::	UUGUUACUUUCAAUGCAUUGA	Cleavage	| Symbols: | Tetratricopeptide repeat (TPR)-like superfamily protein | chr1:23419396-23421579 FORWARD LENGTH=2049	2
ath-miR156g-	CGACAGAAGAGAGUGAGCACC	AT2G21850.1	3.5	19.1	1	21	1472	1492	CGACAGAAGAGAGUGAGCACC	: :.::: ::::::.:::::	AGGGUUCAAUCUCUUUUGUCG	Cleavage	| Symbols: | Cysteine/Histidine-rich C1 domain family protein | chr2:9315218-9318238 FORWARD LENGTH=2654	1				ath-miR161.2	UCAAUGCAUUGAAAGUGACUA	AT1G63330.1	1	18.98	1	21	764	784	UCAAUGCAUUGAAAGUGACUA	::::::: :::::::::::::	UAGUCACGUUCAAUGCAUUGA	Cleavage	| Symbols: | Pentatricopeptide repeat (PPR) superfamily protein | chr1:23489840-23491519 FORWARD LENGTH=1680	2
ath-miR156g-	CGACAGAAGAGAGUGAGCACC	AT5G67000.1	3.5	7.504	1	21	50	70	CGACAGAAGAGAGUGAGCACC	::::::::: :::.:::.	CAUGCUCACUCCCUUUUGUUC	Translation	| Symbols: | Integrase-type DNA-binding superfamily protein | chr5:26746677-26747281 REVERSE LENGTH=605	1				ath-miR161.2	UCAAUGCAUUGAAAGUGACUA	AT5G41170.1	1	15.968	1	21	881	901	UCAAUGCAUUGAAAGUGACUA	:: ::::::::::::::::::	UAAUCACUUUCAAUGCAUUGA	Cleavage	| Symbols: | Pentatricopeptide repeat (PPR-like) superfamily protein | chr5:16478486-16480584 REVERSE LENGTH=2099	1
ath-miR156g-	CGACAGAAGAGAGUGAGCACC	AT3G23510.1	3.5	15.484	1	21	859	879	CGACAGAAGAGAGUGAGCACC	::::.::::: :::: :::	UCUGCUUACUCUGUUCUUUCG	Cleavage	| Symbols: | Cyclopropane-fatty-acyl-phospholipid synthase | chr3:8427660-8433314 FORWARD LENGTH=3062	1				ath-miR161.2	UCAAUGCAUUGAAAGUGACUA	AT1G62590.1	1	18.702	1	21	1039	1059	UCAAUGCAUUGAAAGUGACUA	::::::: :::::::::::::	UAGUCACGUUCAAUGCAUUGA	Cleavage	| Symbols: | pentatricopeptide (PPR) repeat-containing protein | chr1:23176930-23179248 REVERSE LENGTH=2212	2
ath-miR156g-	CGACAGAAGAGAGUGAGCACC	AT3G07060.1	3.5	15.9	1	21	1352	1372	CGACAGAAGAGAGUGAGCACC	: ::: :.:::::::.:::.	GAUGCACGCUCUCUUUUGUUU	Cleavage	| Symbols: emb1974 | NHL domain-containing protein | chr3:2232606-2237118 FORWARD LENGTH=2684	1				ath-miR161.2	UCAAUGCAUUGAAAGUGACUA	AT1G63630.1	1	17.622	1	21	239	259	UCAAUGCAUUGAAAGUGACUA	: ::.:::::::.::::::::	UUGUUACUUUCAGUGCAUUGA	Cleavage	| Symbols: | Tetratricopeptide repeat (TPR)-like superfamily protein | chr1:23587298-23588220 FORWARD LENGTH=774	1
ath-miR156g-	CGACAGAAGAGAGUGAGCACC	AT5G29040.1	3.5	8.713	1	21	1689	1709	CGACAGAAGAGAGUGAGCACC	: :::: :::::.::.:::.	GAUGCUAACUCUUUUUUGUUA	Cleavage	| Symbols: | pseudogene, hypothetical protein | chr5:11094905-11098337 REVERSE LENGTH=3433	1				ath-miR161.2	UCAAUGCAUUGAAAGUGACUA	AT1G63400.1	1.5	21.491	1	21	989	1009	UCAAUGCAUUGAAAGUGACUA	::::::::::::: :::::::	UAGUCACUUUCAACGCAUUGA	Cleavage	| Symbols: | Pentatricopeptide repeat (PPR) superfamily protein | chr1:23507320-23509053 FORWARD LENGTH=1734	1
ath-miR156g-	CGACAGAAGAGAGUGAGCACC	AT3G17330.2	3.5	18.162	1	21	1140	1160	CGACAGAAGAGAGUGAGCACC	: ::.:.:::.:::::::	UUUUCUUAUUCUUUUCUGUCA	Cleavage	| Symbols: ECT6 | evolutionarily conserved C-terminal region 6 | chr3:5916940-5920188 REVERSE LENGTH=2276	1				ath-miR161.2	UCAAUGCAUUGAAAGUGACUA	AT1G63230.1	1.5	19.085	1	21	927	947	UCAAUGCAUUGAAAGUGACUA	: :: :::::::.::::::::	UUGUAACUUUCAGUGCAUUGA	Cleavage	| Symbols: | Tetratricopeptide repeat (TPR)-like superfamily protein | chr1:23450654-23452311 FORWARD LENGTH=1572	1
ath-miR156g-	CGACAGAAGAGAGUGAGCACC	AT3G17330.1	3.5	18.162	1	21	1269	1289	CGACAGAAGAGAGUGAGCACC	: ::.:.:::.:::::::	UUUUCUUAUUCUUUUCUGUCA	Cleavage	| Symbols: ECT6 | evolutionarily conserved C-terminal region 6 | chr3:5916940-5920188 REVERSE LENGTH=2405	1				ath-miR161.2	UCAAUGCAUUGAAAGUGACUA	AT1G62914.1	2	15.836	1	21	968	988	UCAAUGCAUUGAAAGUGACUA	::::::::::::. :::::::	UAGUCACUUUCAGCGCAUUGA	Cleavage	| Symbols: | pentatricopeptide (PPR) repeat-containing protein | chr1:23301576-23303162 FORWARD LENGTH=1587	1
ath-miR156g-	CGACAGAAGAGAGUGAGCACC	AT3G15355.1	3.5	7.658	1	21	1955	1975	CGACAGAAGAGAGUGAGCACC	::::: ::.:.::.::::	AUUGCUCCCUUUUUUUUGUCC	Cleavage	| Symbols: UBC25, PFU1 | ubiquitin-conjugating enzyme 25 | chr3:5183739-5186929 FORWARD LENGTH=2209	1				ath-miR161.2	UCAAUGCAUUGAAAGUGACUA	AT1G62910.1	2	20.554	1	21	986	1006	UCAAUGCAUUGAAAGUGACUA	::::::::::::. :::::::	UAGUCACUUUCAGCGCAUUGA	Cleavage	| Symbols: | Pentatricopeptide repeat (PPR) superfamily protein | chr1:23299057-23300958 FORWARD LENGTH=1902	1
ath-miR156g-	CGACAGAAGAGAGUGAGCACC	AT4G08103.1	3.5	15.785	1	21	1894	1914	CGACAGAAGAGAGUGAGCACC	::: :::::::::: :::	UCUGCACACUCUCUUCAGUCC	Cleavage	| Symbols: | transposable element gene | chr4:5017421-5020336 FORWARD LENGTH=2916	1				ath-miR161.2	UCAAUGCAUUGAAAGUGACUA	AT1G62930.1	2	21.004	1	21	974	994	UCAAUGCAUUGAAAGUGACUA	::::::::::::. :::::::	UAGUCACUUUCAGCGCAUUGA	Cleavage	| Symbols: | Tetratricopeptide repeat (TPR)-like superfamily protein | chr1:23306534-23308683 FORWARD LENGTH=2150	1
ath-miR156g-	CGACAGAAGAGAGUGAGCACC	AT3G01150.2	3.5	11.507	1	21	1345	1365	CGACAGAAGAGAGUGAGCACC	::.:: .:::.::.:::.:	AUUGUUCUUUCUUUUUUGUUG	Cleavage	| Symbols: PTB | polypyrimidine tract-binding protein 1 | chr3:51583-54506 FORWARD LENGTH=1424	1				ath-miR161.2	UCAAUGCAUUGAAAGUGACUA	AT1G63130.1	2	20.798	1	21	1101	1121	UCAAUGCAUUGAAAGUGACUA	::::::::::::. :::::::	UAGUCACUUUCAGCGCAUUGA	Cleavage	| Symbols: | Tetratricopeptide repeat (TPR)-like superfamily protein | chr1:23412730-23415149 FORWARD LENGTH=2420	1
ath-miR156g-	CGACAGAAGAGAGUGAGCACC	AT1G17610.1	3.5	12.699	1	21	7	27	CGACAGAAGAGAGUGAGCACC	: ::.:.:::.::.:::.:	ACUUCUUAUUCUUUUUUGUUG	Cleavage	| Symbols: | Disease resistance protein (TIR-NBS class) | chr1:6056895-6058357 FORWARD LENGTH=1463	1				ath-miR161.2	UCAAUGCAUUGAAAGUGACUA	AT5G16640.1	2	18.477	1	21	822	842	UCAAUGCAUUGAAAGUGACUA	:: :.:::::::::::.::::	UAUUUACUUUCAAUGCGUUGA	Cleavage	| Symbols: | Pentatricopeptide repeat (PPR) superfamily protein | chr5:5460976-5463017 FORWARD LENGTH=2042	1
ath-miR156g-	CGACAGAAGAGAGUGAGCACC	AT3G01150.1	3.5	11.507	1	21	1432	1452	CGACAGAAGAGAGUGAGCACC	::.:: .:::.::.:::.:	AUUGUUCUUUCUUUUUUGUUG	Cleavage	| Symbols: PTB, ATPTB1, PTB1 | polypyrimidine tract-binding protein 1 | chr3:51583-54506 FORWARD LENGTH=1511	1				ath-miR161.2	UCAAUGCAUUGAAAGUGACUA	AT1G64583.1	2	16.97	1	21	737	757	UCAAUGCAUUGAAAGUGACUA	: :::::::::: :::.::::	UUGUCACUUUCACUGCGUUGA	Cleavage	| Symbols: | Tetratricopeptide repeat (TPR)-like superfamily protein | chr1:23987051-23988740 REVERSE LENGTH=1690	1
ath-miR156g-	CGACAGAAGAGAGUGAGCACC	AT3G19370.1	3.5	6.432	1	21	45	65	CGACAGAAGAGAGUGAGCACC	: ::...::::::.:::.:	UCUUCUUGUUCUCUUUUGUUG	Cleavage	| Symbols: | Plant protein of unknown function (DUF869) | chr3:6710754-6713650 FORWARD LENGTH=2436	1				ath-miR161.2	UCAAUGCAUUGAAAGUGACUA	AT2G41720.2	2	13.135	1	21	952	972	UCAAUGCAUUGAAAGUGACUA	: ::.:::: :::::::::::	UUGUUACUUACAAUGCAUUGA	Cleavage	| Symbols: EMB2654 | Tetratricopeptide repeat (TPR)-like superfamily protein | chr2:17403603-17406722 REVERSE LENGTH=2384	1
ath-miR156g-	CGACAGAAGAGAGUGAGCACC	AT5G58050.1	3.5	15.838	1	21	117	137	CGACAGAAGAGAGUGAGCACC	: ::.:: :::::::::.:	UUUUCUUACACUCUUCUGUUG	Cleavage	| Symbols: SVL4 | SHV3-like 4 | chr5:23494249-23497581 REVERSE LENGTH=2599	1				ath-miR161.2	UCAAUGCAUUGAAAGUGACUA	AT2G41720.1	2	13.135	1	21	1282	1302	UCAAUGCAUUGAAAGUGACUA	: ::.:::: :::::::::::	UUGUUACUUACAAUGCAUUGA	Cleavage	| Symbols: EMB2654 | Tetratricopeptide repeat (TPR)-like superfamily protein | chr2:17403646-17407135 REVERSE LENGTH=2575	1
ath-miR156g-	CGACAGAAGAGAGUGAGCACC	AT2G06780.1	3.5	17.862	1	21	1903	1923	CGACAGAAGAGAGUGAGCACC	::: ::::::.::::: .:	UUUGCACACUCUUUUCUGAUG	Cleavage	| Symbols: | transposable element gene | chr2:2709951-2712872 REVERSE LENGTH=2922	1				ath-miR161.2	UCAAUGCAUUGAAAGUGACUA	AT5G55840.1	2	19.1	1	21	1118	1138	UCAAUGCAUUGAAAGUGACUA	::.::::::::::: ::::	AUGUUACUUUCAAUGCUUUGA	Cleavage	| Symbols: | Pentatricopeptide repeat (PPR) superfamily protein | chr5:22598038-22602566 FORWARD LENGTH=4108	1
ath-miR156g-	CGACAGAAGAGAGUGAGCACC	AT4G00440.3	3.5	14.135	1	21	491	511	CGACAGAAGAGAGUGAGCACC	: .:::.:::::::: :::	CUUCUUCAUUCUCUUCUCUCG	Cleavage	| Symbols: | Protein of unknown function (DUF3741) | chr4:193879-198579 FORWARD LENGTH=3703	1				ath-miR161.2	UCAAUGCAUUGAAAGUGACUA	AT5G65560.1	2.5	17.573	1	21	1197	1217	UCAAUGCAUUGAAAGUGACUA	:: :::::: :::::::::::	UAAUCACUUACAAUGCAUUGA	Cleavage	| Symbols: | Pentatricopeptide repeat (PPR) superfamily protein | chr5:26200014-26203778 REVERSE LENGTH=3588	1
ath-miR156g-	CGACAGAAGAGAGUGAGCACC	AT4G00440.2	3.5	14.135	1	21	491	511	CGACAGAAGAGAGUGAGCACC	: .:::.:::::::: :::	CUUCUUCAUUCUCUUCUCUCG	Cleavage	| Symbols: | Protein of unknown function (DUF3741) | chr4:193879-198579 FORWARD LENGTH=3708	1				ath-miR161.2	UCAAUGCAUUGAAAGUGACUA	AT1G62860.1	2.5	18.913	1	21	989	1009	UCAAUGCAUUGAAAGUGACUA	: ::.:::::::. :::::::	UUGUUACUUUCAGCGCAUUGA	Cleavage	| Symbols: | pseudogene of pentatricopeptide (PPR) repeat-containing protein | chr1:23274676-23277017 REVERSE LENGTH=2342	2
ath-miR156g-	CGACAGAAGAGAGUGAGCACC	AT4G00440.1	3.5	14.135	1	21	491	511	CGACAGAAGAGAGUGAGCACC	: .:::.:::::::: :::	CUUCUUCAUUCUCUUCUCUCG	Cleavage	| Symbols: | Protein of unknown function (DUF3741) | chr4:193879-198579 FORWARD LENGTH=3802	1				ath-miR161.2	UCAAUGCAUUGAAAGUGACUA	AT1G64100.1	2.5	20.938	1	21	1097	1117	UCAAUGCAUUGAAAGUGACUA	: :::::.::::::::::	UUUUAACUUUUAAUGCAUUGA	Cleavage	| Symbols: | pentatricopeptide (PPR) repeat-containing protein | chr1:23791585-23793641 FORWARD LENGTH=2001	1
ath-miR156g-	CGACAGAAGAGAGUGAGCACC	AT1G71400.1	3.5	12.99	1	21	2249	2269	CGACAGAAGAGAGUGAGCACC	: ::: : ::::.:::::::	GCUGCACUCUCUUUUCUGUCA	Cleavage	| Symbols: AtRLP12, RLP12 | receptor like protein 12 | chr1:26909835-26912597 FORWARD LENGTH=2763	1				ath-miR161.2	UCAAUGCAUUGAAAGUGACUA	AT1G64100.2	2.5	20.938	1	21	1097	1117	UCAAUGCAUUGAAAGUGACUA	: :::::.::::::::::	UUUUAACUUUUAAUGCAUUGA	Cleavage	| Symbols: | pentatricopeptide (PPR) repeat-containing protein | chr1:23791585-23795563 FORWARD LENGTH=2421	1
ath-miR164b-3p	CAUGUGCCCAUCUUCACCAUC	AT5G14770.1	2	18.772	1	21	558	578	CAUGUGCCCAUCUUCACCAUC	:::::::::::::::.:.::	GAUGGUGAAGAUGGGUAUAUU	Cleavage	| Symbols: | Tetratricopeptide repeat (TPR)-like superfamily protein | chr5:4772881-4775697 REVERSE LENGTH=2817	1				ath-miR161.2	UCAAUGCAUUGAAAGUGACUA	AT1G63080.1	3	19.33	1	21	1017	1037	UCAAUGCAUUGAAAGUGACUA	::::::::::::: ::::::	UAGUCACUUUCAACUCAUUGA	Cleavage	| Symbols: | Pentatricopeptide repeat (PPR) superfamily protein | chr1:23387631-23390816 REVERSE LENGTH=3186	2
ath-miR164b-3p	CAUGUGCCCAUCUUCACCAUC	AT2G09870.1	2.5	13.851	1	21	2465	2485	CAUGUGCCCAUCUUCACCAUC	.:::::::::::::. .:::	AGUGGUGAAGAUGGGUUUAUG	Cleavage	| Symbols: | transposable element gene | chr2:3733172-3738079 FORWARD LENGTH=4908	1				ath-miR161.2	UCAAUGCAUUGAAAGUGACUA	AT1G63080.1	3	15.831	1	21	1122	1142	UCAAUGCAUUGAAAGUGACUA	: ::::::: :::: ::::::	UUGUCACUUACAAUUCAUUGA	Cleavage	| Symbols: | Pentatricopeptide repeat (PPR) superfamily protein | chr1:23387631-23390816 REVERSE LENGTH=3186	2
ath-miR164b-3p	CAUGUGCCCAUCUUCACCAUC	AT4G09340.1	3	15.663	1	21	393	413	CAUGUGCCCAUCUUCACCAUC	::::::::::::::: .::	CAUGGUGAAGAUGGGCUUAUA	Cleavage	| Symbols: | SPla/RYanodine receptor (SPRY) domain-containing protein | chr4:5924602-5927635 REVERSE LENGTH=1795	1				ath-miR161.2	UCAAUGCAUUGAAAGUGACUA	AT3G16710.1	3	21.724	1	21	773	793	UCAAUGCAUUGAAAGUGACUA	:: ::::::::: :::.::::	UAAUCACUUUCACUGCGUUGA	Cleavage	| Symbols: | Pentatricopeptide repeat (PPR) superfamily protein | chr3:5690020-5691543 FORWARD LENGTH=1524	1
ath-miR164b-3p	CAUGUGCCCAUCUUCACCAUC	AT3G15940.2	3	12.296	1	21	533	553	CAUGUGCCCAUCUUCACCAUC	:: ::::::::::::::	UUCAGUCAAGAUGGGCACAUG	Cleavage	| Symbols: | UDP-Glycosyltransferase superfamily protein | chr3:5393513-5396903 REVERSE LENGTH=2522	1				ath-miR161.2	UCAAUGCAUUGAAAGUGACUA	AT1G63070.1	3	21.311	1	21	959	979	UCAAUGCAUUGAAAGUGACUA	::::: .:::::: :::::::	UAGUCUUUUUCAACGCAUUGA	Cleavage	| Symbols: | pentatricopeptide (PPR) repeat-containing protein | chr1:23385324-23387167 REVERSE LENGTH=1773	1
ath-miR164b-3p	CAUGUGCCCAUCUUCACCAUC	AT3G15940.1	3	12.296	1	21	576	596	CAUGUGCCCAUCUUCACCAUC	:: ::::::::::::::	UUCAGUCAAGAUGGGCACAUG	Cleavage	| Symbols: | UDP-Glycosyltransferase superfamily protein | chr3:5393513-5396759 REVERSE LENGTH=2565	1				ath-miR161.2	UCAAUGCAUUGAAAGUGACUA	AT1G62670.1	3	21.764	1	21	977	997	UCAAUGCAUUGAAAGUGACUA	:: :::::::::. :::::::	UAUUCACUUUCAGCGCAUUGA	Cleavage	| Symbols: RPF2 | rna processing factor 2 | chr1:23204773-23206665 REVERSE LENGTH=1893	2
ath-miR164b-3p	CAUGUGCCCAUCUUCACCAUC	AT1G32750.1	3	19.319	1	21	4496	4516	CAUGUGCCCAUCUUCACCAUC	.:::: :. :::::::::::	UGUGGUCAGCAUGGGCACAUG	Cleavage	| Symbols: HAF01, HAF1, HAC13, GTD1, TAF1 | HAC13 protein (HAC13) | chr1:11846247-11856765 REVERSE LENGTH=6190	1				ath-miR161.2	UCAAUGCAUUGAAAGUGACUA	AT1G06580.1	3	20.974	1	21	873	893	UCAAUGCAUUGAAAGUGACUA	:: :::::::::.::: ::::	UAAUCACUUUCAGUGCUUUGA	Cleavage	| Symbols: | Pentatricopeptide repeat (PPR) superfamily protein | chr1:2014003-2016054 REVERSE LENGTH=2052	1
ath-miR164b-3p	CAUGUGCCCAUCUUCACCAUC	AT5G07530.2	3.5	15.087	1	21	1487	1507	CAUGUGCCCAUCUUCACCAUC	:. ::::.::.::: ::::::	GGAGGUGGAGGUGGCCACAUG	Cleavage	| Symbols: GRP17, ATGRP17, ATGRP-7 | glycine rich protein 17 | chr5:2382468-2384521 REVERSE LENGTH=1726	1				ath-miR161.2	UCAAUGCAUUGAAAGUGACUA	AT4G26800.1	3	16.139	1	21	598	618	UCAAUGCAUUGAAAGUGACUA	:::::::::.:::::: :	UUAUCACUUUCAGUGCAUUAA	Cleavage	| Symbols: | Pentatricopeptide repeat (PPR) superfamily protein | chr4:13489835-13492054 FORWARD LENGTH=1842	1
ath-miR164b-3p	CAUGUGCCCAUCUUCACCAUC	AT5G07530.1	3.5	15.012	1	21	1629	1649	CAUGUGCCCAUCUUCACCAUC	:. ::::.::.::: ::::::	GGAGGUGGAGGUGGCCACAUG	Cleavage	| Symbols: GRP17, ATGRP17, ATGRP-7 | glycine rich protein 17 | chr5:2382468-2384521 REVERSE LENGTH=1868	1				ath-miR161.2	UCAAUGCAUUGAAAGUGACUA	AT4G29380.1	3	17.767	1	21	2117	2137	UCAAUGCAUUGAAAGUGACUA	::.:.: :::::::::::.	CUGUUAUUGUCAAUGCAUUGG	Cleavage	| Symbols: | protein kinase family protein / WD-40 repeat family protein | chr4:14458822-14464859 FORWARD LENGTH=4652	1
ath-miR164b-3p	CAUGUGCCCAUCUUCACCAUC	AT5G28935.1	3.5	16.389	1	21	843	863	CAUGUGCCCAUCUUCACCAUC	:::: ::.::::::.::: :	UAUGGCGAGGAUGGGUACAAG	Cleavage	| Symbols: | transposable element gene | chr5:10974472-10979625 REVERSE LENGTH=5154	1				ath-miR161.2	UCAAUGCAUUGAAAGUGACUA	AT5G60960.1	3	16.194	1	21	988	1008	UCAAUGCAUUGAAAGUGACUA	:: ::::::::::..::::	CAGAGACUUUCAAUGUGUUGA	Cleavage	| Symbols: | Pentatricopeptide repeat (PPR) superfamily protein | chr5:24528250-24530011 REVERSE LENGTH=1762	1
ath-miR164b-3p	CAUGUGCCCAUCUUCACCAUC	AT3G51150.1	3.5	19.737	1	21	351	371	CAUGUGCCCAUCUUCACCAUC	::::::::::::.:.: :	ACGGGUGAAGAUGGGUAUAGG	Cleavage	| Symbols: | ATP binding microtubule motor family protein | chr3:19000856-19006769 FORWARD LENGTH=3779	1				ath-miR161.2	UCAAUGCAUUGAAAGUGACUA	AT1G61180.2	3	8.528	1	21	2889	2909	UCAAUGCAUUGAAAGUGACUA	::: :::::::::::::	CUCUCAAUUUCAAUGCAUUGU	Cleavage	| Symbols: | LRR and NB-ARC domains-containing disease resistance protein | chr1:22551345-22554649 FORWARD LENGTH=3305	1
ath-miR164b-3p	CAUGUGCCCAUCUUCACCAUC	AT3G51150.2	3.5	19.737	1	21	351	371	CAUGUGCCCAUCUUCACCAUC	::::::::::::.:.: :	ACGGGUGAAGAUGGGUAUAGG	Cleavage	| Symbols: | ATP binding microtubule motor family protein | chr3:19000856-19006769 FORWARD LENGTH=3785	1				ath-miR161.2	UCAAUGCAUUGAAAGUGACUA	AT3G23890.2	3	19.717	1	21	1269	1289	UCAAUGCAUUGAAAGUGACUA	.::: .: ::::::::::::	GGGUCUUUGUCAAUGCAUUGA	Cleavage	| Symbols: TOPII, ATTOPII | topoisomerase II | chr3:8624750-8631327 FORWARD LENGTH=4719	1
ath-miR164b-3p	CAUGUGCCCAUCUUCACCAUC	AT1G15210.1	3.5	22.417	1	21	2129	2149	CAUGUGCCCAUCUUCACCAUC	:::::.:::::::: .::	UUUGGUGGAGAUGGGCUUAUU	Cleavage	| Symbols: PDR7, ATPDR7 | pleiotropic drug resistance 7 | chr1:5231348-5236573 REVERSE LENGTH=4533	1				ath-miR161.2	UCAAUGCAUUGAAAGUGACUA	AT3G23890.1	3	19.717	1	21	1269	1289	UCAAUGCAUUGAAAGUGACUA	.::: .: ::::::::::::	GGGUCUUUGUCAAUGCAUUGA	Cleavage	| Symbols: TOPII, ATTOPII | topoisomerase II | chr3:8624750-8631327 FORWARD LENGTH=4824	1
ath-miR164b-3p	CAUGUGCCCAUCUUCACCAUC	AT1G04210.1	3.5	15.869	1	21	2712	2732	CAUGUGCCCAUCUUCACCAUC	.: ::::::::: ::::::	AGUUGUGAAGAUGCGCACAUU	Cleavage	| Symbols: | Leucine-rich repeat protein kinase family protein | chr1:1114405-1119739 FORWARD LENGTH=3986	1				ath-miR161.2	UCAAUGCAUUGAAAGUGACUA	AT2G19780.1	3	16.597	1	21	1428	1448	UCAAUGCAUUGAAAGUGACUA	::.: ::::::: ::::::	AUGUUAGUUUCAAUUCAUUGA	Cleavage	| Symbols: | Leucine-rich repeat (LRR) family protein | chr2:8522678-8525093 REVERSE LENGTH=1945	1
ath-miR164b-3p	CAUGUGCCCAUCUUCACCAUC	AT1G54830.2	3.5	19.953	1	21	307	327	CAUGUGCCCAUCUUCACCAUC	: :: :::::::: ::..:::	GCUGAUGAAGAUGUGCGUAUG	Cleavage	| Symbols: NF-YC3 | nuclear factor Y, subunit C3 | chr1:20451609-20452671 FORWARD LENGTH=982	1				ath-miR161.2	UCAAUGCAUUGAAAGUGACUA	AT2G26790.1	3	17.746	1	21	1175	1195	UCAAUGCAUUGAAAGUGACUA	:::.: ::..::::.::::	AUGUCGCGUUUGAUGCGUUGA	Cleavage	| Symbols: | Pentatricopeptide repeat (PPR) superfamily protein | chr2:11425270-11427669 REVERSE LENGTH=2400	1
ath-miR164b-3p	CAUGUGCCCAUCUUCACCAUC	AT5G63470.2	3.5	17.702	1	21	301	321	CAUGUGCCCAUCUUCACCAUC	: :: :::::::: ::..:::	GCUGAUGAAGAUGUGCGUAUG	Cleavage	| Symbols: NF-YC4 | nuclear factor Y, subunit C4 | chr5:25416068-25417117 REVERSE LENGTH=1050	1				ath-miR161.2	UCAAUGCAUUGAAAGUGACUA	AT3G06250.1	3	15.058	1	21	2263	2283	UCAAUGCAUUGAAAGUGACUA	:: :::::::.::::: ::	CCGUGACUUUCAGUGCAUCGA	Cleavage	| Symbols: FRS7 | FAR1-related sequence 7 | chr3:1888836-1892775 REVERSE LENGTH=3015	1
ath-miR164b-3p	CAUGUGCCCAUCUUCACCAUC	AT5G63470.1	3.5	17.702	1	21	282	302	CAUGUGCCCAUCUUCACCAUC	: :: :::::::: ::..:::	GCUGAUGAAGAUGUGCGUAUG	Cleavage	| Symbols: NF-YC4 | nuclear factor Y, subunit C4 | chr5:25415701-25417098 REVERSE LENGTH=1103	1				ath-miR161.2	UCAAUGCAUUGAAAGUGACUA	AT2G16880.1	3.5	16.721	1	21	1074	1094	UCAAUGCAUUGAAAGUGACUA	:.::.:::: :::: ::::::	UGGUUACUUACAAUACAUUGA	Cleavage	| Symbols: | Pentatricopeptide repeat (PPR) superfamily protein | chr2:7312146-7314533 REVERSE LENGTH=2388	1
ath-miR164b-3p	CAUGUGCCCAUCUUCACCAUC	AT1G54830.1	3.5	19.953	1	21	484	504	CAUGUGCCCAUCUUCACCAUC	: :: :::::::: ::..:::	GCUGAUGAAGAUGUGCGUAUG	Cleavage	| Symbols: NF-YC3 | nuclear factor Y, subunit C3 | chr1:20451083-20452671 FORWARD LENGTH=1159	1				ath-miR161.2	UCAAUGCAUUGAAAGUGACUA	AT2G22190.1	3.5	13.967	1	21	731	751	UCAAUGCAUUGAAAGUGACUA	:. ::::::::.::::.: ::	UGUUCACUUUCGAUGCGUAGA	Cleavage	| Symbols: TPPE | Haloacid dehalogenase-like hydrolase (HAD) superfamily protein | chr2:9433765-9436544 REVERSE LENGTH=1259	1
ath-miR164b-3p	CAUGUGCCCAUCUUCACCAUC	AT1G54830.3	3.5	19.953	1	21	712	732	CAUGUGCCCAUCUUCACCAUC	: :: :::::::: ::..:::	GCUGAUGAAGAUGUGCGUAUG	Cleavage	| Symbols: NF-YC3 | nuclear factor Y, subunit C3 | chr1:20451204-20452671 FORWARD LENGTH=1468	1				ath-miR161.2	UCAAUGCAUUGAAAGUGACUA	AT1G48650.2	3.5	17.171	1	21	3552	3572	UCAAUGCAUUGAAAGUGACUA	:.::.:: ::::::: ::::.	UGGUUACCUUCAAUGGAUUGG	Cleavage	| Symbols: | DEA(D/H)-box RNA helicase family protein | chr1:17989398-17995326 REVERSE LENGTH=3897	1
ath-miR166a-5p	GGACUGUUGUCUGGCUCGAGG	AT1G55050.2	3	13.714	1	21	2640	2660	GGACUGUUGUCUGGCUCGAGG	::::.:::::::.:::..	AGGCGAGUCAGACAAUAGUUU	Cleavage	| Symbols: | unknown protein; FUNCTIONS IN: molecular_function unknown; INVOLVED IN: biological_process unknown; LOCATED IN: cellular_component unknown; EXPRESSED IN: cultured cell; BEST Arabidopsis thaliana protein match is: unknown protein (TAIR:AT1G09040.1); Has 30201 Blast hits to 17322 proteins in 780 species: Archae - 12; Bacteria - 1396; Metazoa - 17338; Fungi - 3422; Plants - 5037; Viruse…	1				ath-miR161.2	UCAAUGCAUUGAAAGUGACUA	AT1G48650.1	3.5	17.171	1	21	3552	3572	UCAAUGCAUUGAAAGUGACUA	:.::.:: ::::::: ::::.	UGGUUACCUUCAAUGGAUUGG	Cleavage	| Symbols: | DEA(D/H)-box RNA helicase family protein | chr1:17989398-17995326 REVERSE LENGTH=4023	1
ath-miR166a-5p	GGACUGUUGUCUGGCUCGAGG	AT1G55050.1	3	13.714	1	21	2644	2664	GGACUGUUGUCUGGCUCGAGG	::::.:::::::.:::..	AGGCGAGUCAGACAAUAGUUU	Cleavage	| Symbols: | unknown protein; FUNCTIONS IN: molecular_function unknown; INVOLVED IN: biological_process unknown; LOCATED IN: cellular_component unknown; EXPRESSED IN: cultured cell; BEST Arabidopsis thaliana protein match is: unknown protein (TAIR:AT1G09040.1); Has 2440 Blast hits to 1999 proteins in 271 species: Archae - 0; Bacteria - 138; Metazoa - 960; Fungi - 166; Plants - 162; Viruses - 14; …	1				ath-miR161.2	UCAAUGCAUUGAAAGUGACUA	AT3G43740.1	3.5	11.944	1	21	849	869	UCAAUGCAUUGAAAGUGACUA	::: :::: :::::.::::.	CAGUAACUUGCAAUGUAUUGG	Cleavage	| Symbols: | Leucine-rich repeat (LRR) family protein | chr3:15644054-15645662 FORWARD LENGTH=946	1
ath-miR166a-5p	GGACUGUUGUCUGGCUCGAGG	AT3G05380.2	3	17.721	1	21	1493	1513	GGACUGUUGUCUGGCUCGAGG	: ::::::::..:.::::.	UGUAGAGCCAGAUGAUAGUCU	Cleavage	| Symbols: ALY2, ATALY2 | DIRP ;Myb-like DNA-binding domain | chr3:1539582-1546396 FORWARD LENGTH=3610	1				ath-miR161.2	UCAAUGCAUUGAAAGUGACUA	AT3G55080.2	3.5	19.835	1	21	269	289	UCAAUGCAUUGAAAGUGACUA	:::: ::::.:::::. :::	AAGUCCCUUUUAAUGCGAUGA	Cleavage	| Symbols: | SET domain-containing protein | chr3:20411399-20415934 REVERSE LENGTH=1480	1
ath-miR166a-5p	GGACUGUUGUCUGGCUCGAGG	AT3G05380.4	3	17.721	1	21	1426	1446	GGACUGUUGUCUGGCUCGAGG	: ::::::::..:.::::.	UGUAGAGCCAGAUGAUAGUCU	Cleavage	| Symbols: ALY2 | DIRP ;Myb-like DNA-binding domain | chr3:1539527-1546469 FORWARD LENGTH=3616	1				ath-miR161.2	UCAAUGCAUUGAAAGUGACUA	AT5G24830.1	3.5	19.647	1	21	502	522	UCAAUGCAUUGAAAGUGACUA	:: .:.::::::::..:::.	AAGCUAUUUUCAAUGUGUUGG	Cleavage	| Symbols: | Tetratricopeptide repeat (TPR)-like superfamily protein | chr5:8530978-8533867 FORWARD LENGTH=2554	1
ath-miR166a-5p	GGACUGUUGUCUGGCUCGAGG	AT3G05380.5	3	17.721	1	21	1458	1478	GGACUGUUGUCUGGCUCGAGG	: ::::::::..:.::::.	UGUAGAGCCAGAUGAUAGUCU	Cleavage	| Symbols: ALY2 | DIRP ;Myb-like DNA-binding domain | chr3:1539582-1546469 FORWARD LENGTH=3648	1				ath-miR161.2	UCAAUGCAUUGAAAGUGACUA	AT3G46960.1	3.5	20.061	1	21	2273	2293	UCAAUGCAUUGAAAGUGACUA	.:::..:::..:::: ::::	CGGUCGUUUUUGAUGCUUUGA	Cleavage	| Symbols: | RNA helicase, ATP-dependent, SK12/DOB1 protein | chr3:17290873-17298067 REVERSE LENGTH=4175	1
ath-miR166a-5p	GGACUGUUGUCUGGCUCGAGG	AT3G05380.1	3	17.721	1	21	1490	1510	GGACUGUUGUCUGGCUCGAGG	: ::::::::..:.::::.	UGUAGAGCCAGAUGAUAGUCU	Cleavage	| Symbols: ALY2, ATALY2 | DIRP ;Myb-like DNA-binding domain | chr3:1539582-1546469 FORWARD LENGTH=3680	1				ath-miR161.2	UCAAUGCAUUGAAAGUGACUA	AT1G09900.1	3.5	17.213	1	21	1031	1051	UCAAUGCAUUGAAAGUGACUA	: :::::::::::: . ::::	UUGUCACUUUCAAUAUCUUGA	Cleavage	| Symbols: | Pentatricopeptide repeat (PPR-like) superfamily protein | chr1:3218133-3219929 FORWARD LENGTH=1797	1
ath-miR166a-5p	GGACUGUUGUCUGGCUCGAGG	AT3G05380.3	3	17.721	1	21	1579	1599	GGACUGUUGUCUGGCUCGAGG	: ::::::::..:.::::.	UGUAGAGCCAGAUGAUAGUCU	Cleavage	| Symbols: ALY2, ATALY2 | DIRP ;Myb-like DNA-binding domain | chr3:1539582-1546396 FORWARD LENGTH=3696	1				ath-miR161.2	UCAAUGCAUUGAAAGUGACUA	AT1G19370.1	3.5	10.767	1	21	1379	1399	UCAAUGCAUUGAAAGUGACUA	::.:::::::::.:: ::	UUUUCGCUUUCAAUGUAUCGA	Cleavage	| Symbols: | unknown protein; LOCATED IN: endoplasmic reticulum; EXPRESSED IN: 22 plant structures; EXPRESSED DURING: 13 growth stages; BEST Arabidopsis thaliana protein match is: unknown protein (TAIR:AT1G75140.1); Has 45 Blast hits to 43 proteins in 15 species: Archae - 0; Bacteria - 0; Metazoa - 0; Fungi - 0; Plants - 44; Viruses - 0; Other Eukaryotes - 1 (source: NCBI BLink). | chr1:6692764-6…	1
ath-miR166a-5p	GGACUGUUGUCUGGCUCGAGG	AT4G17950.1	3.5	20.823	1	21	1518	1538	GGACUGUUGUCUGGCUCGAGG	.::: .::: :.:::::::::	UCUCUGGCCUGGCAACAGUCC	Cleavage	| Symbols: | AT hook motif DNA-binding family protein | chr4:9966990-9969232 REVERSE LENGTH=1850	1				ath-miR161.2	UCAAUGCAUUGAAAGUGACUA	AT3G28705.1	3.5	15.826	1	21	199	219	UCAAUGCAUUGAAAGUGACUA	::..::::..:: ::::::	CUGUUGCUUUUGAUCCAUUGA	Cleavage	| Symbols: | transposable element gene | chr3:10767373-10772669 REVERSE LENGTH=5297	1
ath-miR166a-5p	GGACUGUUGUCUGGCUCGAGG	AT3G19870.1	3.5	18.362	1	21	2156	2176	GGACUGUUGUCUGGCUCGAGG	:.:::::.::...:::::	AGUUGAGCCGGAUGGCAGUCA	Cleavage	| Symbols: | unknown protein; Has 84 Blast hits to 64 proteins in 35 species: Archae - 0; Bacteria - 0; Metazoa - 31; Fungi - 0; Plants - 24; Viruses - 0; Other Eukaryotes - 29 (source: NCBI BLink). | chr3:6907395-6911233 FORWARD LENGTH=3477	1				ath-miR161.2	UCAAUGCAUUGAAAGUGACUA	AT3G56330.1	3.5	16.563	1	21	545	565	UCAAUGCAUUGAAAGUGACUA	:: ..: ::.::::::::::	GAGAUGCGUUUAAUGCAUUGA	Cleavage	| Symbols: | N2,N2-dimethylguanosine tRNA methyltransferase | chr3:20890250-20892002 FORWARD LENGTH=1371	1
ath-miR166a-5p	GGACUGUUGUCUGGCUCGAGG	AT4G03080.1	3.5	16.835	1	21	1392	1412	GGACUGUUGUCUGGCUCGAGG	.:: ::.:::::: ::::.:	AUUCCAGUCAGACAUCAGUUC	Cleavage	| Symbols: BSL1 | BRI1 suppressor 1 (BSU1)-like 1 | chr4:1359655-1365475 REVERSE LENGTH=3235	1				ath-miR161.2	UCAAUGCAUUGAAAGUGACUA	AT1G36975.1	3.5	18.699	1	21	2352	2372	UCAAUGCAUUGAAAGUGACUA	:: .::::..:::::::::	AAGAAGCUUUUGAUGCAUUGA	Cleavage	| Symbols: | transposable element gene | chr1:14019941-14024331 FORWARD LENGTH=4391	1
ath-miR166a-5p	GGACUGUUGUCUGGCUCGAGG	AT5G09720.1	3.5	16.387	1	21	904	924	GGACUGUUGUCUGGCUCGAGG	:: :::.:::::..::::	UAUCCAGCUAGACAGUAGUCG	Cleavage	| Symbols: | Magnesium transporter CorA-like family protein | chr5:3011735-3014399 REVERSE LENGTH=1144	1				ath-miR161.2	UCAAUGCAUUGAAAGUGACUA	AT4G28710.1	3.5	13.68	1	21	1125	1145	UCAAUGCAUUGAAAGUGACUA	: ::: : ::::::::::::	GAAUCAAUCUCAAUGCAUUGA	Cleavage	| Symbols: XIH, ATXIH | Myosin family protein with Dil domain | chr4:14171998-14181771 FORWARD LENGTH=4833	1
ath-miR166a-5p	GGACUGUUGUCUGGCUCGAGG	AT5G58170.1	3.5	17.183	1	21	1741	1761	GGACUGUUGUCUGGCUCGAGG	:. ::.::::..:::::.:	GAUUCAGUCAGAUGACAGUUC	Cleavage	| Symbols: SVL5 | SHV3-like 5 | chr5:23540049-23543345 REVERSE LENGTH=2622	1				ath-miR161.2	UCAAUGCAUUGAAAGUGACUA	AT1G03060.1	3.5	13.26	1	21	4795	4815	UCAAUGCAUUGAAAGUGACUA	: :.. :::::::::::::.	AAUUUGGUUUCAAUGCAUUGG	Cleavage	| Symbols: SPI | Beige/BEACH domain ;WD domain, G-beta repeat protein | chr1:712473-726891 REVERSE LENGTH=11304	1
ath-miR166e-5p	GGAAUGUUGUCUGGCACGAGG	AT5G04240.1	2	18.788	1	21	837	857	GGAAUGUUGUCUGGCACGAGG	..:: :::::::..:::::::	UUUCAUGCCAGAUGACAUUCC	Cleavage	| Symbols: ELF6 | Zinc finger (C2H2 type) family protein / transcription factor jumonji (jmj) family protein | chr5:1169544-1174878 FORWARD LENGTH=4263	1				ath-miR161.2	UCAAUGCAUUGAAAGUGACUA	AT1G54905.1	3.5	17.605	1	21	134	153	UCAAUGCAUUGAAAGUGACUA	:::: .::::.::::.::::	AAGUC-UUUUCGAUGCGUUGA	Cleavage	| Symbols: | transposable element gene | chr1:20470025-20470247 FORWARD LENGTH=223	1
ath-miR166e-5p	GGAAUGUUGUCUGGCACGAGG	AT1G01040.2	3	20.933	1	21	4203	4223	GGAAUGUUGUCUGGCACGAGG	:::::::::::. :::.:::.	CCUCGUGCCAGGAAACGUUCU	Cleavage	| Symbols: DCL1 | dicer-like 1 | chr1:23416-31120 FORWARD LENGTH=5877	1				ath-miR161.2	UCAAUGCAUUGAAAGUGACUA	AT1G68540.2	3.5	19.345	1	21	964	984	UCAAUGCAUUGAAAGUGACUA	::. ::::::::.::::.	GGAUCGAUUUCAAUGUAUUGG	Cleavage	| Symbols: | NAD(P)-binding Rossmann-fold superfamily protein | chr1:25720024-25721410 FORWARD LENGTH=1055	1
ath-miR166e-5p	GGAAUGUUGUCUGGCACGAGG	AT1G01040.1	3	20.933	1	21	4470	4490	GGAAUGUUGUCUGGCACGAGG	:::::::::::. :::.:::.	CCUCGUGCCAGGAAACGUUCU	Cleavage	| Symbols: DCL1, CAF, SUS1, SIN1, ASU1, EMB76, EMB60, ATDCL1 | dicer-like 1 | chr1:23146-31227 FORWARD LENGTH=6251	1				ath-miR161.2	UCAAUGCAUUGAAAGUGACUA	AT1G68540.1	3.5	19.345	1	21	1043	1063	UCAAUGCAUUGAAAGUGACUA	::. ::::::::.::::.	GGAUCGAUUUCAAUGUAUUGG	Cleavage	| Symbols: | NAD(P)-binding Rossmann-fold superfamily protein | chr1:25720026-25721410 FORWARD LENGTH=1134	1
ath-miR166e-5p	GGAAUGUUGUCUGGCACGAGG	AT5G35670.1	3	17.958	1	21	1003	1023	GGAAUGUUGUCUGGCACGAGG	:: .:: :::::::.::::::	CCGUGUACCAGACAGCAUUCC	Cleavage	| Symbols: iqd33 | IQ-domain 33 | chr5:13856103-13858059 FORWARD LENGTH=1545	1				ath-miR161.2	UCAAUGCAUUGAAAGUGACUA	AT3G27230.1	3.5	21.261	1	21	124	144	UCAAUGCAUUGAAAGUGACUA	:: :::::: ::::::::	UUCUCUCUUUCACUGCAUUGA	Cleavage	| Symbols: | S-adenosyl-L-methionine-dependent methyltransferases superfamily protein | chr3:10053929-10055695 FORWARD LENGTH=1618	1
ath-miR166e-5p	GGAAUGUUGUCUGGCACGAGG	AT1G78420.1	3	20.34	1	21	1077	1097	GGAAUGUUGUCUGGCACGAGG	.:: ::..::::::::::::	UCUGUUGUUAGACAACAUUCC	Cleavage	| Symbols: | RING/U-box superfamily protein | chr1:29504533-29507486 FORWARD LENGTH=1923	1				ath-miR161.2	UCAAUGCAUUGAAAGUGACUA	AT1G12775.1	3.5	17.352	1	21	998	1018	UCAAUGCAUUGAAAGUGACUA	: ::::: ::::.::. ::::	UUGUCACAUUCAGUGUUUUGA	Cleavage	| Symbols: | Pentatricopeptide repeat (PPR) superfamily protein | chr1:4353906-4355929 FORWARD LENGTH=2024	1
ath-miR166e-5p	GGAAUGUUGUCUGGCACGAGG	AT1G78420.2	3	20.34	1	21	983	1003	GGAAUGUUGUCUGGCACGAGG	.:: ::..::::::::::::	UCUGUUGUUAGACAACAUUCC	Cleavage	| Symbols: | RING/U-box superfamily protein | chr1:29504532-29507669 FORWARD LENGTH=2012	1				ath-miR161.2	UCAAUGCAUUGAAAGUGACUA	AT3G22470.1	3.5	19.534	1	21	1009	1029	UCAAUGCAUUGAAAGUGACUA	: ::::: ::.:.::: ::::	UUGUCACAUUUAGUGCUUUGA	Cleavage	| Symbols: | Pentatricopeptide repeat (PPR) superfamily protein | chr3:7965954-7967990 REVERSE LENGTH=2037	1
ath-miR166e-5p	GGAAUGUUGUCUGGCACGAGG	AT3G26400.1	3	20.543	1	21	271	291	GGAAUGUUGUCUGGCACGAGG	:: :: :.:::::::.::::	ACUGGUCCUAGACAACGUUCC	Cleavage	| Symbols: EIF4B1 | eukaryotic translation initiation factor 4B1 | chr3:9666616-9669162 FORWARD LENGTH=1680	1				ath-miR161.2	UCAAUGCAUUGAAAGUGACUA	AT1G12300.1	3.5	15.946	1	21	1046	1066	UCAAUGCAUUGAAAGUGACUA	: ::::: ::::.::. ::::	UUGUCACAUUCAGUGUUUUGA	Cleavage	| Symbols: | Tetratricopeptide repeat (TPR)-like superfamily protein | chr1:4183066-4186124 REVERSE LENGTH=3059	1
ath-miR166e-5p	GGAAUGUUGUCUGGCACGAGG	AT1G10550.1	3	14.533	1	21	556	576	GGAAUGUUGUCUGGCACGAGG	.:. :: .::::::::::::	AUUUUUGGUAGACAACAUUCC	Cleavage	| Symbols: XTH33, XET | xyloglucan:xyloglucosyl transferase 33 | chr1:3479153-3480988 REVERSE LENGTH=1068	1				ath-miR161.2	UCAAUGCAUUGAAAGUGACUA	ATCG00130.1	3.5	15.185	1	21	104	124	UCAAUGCAUUGAAAGUGACUA	:: ..::::..::.:::::	GUGUAGUUUUCGGUGUAUUGA	Cleavage	| Symbols: ATPF | ATPase, F0 complex, subunit B/B', bacterial/chloroplast | chrC:11529-12798 REVERSE LENGTH=555	1
ath-miR166e-5p	GGAAUGUUGUCUGGCACGAGG	AT5G65970.1	3.5	18.168	1	21	701	720	GGAAUGUUGUCUGGCACGAGG	:::. ::..::::::::::::	CCUU-UGUUAGACAACAUUCC	Cleavage	| Symbols: MLO10, ATMLO10 | Seven transmembrane MLO family protein | chr5:26387428-26390452 REVERSE LENGTH=1836	1				ath-miR161.2	UCAAUGCAUUGAAAGUGACUA	AT3G47740.1	3.5	14.455	1	21	189	209	UCAAUGCAUUGAAAGUGACUA	:: ..: ::::::::::::	AUGUGGUUGUCAAUGCAUUGA	Cleavage	| Symbols: ATATH2, ATH2, ABCA3 | ABC2 homolog 2 | chr3:17600651-17604965 FORWARD LENGTH=2799	1
ath-miR166e-5p	GGAAUGUUGUCUGGCACGAGG	AT1G72910.1	3.5	13.947	1	21	854	874	GGAAUGUUGUCUGGCACGAGG	::.::: ::::::::.:: :	GCUUGUGGCAGACAACGUUAC	Cleavage	| Symbols: | Toll-Interleukin-Resistance (TIR) domain-containing protein | chr1:27435614-27437144 FORWARD LENGTH=1420	1				ath-miR161.2	UCAAUGCAUUGAAAGUGACUA	AT5G18960.1	3.5	18.923	1	21	2201	2221	UCAAUGCAUUGAAAGUGACUA	:: :::::::.:::.: ::	CCGUGACUUUCAGUGCGUCGA	Cleavage	| Symbols: FRS12 | FAR1-related sequence 12 | chr5:6330379-6333071 FORWARD LENGTH=2544	1
ath-miR166e-5p	GGAAUGUUGUCUGGCACGAGG	AT2G25640.1	3.5	12.811	1	21	893	913	GGAAUGUUGUCUGGCACGAGG	.:.:::: ::::::..::.:	GUUUGUGCAAGACAAUGUUUC	Cleavage	| Symbols: | SPOC domain / Transcription elongation factor S-II protein | chr2:10910498-10913969 FORWARD LENGTH=2421	1				ath-miR161.2	UCAAUGCAUUGAAAGUGACUA	AT3G01513.1	3.5	17.902	1	21	798	818	UCAAUGCAUUGAAAGUGACUA	:::: ::::::::.::::	AAGUCCAAUUCAAUGCGUUGA	Cleavage	| Symbols: | unknown protein; CONTAINS InterPro DOMAIN/s: Protein of unknown function DUF1645 (InterPro:IPR012442); BEST Arabidopsis thaliana protein match is: unknown protein (TAIR:AT5G14730.1); Has 69 Blast hits to 69 proteins in 9 species: Archae - 0; Bacteria - 0; Metazoa - 0; Fungi - 0; Plants - 69; Viruses - 0; Other Eukaryotes - 0 (source: NCBI BLink). | chr3:201920-202740 REVERSE LENGTH=8…	1
ath-miR166e-5p	GGAAUGUUGUCUGGCACGAGG	AT5G42920.2	3.5	20.307	1	21	870	890	GGAAUGUUGUCUGGCACGAGG	::. :::.:::::::: :::	GCUUAUGCUAGACAACAAUCC	Cleavage	| Symbols: THO5, AtTHO5 | THO complex, subunit 5 | chr5:17206151-17209545 REVERSE LENGTH=2642	1				ath-miR169f-3p	GCAAGUUGACCUUGGCUCUGC	AT1G13470.1	2.5	15.216	1	21	129	149	GCAAGUUGACCUUGGCUCUGC	: ::::.::::: :::::::.	GAAGAGUCAAGGCCAACUUGU	Cleavage	| Symbols: | Protein of unknown function (DUF1262) | chr1:4620228-4621580 REVERSE LENGTH=1272	1
ath-miR166e-5p	GGAAUGUUGUCUGGCACGAGG	AT5G42920.1	3.5	20.307	1	21	925	945	GGAAUGUUGUCUGGCACGAGG	::. :::.:::::::: :::	GCUUAUGCUAGACAACAAUCC	Cleavage	| Symbols: THO5, AtTHO5 | THO complex, subunit 5 | chr5:17206151-17209535 REVERSE LENGTH=2697	1				ath-miR169f-3p	GCAAGUUGACCUUGGCUCUGC	AT5G51220.1	2.5	18.871	1	21	680	700	GCAAGUUGACCUUGGCUCUGC	.: ::::..:::.:::::::	CUAAAGCCGGGGUUAACUUGC	Cleavage	| Symbols: | ubiquinol-cytochrome C chaperone family protein | chr5:20821215-20823266 REVERSE LENGTH=1177	1
ath-miR166e-5p	GGAAUGUUGUCUGGCACGAGG	AT4G08340.1	3.5	16.001	1	21	1812	1832	GGAAUGUUGUCUGGCACGAGG	..::::: .::::.:::: ::	UUUCGUGGUAGACGACAUCCC	Cleavage	| Symbols: | transposable element gene | chr4:5264215-5271148 REVERSE LENGTH=2967	1				ath-miR169f-3p	GCAAGUUGACCUUGGCUCUGC	AT3G59770.1	3	20.427	1	21	3649	3669	GCAAGUUGACCUUGGCUCUGC	::.:.:: :::::.:::::	UAAGGGUCAUGGUCAGCUUGC	Cleavage	| Symbols: SAC9 | sacI homology domain-containing protein / WW domain-containing protein | chr3:22079033-22086149 REVERSE LENGTH=5260	1
ath-miR166e-5p	GGAAUGUUGUCUGGCACGAGG	AT1G59890.3	3.5	16.91	1	21	1337	1357	GGAAUGUUGUCUGGCACGAGG	.: : :::::::..:.:::::	UCGCUUGCCAGAUGAUAUUCC	Cleavage	| Symbols: SNL5 | SIN3-like 5 | chr1:22043829-22051086 FORWARD LENGTH=4172	1				ath-miR169f-3p	GCAAGUUGACCUUGGCUCUGC	AT3G59770.3	3	20.427	1	21	3697	3717	GCAAGUUGACCUUGGCUCUGC	::.:.:: :::::.:::::	UAAGGGUCAUGGUCAGCUUGC	Cleavage	| Symbols: SAC9 | sacI homology domain-containing protein / WW domain-containing protein | chr3:22079033-22086149 REVERSE LENGTH=5308	1
ath-miR166e-5p	GGAAUGUUGUCUGGCACGAGG	AT1G24640.1	3.5	14.548	1	21	2838	2858	GGAAUGUUGUCUGGCACGAGG	.:: ::::::: .::::::.	AUUCCUGCCAGAAGACAUUCU	Cleavage	| Symbols: | transposable element gene | chr1:8729280-8732681 FORWARD LENGTH=3402	1				ath-miR169f-3p	GCAAGUUGACCUUGGCUCUGC	AT3G59770.2	3	20.427	1	21	3770	3790	GCAAGUUGACCUUGGCUCUGC	::.:.:: :::::.:::::	UAAGGGUCAUGGUCAGCUUGC	Cleavage	| Symbols: SAC9 | sacI homology domain-containing protein / WW domain-containing protein | chr3:22079033-22086149 REVERSE LENGTH=5381	1
ath-miR166e-5p	GGAAUGUUGUCUGGCACGAGG	AT5G59100.1	3.5	20.75	1	21	861	881	GGAAUGUUGUCUGGCACGAGG	: :::: :. ::.::::::::	CAUCGUUCUUGAUAACAUUCC	Cleavage	| Symbols: | Subtilisin-like serine endopeptidase family protein | chr5:23858894-23862129 REVERSE LENGTH=2325	1				ath-miR169f-3p	GCAAGUUGACCUUGGCUCUGC	AT4G34580.1	3.5	21.712	1	21	1472	1492	GCAAGUUGACCUUGGCUCUGC	::::: .:::::::::.: ::	GCAGAAUCAAGGUCAAUUCGC	Cleavage	| Symbols: COW1, SRH1 | Sec14p-like phosphatidylinositol transfer family protein | chr4:16515327-16519534 FORWARD LENGTH=2767	1
ath-miR166e-5p	GGAAUGUUGUCUGGCACGAGG	AT5G63190.1	3.5	18.183	1	21	1557	1577	GGAAUGUUGUCUGGCACGAGG	..:: : .::::..:::::::	UUUCUUAUCAGAUGACAUUCC	Cleavage	| Symbols: | MA3 domain-containing protein | chr5:25345542-25348796 FORWARD LENGTH=2603	1				ath-miR169f-3p	GCAAGUUGACCUUGGCUCUGC	AT1G67580.2	3.5	23.115	1	21	2324	2344	GCAAGUUGACCUUGGCUCUGC	..:::.::::::::::::	CUGGAGUCAAGGUCAACUUUG	Cleavage	| Symbols: | Protein kinase superfamily protein | chr1:25327284-25331379 REVERSE LENGTH=3004	1
ath-miR166e-5p	GGAAUGUUGUCUGGCACGAGG	AT5G63190.2	3.5	18.183	1	21	1562	1582	GGAAUGUUGUCUGGCACGAGG	..:: : .::::..:::::::	UUUCUUAUCAGAUGACAUUCC	Cleavage	| Symbols: | MA3 domain-containing protein | chr5:25345546-25348796 FORWARD LENGTH=2608	1				ath-miR169f-3p	GCAAGUUGACCUUGGCUCUGC	AT1G67580.1	3.5	23.115	1	21	2324	2344	GCAAGUUGACCUUGGCUCUGC	..:::.::::::::::::	CUGGAGUCAAGGUCAACUUUG	Cleavage	| Symbols: | Protein kinase superfamily protein | chr1:25327284-25331379 REVERSE LENGTH=3116	1
ath-miR166e-5p	GGAAUGUUGUCUGGCACGAGG	AT1G02460.1	3.5	10.28	1	21	1619	1639	GGAAUGUUGUCUGGCACGAGG	:.: ::.:::::..::::.	AAUUGAGCUAGACAGUAUUCU	Cleavage	| Symbols: | Pectin lyase-like superfamily protein | chr1:504673-507204 REVERSE LENGTH=1805	1				ath-miR169f-3p	GCAAGUUGACCUUGGCUCUGC	AT1G79075.2	3.5	12.182	1	21	3	23	GCAAGUUGACCUUGGCUCUGC	:::::::::::::..::	UGAGAGCCAAGGUCAGUUUUU	Cleavage	| Symbols: | other RNA | chr1:29746013-29746816 FORWARD LENGTH=804	1
ath-miR166e-5p	GGAAUGUUGUCUGGCACGAGG	AT2G01200.1	3.5	15.565	1	21	44	64	GGAAUGUUGUCUGGCACGAGG	: :: :::::.::.:::.:	AAUAGUCCCAGAUAAUAUUUC	Cleavage	| Symbols: IAA32, MEE10 | indole-3-acetic acid inducible 32 | chr2:118017-119332 FORWARD LENGTH=855	1				ath-miR169f-3p	GCAAGUUGACCUUGGCUCUGC	AT1G42070.1	3.5	13.508	1	21	804	824	GCAAGUUGACCUUGGCUCUGC	::::::::::: ::::: :.	CCAGAGCCAAGGACAACUCGU	Cleavage	| Symbols: | transposable element gene | chr1:15714408-15715882 REVERSE LENGTH=1475	1
ath-miR166e-5p	GGAAUGUUGUCUGGCACGAGG	AT2G01200.2	3.5	15.903	1	21	43	63	GGAAUGUUGUCUGGCACGAGG	: :: :::::.::.:::.:	AAUAGUCCCAGAUAAUAUUUC	Cleavage	| Symbols: IAA32 | indole-3-acetic acid inducible 32 | chr2:118018-119342 FORWARD LENGTH=872	1				ath-miR169f-3p	GCAAGUUGACCUUGGCUCUGC	AT3G16760.1	3.5	17.892	1	21	1289	1309	GCAAGUUGACCUUGGCUCUGC	::::: ::::::::.. :::	CCAGAGACAAGGUCAGUAUGC	Cleavage	| Symbols: | Tetratricopeptide repeat (TPR)-like superfamily protein | chr3:5703013-5705313 FORWARD LENGTH=1861	1
ath-miR167b	GGUCAUGCUCUGACAGCCUCACU	AT3G01040.2	3	18.085	1	23	1859	1881	GGUCAUGCUCUGACAGCCUCACU	: :::.: :::::::: ::::	GAUUAGGUUAUCAGAGCAAGACC	Cleavage	| Symbols: GAUT13 | galacturonosyltransferase 13 | chr3:8957-12444 FORWARD LENGTH=2499	1				ath-miR169f-3p	GCAAGUUGACCUUGGCUCUGC	AT5G55780.1	3.5	15.261	1	21	1528	1548	GCAAGUUGACCUUGGCUCUGC	.:::.::: ::.::.::::	AAGGAGUCAAAGUUAAUUUGC	Translation	| Symbols: | Cysteine/Histidine-rich C1 domain family protein | chr5:22576611-22578668 FORWARD LENGTH=2058	1
ath-miR167b	GGUCAUGCUCUGACAGCCUCACU	AT3G01040.1	3	18.085	1	23	1862	1884	GGUCAUGCUCUGACAGCCUCACU	: :::.: :::::::: ::::	GAUUAGGUUAUCAGAGCAAGACC	Cleavage	| Symbols: GAUT13 | galacturonosyltransferase 13 | chr3:8957-12444 FORWARD LENGTH=2502	1				ath-miR169m	UAGCCAAGGAUGACUUGCCUG	AT1G72830.3	1	17.515	1	21	1413	1433	UAGCCAAGGAUGACUUGCCUG	.:: ::::::::::::::::	AGGGGAAGUCAUCCUUGGCUA	Cleavage	| Symbols: HAP2C, ATHAP2C, NF-YA3 | nuclear factor Y, subunit A3 | chr1:27405456-27407968 REVERSE LENGTH=1615	1
ath-miR167b	GGUCAUGCUCUGACAGCCUCACU	AT3G43955.1	3.5	23.214	1	23	4593	4615	GGUCAUGCUCUGACAGCCUCACU	:: :::::: :.::::.:::...	AGGGAGGCUAUUAGAGUAUGGUU	Cleavage	| Symbols: | transposable element gene | chr3:15768820-15773629 REVERSE LENGTH=4728	1				ath-miR169m	UAGCCAAGGAUGACUUGCCUG	AT1G72830.1	1	17.515	1	21	1489	1509	UAGCCAAGGAUGACUUGCCUG	.:: ::::::::::::::::	AGGGGAAGUCAUCCUUGGCUA	Cleavage	| Symbols: HAP2C, ATHAP2C, NF-YA3 | nuclear factor Y, subunit A3 | chr1:27405461-27407969 REVERSE LENGTH=1686	1
ath-miR167b	GGUCAUGCUCUGACAGCCUCACU	AT3G28760.1	3.5	19.386	1	23	594	615	GGUCAUGCUCUGACAGCCUCACU	:::::: :.::::::::..:	CUAGAGGCU-UUAGAGCAUGGUC	Cleavage	| Symbols: | FUNCTIONS IN: molecular_function unknown; INVOLVED IN: biological_process unknown; LOCATED IN: chloroplast; EXPRESSED IN: 20 plant structures; EXPRESSED DURING: 13 growth stages; CONTAINS InterPro DOMAIN/s: 3-dehydroquinate synthase, prokaryotic-type (InterPro:IPR002812); Has 390 Blast hits to 390 proteins in 131 species: Archae - 144; Bacteria - 105; Metazoa - 0; Fungi - 0; Plants -…	1				ath-miR169m	UAGCCAAGGAUGACUUGCCUG	AT1G72830.2	1	17.515	1	21	1492	1512	UAGCCAAGGAUGACUUGCCUG	.:: ::::::::::::::::	AGGGGAAGUCAUCCUUGGCUA	Cleavage	| Symbols: HAP2C, ATHAP2C, NF-YA3 | nuclear factor Y, subunit A3 | chr1:27405461-27407969 REVERSE LENGTH=1689	1
ath-miR167b	GGUCAUGCUCUGACAGCCUCACU	AT3G28760.2	3.5	19.386	1	23	652	673	GGUCAUGCUCUGACAGCCUCACU	:::::: :.::::::::..:	CUAGAGGCU-UUAGAGCAUGGUC	Cleavage	| Symbols: | CONTAINS InterPro DOMAIN/s: 3-dehydroquinate synthase, prokaryotic-type (InterPro:IPR002812); Has 35333 Blast hits to 34131 proteins in 2444 species: Archae - 798; Bacteria - 22429; Metazoa - 974; Fungi - 991; Plants - 531; Viruses - 0; Other Eukaryotes - 9610 (source: NCBI BLink). | chr3:10792955-10795304 REVERSE LENGTH=1506	1				ath-miR169m	UAGCCAAGGAUGACUUGCCUG	AT1G54160.1	1	18.91	1	21	1284	1304	UAGCCAAGGAUGACUUGCCUG	:: ::::::::::::::::	ACGGGAAGUCAUCCUUGGCUA	Cleavage	| Symbols: NFYA5, NF-YA5 | nuclear factor Y, subunit A5 | chr1:20217336-20219452 REVERSE LENGTH=1462	1
ath-miR167b	GGUCAUGCUCUGACAGCCUCACU	AT4G02300.1	3.5	17.495	1	23	600	622	GGUCAUGCUCUGACAGCCUCACU	:::: :::::: ::::::	GAGUUGGCUCUCAGAGAAUGACC	Cleavage	| Symbols: | Plant invertase/pectin methylesterase inhibitor superfamily | chr4:1009366-1013034 REVERSE LENGTH=1599	1				ath-miR169m	UAGCCAAGGAUGACUUGCCUG	AT1G17590.2	1.5	15.898	1	21	1199	1219	UAGCCAAGGAUGACUUGCCUG	::: :::::::::::::::.	AAGGGAAGUCAUCCUUGGCUG	Cleavage	| Symbols: NF-YA8 | nuclear factor Y, subunit A8 | chr1:6050222-6052513 REVERSE LENGTH=1419	1
ath-miR167b	GGUCAUGCUCUGACAGCCUCACU	AT5G66760.1	3.5	19.456	1	23	313	335	GGUCAUGCUCUGACAGCCUCACU	: .::.: ::.:::::::.:.	GAUUGGGUUAUCGGAGCAUGGCU	Cleavage	| Symbols: SDH1-1 | succinate dehydrogenase 1-1 | chr5:26653658-26657536 FORWARD LENGTH=2335	1				ath-miR169m	UAGCCAAGGAUGACUUGCCUG	AT1G17590.1	1.5	15.898	1	21	1232	1252	UAGCCAAGGAUGACUUGCCUG	::: :::::::::::::::.	AAGGGAAGUCAUCCUUGGCUG	Cleavage	| Symbols: NF-YA8 | nuclear factor Y, subunit A8 | chr1:6050222-6052541 REVERSE LENGTH=1452	1
ath-miR167b	GGUCAUGCUCUGACAGCCUCACU	AT1G70860.2	3.5	14.176	1	23	267	289	GGUCAUGCUCUGACAGCCUCACU	::: :::.:::: .:::::	AUAUAGGGUGUUAGAGGGUGACC	Cleavage	| Symbols: | Polyketide cyclase/dehydrase and lipid transport superfamily protein | chr1:26718320-26718992 REVERSE LENGTH=480	1				ath-miR169m	UAGCCAAGGAUGACUUGCCUG	AT1G17590.4	1.5	15.898	1	21	1505	1525	UAGCCAAGGAUGACUUGCCUG	::: :::::::::::::::.	AAGGGAAGUCAUCCUUGGCUG	Cleavage	| Symbols: NF-YA8 | nuclear factor Y, subunit A8 | chr1:6050193-6052545 REVERSE LENGTH=1754	1
ath-miR168a-3p	CCCGCCUUGCAUCAACUGAAU	AT3G07195.1	2.5	15.417	1	21	537	557	CCCGCCUUGCAUCAACUGAAU	:::::::.::::.:: :::	GAUCAGUUGGUGCAGGGGGGG	Cleavage	| Symbols: | RPM1-interacting protein 4 (RIN4) family protein | chr3:2288892-2290505 FORWARD LENGTH=941	1				ath-miR169m	UAGCCAAGGAUGACUUGCCUG	AT1G17590.3	1.5	15.898	1	21	1610	1630	UAGCCAAGGAUGACUUGCCUG	::: :::::::::::::::.	AAGGGAAGUCAUCCUUGGCUG	Cleavage	| Symbols: NF-YA8 | nuclear factor Y, subunit A8 | chr1:6050222-6052568 REVERSE LENGTH=1830	1
ath-miR168a-3p	CCCGCCUUGCAUCAACUGAAU	AT3G59780.1	3	14.411	1	21	1851	1871	CCCGCCUUGCAUCAACUGAAU	.: :::::::::::.:::	CCAUACUUGAUGCAAGGUGGG	Cleavage	| Symbols: | Rhodanese/Cell cycle control phosphatase superfamily protein | chr3:22086478-22090444 FORWARD LENGTH=2504	1				ath-miR169m	UAGCCAAGGAUGACUUGCCUG	AT5G06510.1	2.5	15.682	1	21	1067	1087	UAGCCAAGGAUGACUUGCCUG	::::::: :::::.::::::	CAGGCAAAUCAUCUUUGGCUC	Cleavage	| Symbols: NF-YA10 | nuclear factor Y, subunit A10 | chr5:1984991-1987044 FORWARD LENGTH=1362	1
ath-miR168a-3p	CCCGCCUUGCAUCAACUGAAU	AT3G02210.1	3	17.01	1	21	1282	1302	CCCGCCUUGCAUCAACUGAAU	:: ::::::::::: .:::	GAUCUGUUGAUGCAAGCUGGG	Cleavage	| Symbols: COBL1 | COBRA-like protein 1 precursor | chr3:409201-411652 REVERSE LENGTH=1684	1				ath-miR169m	UAGCCAAGGAUGACUUGCCUG	AT5G06510.3	2.5	15.682	1	21	1228	1248	UAGCCAAGGAUGACUUGCCUG	::::::: :::::.::::::	CAGGCAAAUCAUCUUUGGCUC	Cleavage	| Symbols: NF-YA10 | nuclear factor Y, subunit A10 | chr5:1985002-1986921 FORWARD LENGTH=1400	1
ath-miR168a-3p	CCCGCCUUGCAUCAACUGAAU	AT5G17780.1	3.5	20.695	1	21	1149	1169	CCCGCCUUGCAUCAACUGAAU	::::: :::::::::::::	AUUCACUUGAUGCAAGGCGAC	Cleavage	| Symbols: | alpha/beta-Hydrolases superfamily protein | chr5:5867283-5869050 REVERSE LENGTH=1474	1				ath-miR169m	UAGCCAAGGAUGACUUGCCUG	AT3G05690.1	2.5	24.605	1	21	1183	1203	UAGCCAAGGAUGACUUGCCUG	::::::: :::::.::::::	CAGGCAAAUCAUCUUUGGCUC	Cleavage	| Symbols: UNE8, ATHAP2B, HAP2B, NF-YA2 | nuclear factor Y, subunit A2 | chr3:1676546-1678932 REVERSE LENGTH=1464	1
ath-miR168a-3p	CCCGCCUUGCAUCAACUGAAU	AT5G17780.2	3.5	20.695	1	21	1155	1175	CCCGCCUUGCAUCAACUGAAU	::::: :::::::::::::	AUUCACUUGAUGCAAGGCGAC	Cleavage	| Symbols: | alpha/beta-Hydrolases superfamily protein | chr5:5867283-5869050 REVERSE LENGTH=1480	1				ath-miR169m	UAGCCAAGGAUGACUUGCCUG	AT5G06510.2	2.5	15.682	1	21	1305	1325	UAGCCAAGGAUGACUUGCCUG	::::::: :::::.::::::	CAGGCAAAUCAUCUUUGGCUC	Cleavage	| Symbols: NF-YA10 | nuclear factor Y, subunit A10 | chr5:1985102-1987044 FORWARD LENGTH=1600	1
ath-miR168a-3p	CCCGCCUUGCAUCAACUGAAU	AT5G07140.1	3.5	18.054	1	21	1243	1263	CCCGCCUUGCAUCAACUGAAU	:::::::::::::.::	ACAAAGUUGAUGCAAGGUGGU	Cleavage	| Symbols: | Protein kinase superfamily protein | chr5:2212826-2215530 FORWARD LENGTH=2200	1				ath-miR169m	UAGCCAAGGAUGACUUGCCUG	AT5G12840.1	2.5	15.919	1	21	1037	1057	UAGCCAAGGAUGACUUGCCUG	: ::::: ::::.:::::::	CCGGCAAAUCAUUCUUGGCUU	Cleavage	| Symbols: HAP2A, EMB2220, ATHAP2A, NF-YA1 | nuclear factor Y, subunit A1 | chr5:4050840-4053534 REVERSE LENGTH=1275	1
ath-miR168a-3p	CCCGCCUUGCAUCAACUGAAU	AT5G24830.1	3.5	18.36	1	21	1612	1632	CCCGCCUUGCAUCAACUGAAU	:.: :::::::: ::.:::	GAUUAAUUGAUGCAUGGUGGG	Cleavage	| Symbols: | Tetratricopeptide repeat (TPR)-like superfamily protein | chr5:8530978-8533867 FORWARD LENGTH=2554	1				ath-miR169m	UAGCCAAGGAUGACUUGCCUG	AT5G12840.4	2.5	15.919	1	21	1119	1139	UAGCCAAGGAUGACUUGCCUG	: ::::: ::::.:::::::	CCGGCAAAUCAUUCUUGGCUU	Cleavage	| Symbols: HAP2A, ATHAP2A, NF-YA1 | nuclear factor Y, subunit A1 | chr5:4050805-4053596 REVERSE LENGTH=1392	1
ath-miR171a-3p	UGAUUGAGCCGCGCCAAUAUC	AT4G00150.1	0	21.806	1	21	856	876	UGAUUGAGCCGCGCCAAUAUC	:::::::::::::::::::::	GAUAUUGGCGCGGCUCAAUCA	Cleavage	| Symbols: HAM3, ATHAM3, LOM3 | GRAS family transcription factor | chr4:57199-59286 REVERSE LENGTH=2088	1				ath-miR169m	UAGCCAAGGAUGACUUGCCUG	AT5G12840.3	2.5	15.919	1	21	1219	1239	UAGCCAAGGAUGACUUGCCUG	: ::::: ::::.:::::::	CCGGCAAAUCAUUCUUGGCUU	Cleavage	| Symbols: HAP2A, ATHAP2A, NF-YA1 | nuclear factor Y, subunit A1 | chr5:4050840-4053606 REVERSE LENGTH=1457	1
ath-miR171a-3p	UGAUUGAGCCGCGCCAAUAUC	AT3G60630.1	0	14.202	1	21	1045	1065	UGAUUGAGCCGCGCCAAUAUC	:::::::::::::::::::::	GAUAUUGGCGCGGCUCAAUCA	Cleavage	| Symbols: HAM2, ATHAM2, LOM2 | GRAS family transcription factor | chr3:22410365-22412608 REVERSE LENGTH=2244	1				ath-miR169m	UAGCCAAGGAUGACUUGCCUG	AT5G12840.2	2.5	15.919	1	21	1212	1232	UAGCCAAGGAUGACUUGCCUG	: ::::: ::::.:::::::	CCGGCAAAUCAUUCUUGGCUU	Cleavage	| Symbols: HAP2A, ATHAP2A, NF-YA1 | nuclear factor Y, subunit A1 | chr5:4050691-4053602 REVERSE LENGTH=1467	1
ath-miR171a-3p	UGAUUGAGCCGCGCCAAUAUC	AT2G45160.1	0	14.986	1	21	1003	1023	UGAUUGAGCCGCGCCAAUAUC	:::::::::::::::::::::	GAUAUUGGCGCGGCUCAAUCA	Cleavage	| Symbols: HAM1, ATHAM1, LOM1 | GRAS family transcription factor | chr2:18617862-18620150 REVERSE LENGTH=2289	1				ath-miR169m	UAGCCAAGGAUGACUUGCCUG	AT3G20910.1	2.5	15.344	1	21	1035	1055	UAGCCAAGGAUGACUUGCCUG	::::: ::::.:::::::	GCGGCAAUUCAUUCUUGGCUU	Cleavage	| Symbols: NF-YA9 | nuclear factor Y, subunit A9 | chr3:7326382-7328576 FORWARD LENGTH=1232	1
ath-miR171a-3p	UGAUUGAGCCGCGCCAAUAUC	AT4G11270.1	3	22.499	1	21	713	733	UGAUUGAGCCGCGCCAAUAUC	::: ::::.::.:::.:.:	UUUAUGGGCGUGGUUCAGUUA	Cleavage	| Symbols: | Transducin/WD40 repeat-like superfamily protein | chr4:6854364-6859664 FORWARD LENGTH=4612	1				ath-miR169m	UAGCCAAGGAUGACUUGCCUG	AT5G42120.1	2.5	20.367	1	21	1052	1072	UAGCCAAGGAUGACUUGCCUG	: :: :.::.::::::::::.	CUGGAAGGUUAUCCUUGGCUG	Cleavage	| Symbols: | Concanavalin A-like lectin protein kinase family protein | chr5:16833073-16835148 REVERSE LENGTH=2076	1
ath-miR171a-3p	UGAUUGAGCCGCGCCAAUAUC	AT5G14720.1	3.5	14.822	1	21	1899	1919	UGAUUGAGCCGCGCCAAUAUC	::::: : ::::.:::::.:	AAUAUUUGAGCGGUUCAAUUA	Cleavage	| Symbols: | Protein kinase superfamily protein | chr5:4747860-4753592 REVERSE LENGTH=2843	1				ath-miR169m	UAGCCAAGGAUGACUUGCCUG	AT3G19540.1	3	20.03	1	21	1124	1144	UAGCCAAGGAUGACUUGCCUG	.::::: ::: ::.:::::::	UAGGCAUGUCCUCUUUGGCUA	Translation	| Symbols: | Protein of unknown function (DUF620) | chr3:6780619-6783166 FORWARD LENGTH=2134	1
ath-miR171a-3p	UGAUUGAGCCGCGCCAAUAUC	AT2G02110.1	3.5	16.846	1	21	3576	3596	UGAUUGAGCCGCGCCAAUAUC	: :::::.:.::::...:::	AACAUUGGUGUGGCUUGGUCA	Cleavage	| Symbols: | transposable element gene | chr2:532320-536341 REVERSE LENGTH=4022	1				ath-miR169m	UAGCCAAGGAUGACUUGCCUG	AT4G35080.2	3	17.423	1	21	620	640	UAGCCAAGGAUGACUUGCCUG	..: :::::::::.::::.:	UGGUCAAGUCAUCUUUGGUUU	Cleavage	| Symbols: | high-affinity nickel-transport family protein | chr4:16698334-16700321 FORWARD LENGTH=1370	1
ath-miR171a-3p	UGAUUGAGCCGCGCCAAUAUC	AT5G09610.1	3.5	20.816	1	21	914	934	UGAUUGAGCCGCGCCAAUAUC	.::: : ::.::::..::::	AGUAUGGUCGUGGCUUGAUCA	Cleavage	| Symbols: APUM21, PUM21 | pumilio 21 | chr5:2981156-2982709 FORWARD LENGTH=1554	1				ath-miR169m	UAGCCAAGGAUGACUUGCCUG	AT4G35080.1	3	17.423	1	21	620	640	UAGCCAAGGAUGACUUGCCUG	..: :::::::::.::::.:	UGGUCAAGUCAUCUUUGGUUU	Cleavage	| Symbols: | high-affinity nickel-transport family protein | chr4:16698334-16700321 FORWARD LENGTH=1457	1
ath-miR171a-3p	UGAUUGAGCCGCGCCAAUAUC	AT3G50400.1	3.5	10.557	1	21	588	608	UGAUUGAGCCGCGCCAAUAUC	: ::: :::::::::: ::	CCUUUUGUCGCGGCUCAAGCA	Cleavage	| Symbols: | GDSL-like Lipase/Acylhydrolase superfamily protein | chr3:18704765-18706570 FORWARD LENGTH=1290	1				ath-miR169m	UAGCCAAGGAUGACUUGCCUG	AT4G35080.3	3	17.423	1	21	692	712	UAGCCAAGGAUGACUUGCCUG	..: :::::::::.::::.:	UGGUCAAGUCAUCUUUGGUUU	Cleavage	| Symbols: | high-affinity nickel-transport family protein | chr4:16698334-16700321 FORWARD LENGTH=1529	1
ath-miR2111b-3p	AUCCUCGGGAUACAGUUUACC	AT1G11990.1	2	13.931	1	21	1008	1028	AUCCUCGGGAUACAGUUUACC	: :::::: :.::::::::::	GCUAAACUUUGUCCCGAGGAU	Cleavage	| Symbols: | O-fucosyltransferase family protein | chr1:4046246-4049060 REVERSE LENGTH=1773	1				ath-miR169m	UAGCCAAGGAUGACUUGCCUG	AT5G44980.1	3	14.389	1	21	1362	1382	UAGCCAAGGAUGACUUGCCUG	: :::::.:::.::::.:.	AUGUCAAGUUAUCUUUGGUUG	Cleavage	| Symbols: | F-box/RNI-like/FBD-like domains-containing protein | chr5:18160290-18162264 FORWARD LENGTH=1592	1
ath-miR2111b-3p	AUCCUCGGGAUACAGUUUACC	AT5G27095.1	3	19.735	1	21	244	264	AUCCUCGGGAUACAGUUUACC	:::::: :::.::: ::::::	GGUAAAGUGUGUCCGGAGGAU	Cleavage	| Symbols: | pseudogene, hypothetical protein | chr5:9532982-9533649 FORWARD LENGTH=668	1				ath-miR169m	UAGCCAAGGAUGACUUGCCUG	AT2G17930.1	3.5	20.559	1	21	7351	7371	UAGCCAAGGAUGACUUGCCUG	:.::::::::::::: :: :.	CGGGCAAGUCAUCCUGGGAUG	Cleavage	| Symbols: | Phosphatidylinositol 3- and 4-kinase family protein with FAT domain | chr2:7784288-7802230 REVERSE LENGTH=11744	1
ath-miR2111b-3p	AUCCUCGGGAUACAGUUUACC	AT1G76470.1	3	21.724	1	21	711	731	AUCCUCGGGAUACAGUUUACC	: :.:::::::::..: ::::	GAUGAACUGUAUCUUGUGGAU	Cleavage	| Symbols: | NAD(P)-binding Rossmann-fold superfamily protein | chr1:28689770-28691449 REVERSE LENGTH=1207	1				ath-miR169m	UAGCCAAGGAUGACUUGCCUG	AT3G29768.1	3.5	17.742	1	21	1800	1820	UAGCCAAGGAUGACUUGCCUG	:::.::::::..:: :.::	UUGGCGAGUCAUUUUUAGUUA	Cleavage	| Symbols: | transposable element gene | chr3:11608200-11610741 REVERSE LENGTH=2542	1
ath-miR2111b-3p	AUCCUCGGGAUACAGUUUACC	AT3G27550.1	3.5	14.616	1	21	1099	1119	AUCCUCGGGAUACAGUUUACC	:::.::.:: ::.:.::::::	GGUGAAUUGGAUUCUGAGGAU	Cleavage	| Symbols: | RNA-binding CRS1 / YhbY (CRM) domain protein | chr3:10207781-10209899 REVERSE LENGTH=1705	1				ath-miR169m	UAGCCAAGGAUGACUUGCCUG	AT2G17340.1	3.5	18.914	1	21	575	595	UAGCCAAGGAUGACUUGCCUG	::.: ::: :.::::::::	AUGGUAUGUCUUUCUUGGCUA	Translation	| Symbols: | Uncharacterised conserved protein (UCP030210) | chr2:7541406-7544128 REVERSE LENGTH=1352	1
ath-miR2111b-3p	AUCCUCGGGAUACAGUUUACC	AT2G23380.1	3.5	12.096	1	21	1578	1599	AUCCUCGGGAUACAGUUU-ACC	::: ::::::::::.::::::	GGUGAAACUGUAUCUCGAGGAA	Cleavage	| Symbols: CLF, ICU1, SDG1, SET1 | SET domain-containing protein | chr2:9955553-9960359 FORWARD LENGTH=2968	1				ath-miR169m	UAGCCAAGGAUGACUUGCCUG	AT4G35360.1	3.5	21.227	1	21	625	645	UAGCCAAGGAUGACUUGCCUG	:::: ::: :..:::::::	ACGGCAUGUCCUUUUUGGCUA	Translation	| Symbols: | Uncharacterised conserved protein (UCP030210) | chr4:16812116-16814745 REVERSE LENGTH=1380	1
ath-miR2111b-3p	AUCCUCGGGAUACAGUUUACC	AT2G03640.1	3.5	13.797	1	21	178	198	AUCCUCGGGAUACAGUUUACC	:::.: ::::.:::::::	CACAAAUUCUAUCUCGAGGAU	Cleavage	| Symbols: | Nuclear transport factor 2 (NTF2) family protein with RNA binding (RRM-RBD-RNP motifs) domain | chr2:1104307-1106791 REVERSE LENGTH=1562	1				ath-miR169m	UAGCCAAGGAUGACUUGCCUG	AT1G76430.1	3.5	21.402	1	21	346	366	UAGCCAAGGAUGACUUGCCUG	.: ::. :::::.::::.::	AGGUCAGCUCAUCUUUGGUUA	Cleavage	| Symbols: PHT1;9 | phosphate transporter 1;9 | chr1:28678935-28681995 REVERSE LENGTH=1900	1
ath-miR2111b-3p	AUCCUCGGGAUACAGUUUACC	AT2G03640.2	3.5	13.797	1	21	178	198	AUCCUCGGGAUACAGUUUACC	:::.: ::::.:::::::	CACAAAUUCUAUCUCGAGGAU	Cleavage	| Symbols: | Nuclear transport factor 2 (NTF2) family protein with RNA binding (RRM-RBD-RNP motifs) domain | chr2:1104307-1106791 REVERSE LENGTH=1565	1				ath-miR171b-5p	AGAUAUUAGUGCGGUUCAAUC	AT3G45860.1	2.5	16.964	1	21	440	460	AGAUAUUAGUGCGGUUCAAUC	.:::::: ::.:::::::.:	UGUUGAACGGCGCUAAUAUUU	Cleavage	| Symbols: CRK4 | cysteine-rich RLK (RECEPTOR-like protein kinase) 4 | chr3:16863401-16866041 REVERSE LENGTH=2031	1
ath-miR2111b-3p	AUCCUCGGGAUACAGUUUACC	AT2G03640.4	3.5	13.797	1	21	254	274	AUCCUCGGGAUACAGUUUACC	:::.: ::::.:::::::	CACAAAUUCUAUCUCGAGGAU	Cleavage	| Symbols: | Nuclear transport factor 2 (NTF2) family protein with RNA binding (RRM-RBD-RNP motifs) domain | chr2:1104314-1106867 REVERSE LENGTH=1724	1				ath-miR171b-5p	AGAUAUUAGUGCGGUUCAAUC	AT1G71460.1	2.5	24.504	1	21	1153	1173	AGAUAUUAGUGCGGUUCAAUC	:::.::.:::.:.::.:::	UCUUGGACUGCAUUGAUGUCU	Cleavage	| Symbols: | Pentatricopeptide repeat (PPR-like) superfamily protein | chr1:26927984-26930316 REVERSE LENGTH=2333	1
ath-miR2111b-3p	AUCCUCGGGAUACAGUUUACC	AT2G03640.3	3.5	13.797	1	21	254	274	AUCCUCGGGAUACAGUUUACC	:::.: ::::.:::::::	CACAAAUUCUAUCUCGAGGAU	Cleavage	| Symbols: | Nuclear transport factor 2 (NTF2) family protein with RNA binding (RRM-RBD-RNP motifs) domain | chr2:1104314-1106867 REVERSE LENGTH=1727	1				ath-miR171b-5p	AGAUAUUAGUGCGGUUCAAUC	AT1G15400.3	2.5	7.354	1	21	641	661	AGAUAUUAGUGCGGUUCAAUC	:: ::..:.::::::::::	UCUUUAAUUGUACUAAUAUCU	Cleavage	| Symbols: | unknown protein; FUNCTIONS IN: molecular_function unknown; INVOLVED IN: biological_process unknown; LOCATED IN: plasma membrane; EXPRESSED IN: 23 plant structures; EXPRESSED DURING: 13 growth stages; BEST Arabidopsis thaliana protein match is: unknown protein (TAIR:AT1G80180.1); Has 84 Blast hits to 84 proteins in 17 species: Archae - 0; Bacteria - 6; Metazoa - 0; Fungi - 0; Plants -…	1
ath-miR2111b-3p	AUCCUCGGGAUACAGUUUACC	AT3G18480.1	3.5	13.606	1	21	1894	1914	AUCCUCGGGAUACAGUUUACC	::..::: ::::::::::	AUAAAGUUGUUUCCCGAGGAU	Translation	| Symbols: AtCASP, CASP | CCAAT-displacement protein alternatively spliced product | chr3:6336736-6341788 FORWARD LENGTH=2450	1				ath-miR171b-5p	AGAUAUUAGUGCGGUUCAAUC	AT4G21990.2	3	13.456	1	21	229	249	AGAUAUUAGUGCGGUUCAAUC	::::::.::.:: :::.:::	UAUUGAAUCGUACCAAUGUCU	Cleavage	| Symbols: APR3 | APS reductase 3 | chr4:11657008-11659167 REVERSE LENGTH=1626	1
ath-miR2111b-3p	AUCCUCGGGAUACAGUUUACC	AT5G49030.2	3.5	13.973	1	21	2755	2775	AUCCUCGGGAUACAGUUUACC	: ::.::::::: :.:.::.:	GAUAGACUGUAUACUGGGGGU	Cleavage	| Symbols: OVA2 | tRNA synthetase class I (I, L, M and V) family protein | chr5:19876166-19882462 REVERSE LENGTH=3238	1				ath-miR171b-5p	AGAUAUUAGUGCGGUUCAAUC	AT4G21990.1	3	13.456	1	21	236	256	AGAUAUUAGUGCGGUUCAAUC	::::::.::.:: :::.:::	UAUUGAAUCGUACCAAUGUCU	Cleavage	| Symbols: APR3, PRH-26, PRH26, ATAPR3 | APS reductase 3 | chr4:11657008-11659105 REVERSE LENGTH=1785	1
ath-miR2111b-3p	AUCCUCGGGAUACAGUUUACC	AT5G49030.1	3.5	13.973	1	21	2755	2775	AUCCUCGGGAUACAGUUUACC	: ::.::::::: :.:.::.:	GAUAGACUGUAUACUGGGGGU	Cleavage	| Symbols: OVA2 | tRNA synthetase class I (I, L, M and V) family protein | chr5:19874944-19882462 REVERSE LENGTH=3600	1				ath-miR171b-5p	AGAUAUUAGUGCGGUUCAAUC	AT5G03390.1	3	14.076	1	21	565	585	AGAUAUUAGUGCGGUUCAAUC	:::: :.: :::::::::::	CAUUGUAUCUCACUAAUAUCU	Cleavage	| Symbols: | Protein of unknown function (DUF295) | chr5:834988-836751 FORWARD LENGTH=1536	1
ath-miR2111b-3p	AUCCUCGGGAUACAGUUUACC	AT4G30660.2	3.5	21.304	1	21	214	234	AUCCUCGGGAUACAGUUUACC	::..:: :.:::::.::::	CUUAGGCUAUGUCCCGGGGAU	Cleavage	| Symbols: | Low temperature and salt responsive protein family | chr4:14955379-14956171 FORWARD LENGTH=383	1				ath-miR171b-5p	AGAUAUUAGUGCGGUUCAAUC	AT4G08890.1	3	16.376	1	21	3237	3257	AGAUAUUAGUGCGGUUCAAUC	: : ::::::::.::::: ::	GUUGGAACCGCAUUAAUAACU	Cleavage	| Symbols: | transposable element gene | chr4:5692638-5696994 REVERSE LENGTH=4357	1
ath-miR2111b-3p	AUCCUCGGGAUACAGUUUACC	AT5G49030.3	3.5	13.973	1	21	3188	3208	AUCCUCGGGAUACAGUUUACC	: ::.::::::: :.:.::.:	GAUAGACUGUAUACUGGGGGU	Cleavage	| Symbols: OVA2 | tRNA synthetase class I (I, L, M and V) family protein | chr5:19874944-19883297 REVERSE LENGTH=4033	1				ath-miR171b-5p	AGAUAUUAGUGCGGUUCAAUC	AT1G03960.1	3	9.261	1	21	2304	2324	AGAUAUUAGUGCGGUUCAAUC	:: :...:::::.::::::	UCUUUAGUUGCACUGAUAUCU	Cleavage	| Symbols: | Calcium-binding EF hand family protein | chr1:1013715-1017929 FORWARD LENGTH=2331	1
ath-miR2111b-3p	AUCCUCGGGAUACAGUUUACC	AT4G30660.1	3.5	21.304	1	21	220	240	AUCCUCGGGAUACAGUUUACC	::..:: :.:::::.::::	CUUAGGCUAUGUCCCGGGGAU	Cleavage	| Symbols: | Low temperature and salt responsive protein family | chr4:14955373-14956118 FORWARD LENGTH=496	1				ath-miR171b-5p	AGAUAUUAGUGCGGUUCAAUC	AT1G03960.2	3	9.261	1	21	2456	2476	AGAUAUUAGUGCGGUUCAAUC	:: :...:::::.::::::	UCUUUAGUUGCACUGAUAUCU	Cleavage	| Symbols: | Calcium-binding EF hand family protein | chr1:1013715-1017929 FORWARD LENGTH=2483	1
ath-miR2111b-3p	AUCCUCGGGAUACAGUUUACC	AT4G31250.1	3.5	20.508	1	21	523	543	AUCCUCGGGAUACAGUUUACC	:.:.::: :::..::::::	ACUGAGCUGAAUCUUGAGGAU	Cleavage	| Symbols: | Leucine-rich repeat protein kinase family protein | chr4:15178925-15181751 REVERSE LENGTH=2307	1				ath-miR171b-5p	AGAUAUUAGUGCGGUUCAAUC	AT1G73300.1	3.5	18.098	1	21	703	723	AGAUAUUAGUGCGGUUCAAUC	:: :::. :::::.::::::	CAUGGAAUGGCACUGAUAUCU	Cleavage	| Symbols: scpl2 | serine carboxypeptidase-like 2 | chr1:27559673-27562048 REVERSE LENGTH=1326	1
ath-miR2111b-3p	AUCCUCGGGAUACAGUUUACC	AT4G14670.1	3.5	17.694	1	21	223	243	AUCCUCGGGAUACAGUUUACC	::::: : :::.::.::::	ACUAAACGGAAUCUCGGGGAU	Cleavage	| Symbols: CLPB2 | casein lytic proteinase B2 | chr4:8410054-8412557 FORWARD LENGTH=1872	1				ath-miR171b-5p	AGAUAUUAGUGCGGUUCAAUC	AT1G73270.1	3.5	17.523	1	21	703	723	AGAUAUUAGUGCGGUUCAAUC	:: :::. :::::.::::::	CAUGGAAUGGCACUGAUAUCU	Cleavage	| Symbols: scpl6 | serine carboxypeptidase-like 6 | chr1:27549021-27552517 REVERSE LENGTH=1359	1
ath-miR2111b-3p	AUCCUCGGGAUACAGUUUACC	AT3G30708.1	3.5	19.508	1	21	981	1001	AUCCUCGGGAUACAGUUUACC	::.: : ::::.:::::::	CAUAGAAUCUAUCUCGAGGAU	Cleavage	| Symbols: | transposable element gene | chr3:12280455-12284671 REVERSE LENGTH=4217	1				ath-miR171b-5p	AGAUAUUAGUGCGGUUCAAUC	AT5G36180.1	3.5	17.598	1	21	873	893	AGAUAUUAGUGCGGUUCAAUC	:: :::. :::::.::::::	CAUGGAAUGGCACUGAUAUCU	Cleavage	| Symbols: scpl1 | serine carboxypeptidase-like 1 | chr5:14239028-14242135 FORWARD LENGTH=1769	1
ath-miR2111b-3p	AUCCUCGGGAUACAGUUUACC	AT4G16310.1	3.5	12.223	1	21	2251	2271	AUCCUCGGGAUACAGUUUACC	:::: ::: ::..::::::	AAUAAAAUGUCUCUUGAGGAU	Translation	| Symbols: LDL3 | LSD1-like 3 | chr4:9218636-9225264 FORWARD LENGTH=5387	1				ath-miR171b-5p	AGAUAUUAGUGCGGUUCAAUC	AT3G22800.1	3.5	17.269	1	21	395	415	AGAUAUUAGUGCGGUUCAAUC	::::::: ..::::::::	ACUUGAACCAUGCUAAUAUCG	Cleavage	| Symbols: | Leucine-rich repeat (LRR) family protein | chr3:8062888-8064556 REVERSE LENGTH=1669	1
ath-miR2111b-3p	AUCCUCGGGAUACAGUUUACC	AT4G11470.1	3.5	23.328	1	21	588	608	AUCCUCGGGAUACAGUUUACC	: :. : :::::.:::.::::	GAUGCAGUGUAUUCCGGGGAU	Cleavage	| Symbols: CRK31 | cysteine-rich RLK (RECEPTOR-like protein kinase) 31 | chr4:6967729-6970161 FORWARD LENGTH=2001	1				ath-miR171b-5p	AGAUAUUAGUGCGGUUCAAUC	AT2G27300.1	3.5	17.198	1	21	979	999	AGAUAUUAGUGCGGUUCAAUC	:::.::.:.:.::::: ::	UUUUGGACUGUAUUAAUAGCU	Cleavage	| Symbols: ANAC040, NTL8 | NTM1-like 8 | chr2:11680417-11681955 REVERSE LENGTH=1008	1
ath-miR391-3p	ACGGUAUCUCUCCUACGUAGC	AT3G47120.1	3	13.609	1	21	166	186	ACGGUAUCUCUCCUACGUAGC	:::::: ::::. :::::::	UCUACGUCGGAGGCAUACCGU	Cleavage	| Symbols: | RNA recognition motif (RRM)-containing protein | chr3:17351141-17352822 REVERSE LENGTH=1305	1				ath-miR171b-5p	AGAUAUUAGUGCGGUUCAAUC	AT3G26360.1	3.5	17.656	1	21	435	455	AGAUAUUAGUGCGGUUCAAUC	.:::: : :.::::.:::::	UGUUGAUCAGUACUAGUAUCU	Cleavage	| Symbols: | Ribosomal protein S21 family protein | chr3:9655657-9656545 REVERSE LENGTH=712	1
ath-miR391-3p	ACGGUAUCUCUCCUACGUAGC	AT4G01400.2	3	19.244	1	21	1103	1123	ACGGUAUCUCUCCUACGUAGC	::.::.: ::::::::.::	UGUAUGUGGAAGAGAUACUGU	Cleavage	| Symbols: | FUNCTIONS IN: molecular_function unknown; INVOLVED IN: biological_process unknown; LOCATED IN: cellular_component unknown; EXPRESSED IN: 23 plant structures; EXPRESSED DURING: 15 growth stages; CONTAINS InterPro DOMAIN/s: COG4 transport (InterPro:IPR013167); Has 465 Blast hits to 425 proteins in 199 species: Archae - 0; Bacteria - 3; Metazoa - 153; Fungi - 166; Plants - 45; Viruses -…	1				ath-miR171b-5p	AGAUAUUAGUGCGGUUCAAUC	AT5G66020.1	3.5	16.153	1	21	1190	1210	AGAUAUUAGUGCGGUUCAAUC	: :: .::::.::::::.::	GCUUAGACCGUACUAAUGUCA	Cleavage	| Symbols: IBS2, ATSAC1B, ATSAC6, SACIB | Phosphoinositide phosphatase family protein | chr5:26401193-26404691 REVERSE LENGTH=1782	1
ath-miR391-3p	ACGGUAUCUCUCCUACGUAGC	AT4G01400.1	3	19.244	1	21	2183	2203	ACGGUAUCUCUCCUACGUAGC	::.::.: ::::::::.::	UGUAUGUGGAAGAGAUACUGU	Cleavage	| Symbols: | FUNCTIONS IN: molecular_function unknown; INVOLVED IN: biological_process unknown; LOCATED IN: cellular_component unknown; EXPRESSED IN: 24 plant structures; EXPRESSED DURING: 15 growth stages; CONTAINS InterPro DOMAIN/s: COG4 transport (InterPro:IPR013167), Pentatricopeptide repeat (InterPro:IPR002885); BEST Arabidopsis thaliana protein match is: Pentatricopeptide repeat (PPR) super…	2				ath-miR171b-5p	AGAUAUUAGUGCGGUUCAAUC	AT4G21210.2	3.5	22.304	1	21	317	337	AGAUAUUAGUGCGGUUCAAUC	: : ::..::::::.::.:.:	GUUCGAGUCGCACUGAUGUUU	Cleavage	| Symbols: ATRP1, RP1 | PPDK regulatory protein | chr4:11306945-11308742 FORWARD LENGTH=1343	1
ath-miR391-3p	ACGGUAUCUCUCCUACGUAGC	AT4G03560.1	3	15.885	1	21	517	537	ACGGUAUCUCUCCUACGUAGC	.::: :.:::::: ::::::	AUUACCUGGGAGAGUUACCGU	Cleavage	| Symbols: ATTPC1, TPC1, ATCCH1, FOU2 | two-pore channel 1 | chr4:1580056-1585966 FORWARD LENGTH=2674	1				ath-miR171b-5p	AGAUAUUAGUGCGGUUCAAUC	AT4G21210.1	3.5	22.304	1	21	317	337	AGAUAUUAGUGCGGUUCAAUC	: : ::..::::::.::.:.:	GUUCGAGUCGCACUGAUGUUU	Cleavage	| Symbols: ATRP1, RP1 | PPDK regulatory protein | chr4:11306945-11308742 FORWARD LENGTH=1424	1
ath-miR391-3p	ACGGUAUCUCUCCUACGUAGC	AT2G19385.1	3	16.258	1	21	225	245	ACGGUAUCUCUCCUACGUAGC	:.. :.::::::::::.::	AAUGUUUGGGAGAGAUACUGU	Cleavage	| Symbols: | zinc ion binding | chr2:8387035-8388712 FORWARD LENGTH=1073	1				ath-miR171b-5p	AGAUAUUAGUGCGGUUCAAUC	AT5G63410.1	3.5	15.339	1	21	812	832	AGAUAUUAGUGCGGUUCAAUC	: :::: .::.:.:..:::::	GUUUGAUUCGUAUUGGUAUCU	Cleavage	| Symbols: | Leucine-rich repeat protein kinase family protein | chr5:25394984-25398153 REVERSE LENGTH=2492	1
ath-miR391-3p	ACGGUAUCUCUCCUACGUAGC	AT2G22740.2	3	22.358	1	21	1840	1860	ACGGUAUCUCUCCUACGUAGC	::: :::::::::::::	AAAACGGUGGAGAGAUACCGU	Cleavage	| Symbols: SUVH6 | SU(VAR)3-9 homolog 6 | chr2:9662638-9666981 REVERSE LENGTH=2588	1				ath-miR171b-5p	AGAUAUUAGUGCGGUUCAAUC	AT5G40040.1	3.5	15.894	1	21	423	443	AGAUAUUAGUGCGGUUCAAUC	:::: :.:::.:: :::::	UUUUGAUCUGCAUUAUUAUCU	Cleavage	| Symbols: | 60S acidic ribosomal protein family | chr5:16029752-16030313 REVERSE LENGTH=562	1
ath-miR391-3p	ACGGUAUCUCUCCUACGUAGC	AT2G22740.1	3	22.358	1	21	1840	1860	ACGGUAUCUCUCCUACGUAGC	::: :::::::::::::	AAAACGGUGGAGAGAUACCGU	Cleavage	| Symbols: SUVH6, SDG23 | SU(VAR)3-9 homolog 6 | chr2:9664165-9666981 REVERSE LENGTH=2589	1				ath-miR171b-5p	AGAUAUUAGUGCGGUUCAAUC	AT3G12730.1	3.5	5.233	1	21	785	805	AGAUAUUAGUGCGGUUCAAUC	:: .::::::: :::::.:	UUUUCGACCGCACCAAUAUUU	Cleavage	| Symbols: | Homeodomain-like superfamily protein | chr3:4047072-4048614 REVERSE LENGTH=1128	1
ath-miR391-3p	ACGGUAUCUCUCCUACGUAGC	AT1G44170.2	3.5	18.067	1	21	156	176	ACGGUAUCUCUCCUACGUAGC	:.:::::: ::::::::..:	GUUACGUAAGAGAGAUAUUGA	Cleavage	| Symbols: ALDH3H1, ALDH4 | aldehyde dehydrogenase 3H1 | chr1:16796400-16800210 REVERSE LENGTH=1798	1				ath-miR171b-5p	AGAUAUUAGUGCGGUUCAAUC	AT2G32765.1	3.5	11.635	1	21	572	592	AGAUAUUAGUGCGGUUCAAUC	.:: : .::.::::::::.:	UGUUAAUUCGUACUAAUAUUU	Cleavage	| Symbols: SUM5, SUMO5, ATSUMO5 | small ubiquitinrelated modifier 5 | chr2:13894862-13895582 FORWARD LENGTH=616	1
ath-miR391-3p	ACGGUAUCUCUCCUACGUAGC	AT2G21210.1	3.5	20.074	1	21	204	224	ACGGUAUCUCUCCUACGUAGC	.::::::::::::::. .:	UUUACGUAGGAGAGAUGAUGC	Cleavage	| Symbols: | SAUR-like auxin-responsive protein family | chr2:9085210-9085909 REVERSE LENGTH=700	1				ath-miR172b-3p	AGAAUCUUGAUGAUGCUGCAU	AT5G60120.1	0.5	13.741	1	21	1647	1667	AGAAUCUUGAUGAUGCUGCAU	::::::::::::::.::::::	AUGCAGCAUCAUCAGGAUUCU	Cleavage	| Symbols: TOE2 | target of early activation tagged (EAT) 2 | chr5:24207786-24211724 FORWARD LENGTH=2115	1
ath-miR391-3p	ACGGUAUCUCUCCUACGUAGC	AT1G72000.1	3.5	20.34	1	21	1082	1102	ACGGUAUCUCUCCUACGUAGC	.::.::::::::.::::	AACUUGUGGGAGAGAUGCCGU	Cleavage	| Symbols: | Plant neutral invertase family protein | chr1:27103277-27105663 FORWARD LENGTH=1500	1				ath-miR172b-3p	AGAAUCUUGAUGAUGCUGCAU	AT5G60120.2	0.5	13.741	1	21	1810	1830	AGAAUCUUGAUGAUGCUGCAU	::::::::::::::.::::::	AUGCAGCAUCAUCAGGAUUCU	Cleavage	| Symbols: TOE2 | target of early activation tagged (EAT) 2 | chr5:24207689-24211743 FORWARD LENGTH=2297	1
ath-miR391-3p	ACGGUAUCUCUCCUACGUAGC	AT1G56690.1	3.5	14.375	1	21	827	847	ACGGUAUCUCUCCUACGUAGC	:. : ::::::::::::.::	GUGAGGUAGGAGAGAUAUCGA	Cleavage	| Symbols: | Pentatricopeptide repeat (PPR) superfamily protein | chr1:21253817-21255931 FORWARD LENGTH=2115	1				ath-miR172b-3p	AGAAUCUUGAUGAUGCUGCAU	AT4G36920.1	0.5	13.922	1	21	1329	1349	AGAAUCUUGAUGAUGCUGCAU	:::::::::::::.::::::	CUGCAGCAUCAUCAGGAUUCU	Cleavage	| Symbols: AP2, FLO2, FL1 | Integrase-type DNA-binding superfamily protein | chr4:17400847-17403332 FORWARD LENGTH=1642	2
ath-miR391-3p	ACGGUAUCUCUCCUACGUAGC	AT2G29450.1	3.5	19.281	1	21	169	189	ACGGUAUCUCUCCUACGUAGC	:::::.: ::::::::.:	AGUACGUGGAAGAGAUACUGG	Cleavage	| Symbols: ATGSTU5, ATGSTU1, AT103-1A, GSTU5 | glutathione S-transferase tau 5 | chr2:12624586-12625637 REVERSE LENGTH=934	1				ath-miR172b-3p	AGAAUCUUGAUGAUGCUGCAU	AT4G36920.2	0.5	13.922	1	21	1293	1313	AGAAUCUUGAUGAUGCUGCAU	:::::::::::::.::::::	CUGCAGCAUCAUCAGGAUUCU	Cleavage	| Symbols: AP2 | Integrase-type DNA-binding superfamily protein | chr4:17400610-17403469 FORWARD LENGTH=1743	2
ath-miR391-3p	ACGGUAUCUCUCCUACGUAGC	AT1G47655.1	3.5	18.966	1	21	563	583	ACGGUAUCUCUCCUACGUAGC	.: :::::::::::: :::	CUUCCGUAGGAGAGAUUCCGG	Cleavage	| Symbols: | Dof-type zinc finger DNA-binding family protein | chr1:17525365-17526306 FORWARD LENGTH=942	1				ath-miR172b-3p	AGAAUCUUGAUGAUGCUGCAU	AT5G67180.1	0.5	20.226	1	21	1298	1318	AGAAUCUUGAUGAUGCUGCAU	::::::::::::.::::::	UGGCAGCAUCAUCAGGAUUCU	Cleavage	| Symbols: TOE3 | target of early activation tagged (EAT) 3 | chr5:26801949-26804249 REVERSE LENGTH=1544	1
ath-miR391-3p	ACGGUAUCUCUCCUACGUAGC	AT3G21480.1	3.5	19.608	1	21	3022	3042	ACGGUAUCUCUCCUACGUAGC	.:. ::: :::::.::::::	CUUGAGUAUGAGAGGUACCGU	Cleavage	| Symbols: | BRCT domain-containing DNA repair protein | chr3:7567730-7572161 FORWARD LENGTH=3297	1				ath-miR172b-3p	AGAAUCUUGAUGAUGCUGCAU	AT2G28550.2	0.5	16.639	1	21	1629	1649	AGAAUCUUGAUGAUGCUGCAU	::::::::::::.::::::	CAGCAGCAUCAUCAGGAUUCU	Cleavage	| Symbols: RAP2.7, TOE1 | related to AP2.7 | chr2:12226091-12228543 REVERSE LENGTH=1791	1
ath-miR391-3p	ACGGUAUCUCUCCUACGUAGC	AT4G18550.1	3.5	19.19	1	21	429	449	ACGGUAUCUCUCCUACGUAGC	:: :: :::::::::.:::	UCUUGGUCGGAGAGAUAUCGU	Cleavage	| Symbols: | alpha/beta-Hydrolases superfamily protein | chr4:10224921-10226862 REVERSE LENGTH=1345	1				ath-miR172b-3p	AGAAUCUUGAUGAUGCUGCAU	AT2G28550.1	0.5	16.639	1	21	1557	1577	AGAAUCUUGAUGAUGCUGCAU	::::::::::::.::::::	CAGCAGCAUCAUCAGGAUUCU	Cleavage	| Symbols: RAP2.7, TOE1 | related to AP2.7 | chr2:12225842-12228543 REVERSE LENGTH=1968	1
ath-miR391-3p	ACGGUAUCUCUCCUACGUAGC	AT4G08053.1	3.5	18.216	1	21	620	640	ACGGUAUCUCUCCUACGUAGC	: ::. : ::::::::::::	GAUAUUUUGGAGAGAUACCGC	Cleavage	| Symbols: | transposable element gene | chr4:4910489-4915180 REVERSE LENGTH=4692	1				ath-miR172b-3p	AGAAUCUUGAUGAUGCUGCAU	AT2G28550.3	0.5	16.639	1	21	1602	1622	AGAAUCUUGAUGAUGCUGCAU	::::::::::::.::::::	CAGCAGCAUCAUCAGGAUUCU	Cleavage	| Symbols: RAP2.7 | related to AP2.7 | chr2:12225842-12228543 REVERSE LENGTH=2013	1
ath-miR398a-3p	UGUGUUCUCAGGUCACCCCUU	AT1G36078.1	3	18.855	1	21	262	282	UGUGUUCUCAGGUCACCCCUU	.:::::::.:: ::.:::.:	UGGGGGUGAUCUCAGGACAUA	Cleavage	| Symbols: | unknown protein; FUNCTIONS IN: molecular_function unknown; INVOLVED IN: biological_process unknown; LOCATED IN: cellular_component unknown; Has 0 Blast hits to 0 proteins in 0 species (source: NCBI BLink). | chr1:13481665-13482785 REVERSE LENGTH=454	1				ath-miR172b-3p	AGAAUCUUGAUGAUGCUGCAU	AT3G54990.1	1.5	13.392	1	21	965	985	AGAAUCUUGAUGAUGCUGCAU	:::::::::::::.:::::	UUGCAGCAUCAUCAGGAUUCC	Cleavage	| Symbols: SMZ | Integrase-type DNA-binding superfamily protein | chr3:20373718-20376522 REVERSE LENGTH=1041	1
ath-miR398a-3p	UGUGUUCUCAGGUCACCCCUU	AT3G43860.1	3	23.146	1	21	658	678	UGUGUUCUCAGGUCACCCCUU	.:: : ::::::::::::..	UGGGCGAGACCUGAGAACAUG	Cleavage	| Symbols: AtGH9A4, GH9A4 | glycosyl hydrolase 9A4 | chr3:15706994-15709789 FORWARD LENGTH=2001	1				ath-miR172b-3p	AGAAUCUUGAUGAUGCUGCAU	AT2G39250.1	2	12.263	1	21	1044	1064	AGAAUCUUGAUGAUGCUGCAU	::.::::::::::.:::::	UUGUAGCAUCAUCAGGAUUCC	Cleavage	| Symbols: SNZ | Integrase-type DNA-binding superfamily protein | chr2:16388886-16391073 REVERSE LENGTH=1244	1
ath-miR398a-3p	UGUGUUCUCAGGUCACCCCUU	AT4G26230.1	3.5	17.205	1	21	105	125	UGUGUUCUCAGGUCACCCCUU	:.: ::::::: ::::..:::	AGGUGGUGACCAGAGAGUACA	Translation	| Symbols: | Ribosomal protein L31e family protein | chr4:13285825-13286791 FORWARD LENGTH=674	1				ath-miR172b-3p	AGAAUCUUGAUGAUGCUGCAU	AT3G47360.1	2	12.515	1	21	602	622	AGAAUCUUGAUGAUGCUGCAU	: ::::: :.::.::::::::	AAGCAGCCUUAUUAAGAUUCU	Cleavage	| Symbols: ATHSD3, HSD3 | hydroxysteroid dehydrogenase 3 | chr3:17451112-17452843 FORWARD LENGTH=930	1
ath-miR398a-3p	UGUGUUCUCAGGUCACCCCUU	AT4G11250.1	3.5	18.871	1	21	132	152	UGUGUUCUCAGGUCACCCCUU	:::::.:::::::::..	AGACGGUGAUCUGAGAACAUG	Cleavage	| Symbols: AGL52 | AGAMOUS-like 52 | chr4:6849578-6850567 FORWARD LENGTH=990	1				ath-miR172b-3p	AGAAUCUUGAUGAUGCUGCAU	AT5G65790.1	2	12.438	1	21	757	777	AGAAUCUUGAUGAUGCUGCAU	:: :::::::::::::::	GAUCAUCAUCAUCAAGAUUCU	Cleavage	| Symbols: ATMYB68, MYB68 | myb domain protein 68 | chr5:26322948-26324578 FORWARD LENGTH=1405	1
ath-miR398a-3p	UGUGUUCUCAGGUCACCCCUU	AT2G33410.1	3.5	19.299	1	21	1274	1294	UGUGUUCUCAGGUCACCCCUU	..:::: ::.:::.:::.:..	GGGGGGCGAUCUGGGAAUAUG	Cleavage	| Symbols: | RNA-binding (RRM/RBD/RNP motifs) family protein | chr2:14155871-14157762 FORWARD LENGTH=1756	1				ath-miR172b-3p	AGAAUCUUGAUGAUGCUGCAU	AT2G32770.2	2.5	12.453	1	21	460	480	AGAAUCUUGAUGAUGCUGCAU	: : ::: :::::::::::.:	AAGAAGCUUCAUCAAGAUUUU	Cleavage	| Symbols: PAP13, ATPAP13 | purple acid phosphatase 13 | chr2:13895838-13898203 FORWARD LENGTH=2104	1
ath-miR398a-3p	UGUGUUCUCAGGUCACCCCUU	AT1G12520.1	3.5	17.663	1	21	725	745	UGUGUUCUCAGGUCACCCCUU	::: ::::::.::::::	AUUGGGAGACCUGGGAACACU	Cleavage	| Symbols: ATCCS, CCS | copper chaperone for SOD1 | chr1:4267106-4268926 REVERSE LENGTH=1160	1				ath-miR172b-3p	AGAAUCUUGAUGAUGCUGCAU	AT4G29430.1	3	18.616	1	21	8	28	AGAAUCUUGAUGAUGCUGCAU	.::.::.:::.::..::::.:	GUGUAGUAUCGUCGGGAUUUU	Cleavage	| Symbols: rps15ae | ribosomal protein S15A E | chr4:14472400-14473621 FORWARD LENGTH=668	1
ath-miR398a-3p	UGUGUUCUCAGGUCACCCCUU	AT1G12520.2	3.5	17.663	1	21	794	814	UGUGUUCUCAGGUCACCCCUU	::: ::::::.::::::	AUUGGGAGACCUGGGAACACU	Cleavage	| Symbols: ATCCS, CCS | copper chaperone for SOD1 | chr1:4267106-4268914 REVERSE LENGTH=1229	1				ath-miR172b-3p	AGAAUCUUGAUGAUGCUGCAU	AT1G32340.1	3	22.91	1	21	1561	1581	AGAAUCUUGAUGAUGCUGCAU	::::: : :.::::::::::	UUGCAGGAGCGUCAAGAUUCU	Cleavage	| Symbols: NHL8 | NDR1/HIN1-like 8 | chr1:11663070-11666058 REVERSE LENGTH=2480	1
ath-miR398a-3p	UGUGUUCUCAGGUCACCCCUU	AT1G12520.3	3.5	17.663	1	21	810	830	UGUGUUCUCAGGUCACCCCUU	::: ::::::.::::::	AUUGGGAGACCUGGGAACACU	Cleavage	| Symbols: ATCCS, CCS | copper chaperone for SOD1 | chr1:4267106-4268914 REVERSE LENGTH=1245	1				ath-miR172b-3p	AGAAUCUUGAUGAUGCUGCAU	AT2G19100.1	3	23.716	1	21	1818	1838	AGAAUCUUGAUGAUGCUGCAU	::::: :::::.: ::::::	UUGCAGGAUCAUUAUGAUUCU	Cleavage	| Symbols: | transposable element gene | chr2:8269781-8274895 REVERSE LENGTH=5115	1
ath-miR398a-3p	UGUGUUCUCAGGUCACCCCUU	AT4G05591.1	3.5	19.94	1	21	391	411	UGUGUUCUCAGGUCACCCCUU	::::: ::.::::.::...	CUGGGGUUACUUGAGGACGUG	Cleavage	| Symbols: | transposable element gene | chr4:2896376-2898502 FORWARD LENGTH=2127	1				ath-miR172b-3p	AGAAUCUUGAUGAUGCUGCAU	AT5G07190.2	3	7.85	1	21	172	192	AGAAUCUUGAUGAUGCUGCAU	:::::::::: ::.::::	CCUCAGCAUCAUCCAGGUUCU	Cleavage	| Symbols: ATS3 | seed gene 3 | chr5:2237507-2238671 FORWARD LENGTH=1017	1
ath-miR398a-3p	UGUGUUCUCAGGUCACCCCUU	AT4G32320.1	3.5	13.874	1	21	489	509	UGUGUUCUCAGGUCACCCCUU	: : ::::::::::::.:	CUUGAGAGACCUGAGAACAUA	Cleavage	| Symbols: APX6 | ascorbate peroxidase 6 | chr4:15602721-15605400 FORWARD LENGTH=1212	1				ath-miR172b-3p	AGAAUCUUGAUGAUGCUGCAU	AT2G20710.1	3	21.562	1	21	296	316	AGAAUCUUGAUGAUGCUGCAU	.:::::::::::::: ::	CCAUAGCAUCAUCAAGAUGCU	Cleavage	| Symbols: | Tetratricopeptide repeat (TPR)-like superfamily protein | chr2:8926033-8927844 FORWARD LENGTH=1672	1
ath-miR399c-5p	GGGCAUCUUUCUAUUGGCAGG	AT5G64470.1	2.5	16.844	1	21	1423	1443	GGGCAUCUUUCUAUUGGCAGG	.:::: ::::::::::::.:	UCUGCAUAUAGAAAGAUGCUC	Cleavage	| Symbols: TBL12 | Plant protein of unknown function (DUF828) | chr5:25776025-25777963 FORWARD LENGTH=1449	1				ath-miR172b-3p	AGAAUCUUGAUGAUGCUGCAU	AT2G20710.2	3	22.401	1	21	323	343	AGAAUCUUGAUGAUGCUGCAU	.:::::::::::::: ::	CCAUAGCAUCAUCAAGAUGCU	Cleavage	| Symbols: | Tetratricopeptide repeat (TPR)-like superfamily protein | chr2:8926006-8927844 FORWARD LENGTH=1839	1
ath-miR399c-5p	GGGCAUCUUUCUAUUGGCAGG	AT5G64470.2	2.5	16.844	1	21	1446	1466	GGGCAUCUUUCUAUUGGCAGG	.:::: ::::::::::::.:	UCUGCAUAUAGAAAGAUGCUC	Cleavage	| Symbols: | Plant protein of unknown function (DUF828) | chr5:25776025-25777963 FORWARD LENGTH=1472	1				ath-miR172b-3p	AGAAUCUUGAUGAUGCUGCAU	AT5G09560.1	3	20.419	1	21	222	242	AGAAUCUUGAUGAUGCUGCAU	.: : :.::::::::::::.:	GUACCGUAUCAUCAAGAUUUU	Cleavage	| Symbols: | RNA-binding KH domain-containing protein | chr5:2967170-2969655 FORWARD LENGTH=1839	1
ath-miR399c-5p	GGGCAUCUUUCUAUUGGCAGG	AT5G36930.1	3	20.62	1	21	1531	1551	GGGCAUCUUUCUAUUGGCAGG	.::::..::.:::::.::.:.	UCUGCUGAUGGAAAGGUGUCU	Cleavage	| Symbols: | Disease resistance protein (TIR-NBS-LRR class) family | chr5:14567622-14572630 REVERSE LENGTH=3852	1				ath-miR172b-3p	AGAAUCUUGAUGAUGCUGCAU	AT5G12900.1	3	15.04	1	21	538	558	AGAAUCUUGAUGAUGCUGCAU	::: :: :::::::::::::	AUGAUGCCUCAUCAAGAUUCU	Cleavage	| Symbols: | unknown protein; FUNCTIONS IN: molecular_function unknown; INVOLVED IN: biological_process unknown; LOCATED IN: chloroplast; EXPRESSED IN: 21 plant structures; EXPRESSED DURING: 13 growth stages; BEST Arabidopsis thaliana protein match is: unknown protein (TAIR:AT1G12330.1); Has 1807 Blast hits to 1807 proteins in 277 species: Archae - 0; Bacteria - 0; Metazoa - 736; Fungi - 347; Pla…	1
ath-miR399c-5p	GGGCAUCUUUCUAUUGGCAGG	AT5G36930.2	3	20.62	1	21	1555	1575	GGGCAUCUUUCUAUUGGCAGG	.::::..::.:::::.::.:.	UCUGCUGAUGGAAAGGUGUCU	Cleavage	| Symbols: | Disease resistance protein (TIR-NBS-LRR class) family | chr5:14567622-14572630 REVERSE LENGTH=3876	1				ath-miR172b-3p	AGAAUCUUGAUGAUGCUGCAU	AT5G01830.1	3	20.225	1	21	1647	1667	AGAAUCUUGAUGAUGCUGCAU	:.::.:::::.::.::::	AAACGGCGUCAUCGAGGUUCU	Cleavage	| Symbols: | ARM repeat superfamily protein | chr5:320695-323169 FORWARD LENGTH=2475	2
ath-miR399c-5p	GGGCAUCUUUCUAUUGGCAGG	AT2G34410.3	3	17.536	1	21	1268	1288	GGGCAUCUUUCUAUUGGCAGG	:::::: :::::::::.:	GAUGCCAAGAGAAAGAUGUCA	Cleavage	| Symbols: | O-acetyltransferase family protein | chr2:14518520-14522104 FORWARD LENGTH=1834	1				ath-miR172b-3p	AGAAUCUUGAUGAUGCUGCAU	AT3G49690.1	3	8.445	1	21	834	854	AGAAUCUUGAUGAUGCUGCAU	:: ::::::::::::::	CCUCAUCAUCAUCAAGAUUCA	Cleavage	| Symbols: RAX3, MYB84, ATMYB84 | myb domain protein 84 | chr3:18427735-18429201 FORWARD LENGTH=1240	1
ath-miR399c-5p	GGGCAUCUUUCUAUUGGCAGG	AT3G54190.1	3	15.112	1	21	851	871	GGGCAUCUUUCUAUUGGCAGG	::.::::.:::::.:::.	GAUGUCAAUGGAAAGGUGCUG	Cleavage	| Symbols: | Transducin/WD40 repeat-like superfamily protein | chr3:20061528-20064154 REVERSE LENGTH=1909	1				ath-miR172b-3p	AGAAUCUUGAUGAUGCUGCAU	AT3G48185.1	3	18.705	1	21	140	160	AGAAUCUUGAUGAUGCUGCAU	.: :::::::::::::.:	UCUUAUCAUCAUCAAGAUUUU	Cleavage	| Symbols: | unknown protein; Has 4 Blast hits to 4 proteins in 2 species: Archae - 0; Bacteria - 0; Metazoa - 0; Fungi - 0; Plants - 4; Viruses - 0; Other Eukaryotes - 0 (source: NCBI BLink). | chr3:17793011-17793543 REVERSE LENGTH=533	1
ath-miR399c-5p	GGGCAUCUUUCUAUUGGCAGG	AT2G34410.1	3	17.536	1	21	1421	1441	GGGCAUCUUUCUAUUGGCAGG	:::::: :::::::::.:	GAUGCCAAGAGAAAGAUGUCA	Cleavage	| Symbols: | O-acetyltransferase family protein | chr2:14518406-14522139 FORWARD LENGTH=2022	1				ath-miR172b-3p	AGAAUCUUGAUGAUGCUGCAU	AT2G42650.1	3	15.628	1	21	1272	1292	AGAAUCUUGAUGAUGCUGCAU	:.: :::::::: ::::::	UGGUAUCAUCAUCAUGAUUCU	Cleavage	| Symbols: | Ribosomal protein L1p/L10e family | chr2:17765480-17766888 FORWARD LENGTH=1409	1
ath-miR399c-5p	GGGCAUCUUUCUAUUGGCAGG	AT2G34410.2	3	17.536	1	21	1421	1441	GGGCAUCUUUCUAUUGGCAGG	:::::: :::::::::.:	GAUGCCAAGAGAAAGAUGUCA	Cleavage	| Symbols: | O-acetyltransferase family protein | chr2:14518406-14522622 FORWARD LENGTH=2391	1				ath-miR172b-3p	AGAAUCUUGAUGAUGCUGCAU	AT1G09100.1	3	23.017	1	21	287	307	AGAAUCUUGAUGAUGCUGCAU	::: .:::.:..:::::::	UGGCAAUAUCGUUGAGAUUCU	Cleavage	| Symbols: RPT5B | 26S proteasome AAA-ATPase subunit RPT5B | chr1:2936528-2939326 REVERSE LENGTH=1487	1
ath-miR399c-5p	GGGCAUCUUUCUAUUGGCAGG	AT5G66910.1	3.5	15.815	1	21	430	450	GGGCAUCUUUCUAUUGGCAGG	.::::::.:::::::.:	GAAAUCAAUAGGAAGAUGCUC	Cleavage	| Symbols: | Disease resistance protein (CC-NBS-LRR class) family | chr5:26718232-26721256 REVERSE LENGTH=2677	1				ath-miR172b-3p	AGAAUCUUGAUGAUGCUGCAU	AT4G15350.1	3	14.967	1	21	793	813	AGAAUCUUGAUGAUGCUGCAU	: ::::::::::::.: ::	GAGGAGCAUCAUCAAGGUACU	Cleavage	| Symbols: CYP705A2 | cytochrome P450, family 705, subfamily A, polypeptide 2 | chr4:8762953-8764594 FORWARD LENGTH=1561	1
ath-miR399c-5p	GGGCAUCUUUCUAUUGGCAGG	AT5G04600.1	3.5	18.069	1	21	175	195	GGGCAUCUUUCUAUUGGCAGG	..::::: :::::.:: :.::	UUUGCCACUAGAAGGAGGUCC	Cleavage	| Symbols: | RNA-binding (RRM/RBD/RNP motifs) family protein | chr5:1323636-1325627 FORWARD LENGTH=874	1				ath-miR172b-3p	AGAAUCUUGAUGAUGCUGCAU	AT3G05530.1	3	21.429	1	21	362	382	AGAAUCUUGAUGAUGCUGCAU	::: :::..::.:::::.:	UGGCAACAUUGUCGAGAUUUU	Cleavage	| Symbols: RPT5A, ATS6A.2 | regulatory particle triple-A ATPase 5A | chr3:1603400-1606231 FORWARD LENGTH=1653	1
ath-miR399c-5p	GGGCAUCUUUCUAUUGGCAGG	AT2G01630.2	3.5	12.773	1	21	1264	1284	GGGCAUCUUUCUAUUGGCAGG	:...::::::::::::..	AAGGUUGAUAGAAAGAUGCUU	Cleavage	| Symbols: | O-Glycosyl hydrolases family 17 protein | chr2:279325-282123 REVERSE LENGTH=1583	1				ath-miR172b-3p	AGAAUCUUGAUGAUGCUGCAU	AT3G14770.1	3.5	12.556	1	21	1266	1286	AGAAUCUUGAUGAUGCUGCAU	:::..:.. ::::::::::::	AUGUGGUGACAUCAAGAUUCU	Cleavage	| Symbols: SWEET2, AtSWEET2 | Nodulin MtN3 family protein | chr3:4957334-4959704 REVERSE LENGTH=1666	1
ath-miR399c-5p	GGGCAUCUUUCUAUUGGCAGG	AT2G01630.1	3.5	14.653	1	21	1264	1284	GGGCAUCUUUCUAUUGGCAGG	:...::::::::::::..	AAGGUUGAUAGAAAGAUGCUU	Cleavage	| Symbols: | O-Glycosyl hydrolases family 17 protein | chr2:279282-282123 REVERSE LENGTH=1933	1				ath-miR172b-3p	AGAAUCUUGAUGAUGCUGCAU	AT4G37030.1	3.5	17.131	1	21	774	794	AGAAUCUUGAUGAUGCUGCAU	::::: :::..:...::::::	AUGCAUCAUUGUUGGGAUUCU	Cleavage	| Symbols: | unknown protein; FUNCTIONS IN: molecular_function unknown; INVOLVED IN: biological_process unknown; LOCATED IN: endomembrane system; BEST Arabidopsis thaliana protein match is: unknown protein (TAIR:AT4G12680.1); Has 101 Blast hits to 99 proteins in 12 species: Archae - 0; Bacteria - 0; Metazoa - 0; Fungi - 0; Plants - 101; Viruses - 0; Other Eukaryotes - 0 (source: NCBI BLink). | ch…	1
ath-miR399c-5p	GGGCAUCUUUCUAUUGGCAGG	AT1G61500.1	3.5	18.072	1	21	226	246	GGGCAUCUUUCUAUUGGCAGG	:::::::::.::: :::.	GUGGCCAAUAGAGAGAAGCCU	Cleavage	| Symbols: | S-locus lectin protein kinase family protein | chr1:22689729-22692881 REVERSE LENGTH=2415	1				ath-miR172b-3p	AGAAUCUUGAUGAUGCUGCAU	AT1G80210.1	3.5	14.136	1	21	1459	1479	AGAAUCUUGAUGAUGCUGCAU	::.:::::.::...:.::.:	CUGUAGCAUUAUUGGGGUUUU	Cleavage	| Symbols: BRCC36A, AtBRCC36A | Mov34/MPN/PAD-1 family protein | chr1:30162835-30165755 REVERSE LENGTH=1870	1
ath-miR399c-5p	GGGCAUCUUUCUAUUGGCAGG	AT5G08630.1	3.5	12.302	1	21	192	212	GGGCAUCUUUCUAUUGGCAGG	..::::: : :::.::::::.	UUUGCCAUUUGAAGGAUGCCU	Cleavage	| Symbols: | DDT domain-containing protein | chr5:2798281-2803171 REVERSE LENGTH=2672	1				ath-miR172b-3p	AGAAUCUUGAUGAUGCUGCAU	AT1G80210.2	3.5	14.136	1	21	1543	1563	AGAAUCUUGAUGAUGCUGCAU	::.:::::.::...:.::.:	CUGUAGCAUUAUUGGGGUUUU	Cleavage	| Symbols: BRCC36A, AtBRCC36A | Mov34/MPN/PAD-1 family protein | chr1:30162835-30165755 REVERSE LENGTH=1954	1
ath-miR399c-5p	GGGCAUCUUUCUAUUGGCAGG	AT3G01310.1	3.5	15.146	1	21	569	589	GGGCAUCUUUCUAUUGGCAGG	::.::::::::::.: ::	UGUGUCAAUAGAAAGGUACCA	Cleavage	| Symbols: | Phosphoglycerate mutase-like family protein | chr3:94177-101977 REVERSE LENGTH=3521	2				ath-miR172b-3p	AGAAUCUUGAUGAUGCUGCAU	AT2G10440.2	3.5	14.537	1	21	635	654	AGAAUCUUGAUGAUGCUGCAU	::.:::::: ::::::::::	UUGUAGCAUC-UCAAGAUUCU	Translation	| Symbols: | unknown protein; FUNCTIONS IN: molecular_function unknown; INVOLVED IN: biological_process unknown; LOCATED IN: cellular_component unknown; BEST Arabidopsis thaliana protein match is: unknown protein (TAIR:AT1G15780.1); Has 1628 Blast hits to 1350 proteins in 149 species: Archae - 0; Bacteria - 39; Metazoa - 480; Fungi - 159; Plants - 187; Viruses - 2; Other Eukaryotes - 761 (source:…	1
ath-miR399c-5p	GGGCAUCUUUCUAUUGGCAGG	AT3G01310.2	3.5	15.146	1	21	566	586	GGGCAUCUUUCUAUUGGCAGG	::.::::::::::.: ::	UGUGUCAAUAGAAAGGUACCA	Cleavage	| Symbols: | Phosphoglycerate mutase-like family protein | chr3:94171-101992 REVERSE LENGTH=3524	2				ath-miR172b-3p	AGAAUCUUGAUGAUGCUGCAU	AT2G10440.1	3.5	15.445	1	21	875	894	AGAAUCUUGAUGAUGCUGCAU	::.:::::: ::::::::::	UUGUAGCAUC-UCAAGAUUCU	Translation	| Symbols: | unknown protein; BEST Arabidopsis thaliana protein match is: unknown protein (TAIR:AT1G15780.1); Has 8319 Blast hits to 5104 proteins in 317 species: Archae - 0; Bacteria - 285; Metazoa - 1706; Fungi - 535; Plants - 320; Viruses - 18; Other Eukaryotes - 5455 (source: NCBI BLink). | chr2:4013752-4018046 REVERSE LENGTH=2808	1
ath-miR399c-5p	GGGCAUCUUUCUAUUGGCAGG	AT5G06000.1	3.5	18.518	1	21	435	455	GGGCAUCUUUCUAUUGGCAGG	:::::: ::::::.:: ::	UAUGCCAAAAGAAAGGUGACC	Cleavage	| Symbols: EIF3G2, ATEIF3G2 | eukaryotic translation initiation factor 3G2 | chr5:1808150-1809853 FORWARD LENGTH=1057	1				ath-miR172b-3p	AGAAUCUUGAUGAUGCUGCAU	AT2G17520.1	3.5	20.391	1	21	1629	1649	AGAAUCUUGAUGAUGCUGCAU	.:: ::.:: :::::::::.:	GUGGAGUAUGAUCAAGAUUUU	Cleavage	| Symbols: IRE1A, ATIRE1-2, IRE1-2 | Endoribonuclease/protein kinase IRE1-like | chr2:7617210-7621109 FORWARD LENGTH=2915	1
ath-miR399c-5p	GGGCAUCUUUCUAUUGGCAGG	AT1G66250.1	3.5	17.474	1	21	1289	1309	GGGCAUCUUUCUAUUGGCAGG	:::..::: ::::::::..	GGUGCUGAUACAAAGAUGCUU	Translation	| Symbols: | O-Glycosyl hydrolases family 17 protein | chr1:24692894-24695515 FORWARD LENGTH=1786	1				ath-miR172b-3p	AGAAUCUUGAUGAUGCUGCAU	AT2G30170.1	3.5	20.78	1	21	725	745	AGAAUCUUGAUGAUGCUGCAU	::::: .::::::::.:: :	UUGCAGAGUCAUCAAGGUUAU	Cleavage	| Symbols: | Protein phosphatase 2C family protein | chr2:12879675-12881498 REVERSE LENGTH=1048	1
ath-miR399c-5p	GGGCAUCUUUCUAUUGGCAGG	AT5G10180.1	3.5	18.214	1	21	1864	1884	GGGCAUCUUUCUAUUGGCAGG	:::::: :::::::: :.:	AAUGCCAAGAGAAAGAUCCUC	Cleavage	| Symbols: AST68, SULTR2;1 | slufate transporter 2;1 | chr5:3193144-3197120 FORWARD LENGTH=2417	1				ath-miR172b-3p	AGAAUCUUGAUGAUGCUGCAU	AT2G30170.2	3.5	20.78	1	21	746	766	AGAAUCUUGAUGAUGCUGCAU	::::: .::::::::.:: :	UUGCAGAGUCAUCAAGGUUAU	Cleavage	| Symbols: | Protein phosphatase 2C family protein | chr2:12879675-12881503 REVERSE LENGTH=1069	1
ath-miR399c-5p	GGGCAUCUUUCUAUUGGCAGG	AT2G35030.1	3.5	18.46	1	21	1261	1281	GGGCAUCUUUCUAUUGGCAGG	.:::.. :::.::::::..:	AUUGCUGCUAGGAAGAUGUUC	Cleavage	| Symbols: | Pentatricopeptide repeat (PPR) superfamily protein | chr2:14760869-14763077 REVERSE LENGTH=2209	1				ath-miR172b-3p	AGAAUCUUGAUGAUGCUGCAU	AT4G23320.1	3.5	20.731	1	21	850	870	AGAAUCUUGAUGAUGCUGCAU	.::.: : ::::::::::::	GUGUAUCUUCAUCAAGAUUCA	Cleavage	| Symbols: CRK24 | cysteine-rich RLK (RECEPTOR-like protein kinase) 24 | chr4:12189182-12191977 REVERSE LENGTH=1314	2
ath-miR399c-5p	GGGCAUCUUUCUAUUGGCAGG	AT3G06778.1	3.5	14.725	1	21	540	560	GGGCAUCUUUCUAUUGGCAGG	: :: ..:::::.:::::.:.	CAUGGUGAUAGAGAGAUGUCU	Cleavage	| Symbols: | Chaperone DnaJ-domain superfamily protein | chr3:2140103-2141533 REVERSE LENGTH=932	1				ath-miR172b-3p	AGAAUCUUGAUGAUGCUGCAU	AT3G62240.1	3.5	19.375	1	21	1919	1939	AGAAUCUUGAUGAUGCUGCAU	:::.:::.:::::.:::	GGACAGUAUCGUCAAGGUUCC	Cleavage	| Symbols: | RING/U-box superfamily protein | chr3:23033442-23036765 REVERSE LENGTH=2701	1
ath-miR399c-5p	GGGCAUCUUUCUAUUGGCAGG	AT4G02195.1	3.5	12.933	1	21	701	721	GGGCAUCUUUCUAUUGGCAGG	::. :::.::::::::.:	AAUGUGAAUGGAAAGAUGUCG	Cleavage	| Symbols: SYP42, TLG2B, ATSYP42, ATTLG2B | syntaxin of plants 42 | chr4:970007-972307 REVERSE LENGTH=1179	1				ath-miR172b-3p	AGAAUCUUGAUGAUGCUGCAU	AT1G65690.1	3.5	12.764	1	21	29	49	AGAAUCUUGAUGAUGCUGCAU	..:..:::::::::::.:	UCUUGGUGUCAUCAAGAUUUU	Cleavage	| Symbols: | Late embryogenesis abundant (LEA) hydroxyproline-rich glycoprotein family | chr1:24431430-24432953 REVERSE LENGTH=1026	1
ath-miR399c-5p	GGGCAUCUUUCUAUUGGCAGG	AT5G51230.3	3.5	14.036	1	21	1916	1936	GGGCAUCUUUCUAUUGGCAGG	..:: .::::::.:::::.:	UUUGAAGAUAGAAGGAUGCUC	Cleavage	| Symbols: EMF2, VEF2, CYR1, AtEMF2 | VEFS-Box of polycomb protein | chr5:20823834-20829370 FORWARD LENGTH=2226	1				ath-miR172b-3p	AGAAUCUUGAUGAUGCUGCAU	AT2G22810.1	3.5	10.775	1	21	732	752	AGAAUCUUGAUGAUGCUGCAU	::::.:::: .:::::::	CAUCAGCGUCAUGGAGAUUCU	Cleavage	| Symbols: ACS4, ACC4, ATACS4 | 1-aminocyclopropane-1-carboxylate synthase 4 | chr2:9717791-9719472 REVERSE LENGTH=1425	1
ath-miR399c-5p	GGGCAUCUUUCUAUUGGCAGG	AT5G51230.2	3.5	14.036	1	21	1908	1928	GGGCAUCUUUCUAUUGGCAGG	..:: .::::::.:::::.:	UUUGAAGAUAGAAGGAUGCUC	Cleavage	| Symbols: EMF2, VEF2, CYR1, AtEMF2 | VEFS-Box of polycomb protein | chr5:20823736-20829564 FORWARD LENGTH=2412	1				ath-miR172b-3p	AGAAUCUUGAUGAUGCUGCAU	AT1G53750.1	3.5	16.78	1	21	1054	1074	AGAAUCUUGAUGAUGCUGCAU	: :..:.: :::::::.::::	ACGUGGUAACAUCAAGGUUCU	Cleavage	| Symbols: RPT1A | regulatory particle triple-A 1A | chr1:20065714-20068466 REVERSE LENGTH=1630	1
ath-miR399c-5p	GGGCAUCUUUCUAUUGGCAGG	AT5G51230.1	3.5	14.036	1	21	1923	1943	GGGCAUCUUUCUAUUGGCAGG	..:: .::::::.:::::.:	UUUGAAGAUAGAAGGAUGCUC	Cleavage	| Symbols: EMF2, VEF2, CYR1, AtEMF2 | VEFS-Box of polycomb protein | chr5:20823736-20829564 FORWARD LENGTH=2427	1				ath-miR172b-3p	AGAAUCUUGAUGAUGCUGCAU	AT4G23950.1	3.5	19.194	1	21	1647	1667	AGAAUCUUGAUGAUGCUGCAU	: :::::: ::::: ::::.:	AAGCAGCAGCAUCAUGAUUUU	Cleavage	| Symbols: | Galactose-binding protein | chr4:12442297-12444330 FORWARD LENGTH=1686	1
ath-miR399c-5p	GGGCAUCUUUCUAUUGGCAGG	AT1G25425.1	3.5	16.846	1	21	376	396	GGGCAUCUUUCUAUUGGCAGG	: :::::::::.::: ::.	GAUUCCAAUAGAAGGAUCCCU	Cleavage	| Symbols: CLE43 | CLAVATA3/ESR-RELATED 43 | chr1:8922700-8923331 FORWARD LENGTH=632	1				ath-miR172b-3p	AGAAUCUUGAUGAUGCUGCAU	AT4G31140.1	3.5	19.945	1	21	1231	1251	AGAAUCUUGAUGAUGCUGCAU	: ::.:.:: ::::::.::.:	AGGCGGUAUAAUCAAGGUUUU	Cleavage	| Symbols: | O-Glycosyl hydrolases family 17 protein | chr4:15141200-15143391 FORWARD LENGTH=2039	1
ath-miR399c-5p	GGGCAUCUUUCUAUUGGCAGG	AT1G64900.1	3.5	17.681	1	21	1474	1494	GGGCAUCUUUCUAUUGGCAGG	: :::::.:::::: :.::	AGUUCCAAUGGAAAGAGGUCC	Cleavage	| Symbols: CYP89A2, CYP89 | cytochrome P450, family 89, subfamily A, polypeptide 2 | chr1:24113215-24114984 FORWARD LENGTH=1770	1				ath-miR172b-3p	AGAAUCUUGAUGAUGCUGCAU	AT1G53780.2	3.5	18.021	1	21	1526	1546	AGAAUCUUGAUGAUGCUGCAU	: :..:.: :::::::.::::	ACGUGGUAACAUCAAGGUUCU	Cleavage	| Symbols: | peptidyl-prolyl cis-trans isomerases;hydrolases;nucleoside-triphosphatases;ATP binding;nucleotide binding;ATPases | chr1:20073996-20077748 REVERSE LENGTH=2114	1
ath-miR399f-5p	GGGCAAGAUCACCAUUGGCAGA	AT3G25905.1	2.5	10.252	1	22	190	211	GGGCAAGAUCACCAUUGGCAGA	:: :.::::::::::::::..	ACUUCUAAUGGUGAUCUUGCUU	Cleavage	| Symbols: CLE27 | CLAVATA3/ESR-RELATED 27 | chr3:9486168-9486771 REVERSE LENGTH=604	1				ath-miR172b-3p	AGAAUCUUGAUGAUGCUGCAU	AT4G23950.2	3.5	21.678	1	21	1900	1920	AGAAUCUUGAUGAUGCUGCAU	: :::::: ::::: ::::.:	AAGCAGCAGCAUCAUGAUUUU	Cleavage	| Symbols: | Galactose-binding protein | chr4:12442047-12444547 FORWARD LENGTH=2156	1
ath-miR399f-5p	GGGCAAGAUCACCAUUGGCAGA	AT3G17120.1	2.5	21.783	1	22	1270	1291	GGGCAAGAUCACCAUUGGCAGA	::::::::::.:.:::...	AAAGCCAAUGGUGGUUUUGUUU	Cleavage	| Symbols: | unknown protein; BEST Arabidopsis thaliana protein match is: unknown protein (TAIR:AT1G02380.1); Has 67 Blast hits to 67 proteins in 11 species: Archae - 0; Bacteria - 0; Metazoa - 0; Fungi - 0; Plants - 67; Viruses - 0; Other Eukaryotes - 0 (source: NCBI BLink). | chr3:5841096-5843485 FORWARD LENGTH=1661	1				ath-miR172b-3p	AGAAUCUUGAUGAUGCUGCAU	AT1G53780.1	3.5	18.021	1	21	1706	1726	AGAAUCUUGAUGAUGCUGCAU	: :..:.: :::::::.::::	ACGUGGUAACAUCAAGGUUCU	Cleavage	| Symbols: | peptidyl-prolyl cis-trans isomerases;hydrolases;nucleoside-triphosphatases;ATP binding;nucleotide binding;ATPases | chr1:20073996-20077713 REVERSE LENGTH=2294	1
ath-miR399f-5p	GGGCAAGAUCACCAUUGGCAGA	AT3G17120.2	2.5	21.783	1	22	1293	1314	GGGCAAGAUCACCAUUGGCAGA	::::::::::.:.:::...	AAAGCCAAUGGUGGUUUUGUUU	Cleavage	| Symbols: | unknown protein; BEST Arabidopsis thaliana protein match is: unknown protein (TAIR:AT1G02380.1); Has 35333 Blast hits to 34131 proteins in 2444 species: Archae - 798; Bacteria - 22429; Metazoa - 974; Fungi - 991; Plants - 531; Viruses - 0; Other Eukaryotes - 9610 (source: NCBI BLink). | chr3:5841317-5843485 FORWARD LENGTH=1684	1				ath-miR172b-3p	AGAAUCUUGAUGAUGCUGCAU	AT1G53780.3	3.5	18.021	1	21	1890	1910	AGAAUCUUGAUGAUGCUGCAU	: :..:.: :::::::.::::	ACGUGGUAACAUCAAGGUUCU	Cleavage	| Symbols: | peptidyl-prolyl cis-trans isomerases;hydrolases;nucleoside-triphosphatases;ATP binding;nucleotide binding;ATPases | chr1:20073996-20078228 REVERSE LENGTH=2478	1
ath-miR399f-5p	GGGCAAGAUCACCAUUGGCAGA	AT4G39660.1	3	19.75	1	22	441	462	GGGCAAGAUCACCAUUGGCAGA	::::: :::::::.::::.	CAUGCCAUUGGUGAUUUUGCUG	Cleavage	| Symbols: AGT2 | alanine:glyoxylate aminotransferase 2 | chr4:18406765-18409564 FORWARD LENGTH=1765	1				ath-miR172b-3p	AGAAUCUUGAUGAUGCUGCAU	AT2G34730.1	3.5	13.46	1	21	2509	2529	AGAAUCUUGAUGAUGCUGCAU	..:::::::..:::::.:	CCCUGGCAUCAUUGAGAUUUU	Cleavage	| Symbols: | myosin heavy chain-related | chr2:14654357-14657621 FORWARD LENGTH=2759	1
ath-miR399f-5p	GGGCAAGAUCACCAUUGGCAGA	AT1G53230.1	3	12.163	1	22	594	615	GGGCAAGAUCACCAUUGGCAGA	:: :::: :: :::::::::.:	UCCGCCAUUGAUGAUCUUGCUC	Cleavage	| Symbols: TCP3 | TEOSINTE BRANCHED 1, cycloidea and PCF transcription factor 3 | chr1:19849788-19851725 REVERSE LENGTH=1844	1				ath-miR172b-3p	AGAAUCUUGAUGAUGCUGCAU	AT2G34730.2	3.5	13.451	1	21	2509	2529	AGAAUCUUGAUGAUGCUGCAU	..:::::::..:::::.:	CCCUGGCAUCAUUGAGAUUUU	Cleavage	| Symbols: | myosin heavy chain-related | chr2:14654357-14657623 FORWARD LENGTH=2761	1
ath-miR399f-5p	GGGCAAGAUCACCAUUGGCAGA	AT3G53030.1	3	13.71	1	22	759	780	GGGCAAGAUCACCAUUGGCAGA	:::::::::::.:::.:	GACUCCAAUGGUGAUUUUGUCA	Cleavage	| Symbols: SRPK4 | ser/arg-rich protein kinase 4 | chr3:19662281-19664505 FORWARD LENGTH=1864	1				ath-miR172b-3p	AGAAUCUUGAUGAUGCUGCAU	AT3G48360.1	3.5	19.819	1	21	282	302	AGAAUCUUGAUGAUGCUGCAU	:: .:::::::::::::	UAAAAGAGUCAUCAAGAUUCU	Cleavage	| Symbols: BT2, ATBT2 | BTB and TAZ domain protein 2 | chr3:17908192-17910525 REVERSE LENGTH=1439	1
ath-miR399f-5p	GGGCAAGAUCACCAUUGGCAGA	AT2G41890.1	3	23.249	1	22	124	145	GGGCAAGAUCACCAUUGGCAGA	::::::::::.::::.:	UCCAACAAUGGUGAUUUUGCUC	Cleavage	| Symbols: | curculin-like (mannose-binding) lectin family protein / PAN domain-containing protein | chr2:17478058-17480352 REVERSE LENGTH=2295	1				ath-miR172b-3p	AGAAUCUUGAUGAUGCUGCAU	AT3G02660.1	3.5	10.64	1	21	673	693	AGAAUCUUGAUGAUGCUGCAU	: :::.:::::::::::	AAAAAUCAUUAUCAAGAUUCU	Cleavage	| Symbols: emb2768 | Tyrosyl-tRNA synthetase, class Ib, bacterial/mitochondrial | chr3:570134-572345 REVERSE LENGTH=1738	1
ath-miR399f-5p	GGGCAAGAUCACCAUUGGCAGA	AT3G01640.1	3	23.104	1	22	584	605	GGGCAAGAUCACCAUUGGCAGA	:.: ::::::.:::::..:	CAGGUCUAUGGUGGUCUUGUUC	Cleavage	| Symbols: ATGLCAK, GLCAK | glucuronokinase G | chr3:239381-241443 FORWARD LENGTH=1371	1				ath-miR172b-3p	AGAAUCUUGAUGAUGCUGCAU	AT3G62870.1	3.5	15.703	1	21	329	349	AGAAUCUUGAUGAUGCUGCAU	:::: :: ::::::::::	CACCAGCCUCUUCAAGAUUCU	Translation	| Symbols: | Ribosomal protein L7Ae/L30e/S12e/Gadd45 family protein | chr3:23242665-23244353 REVERSE LENGTH=1048	1
ath-miR399f-5p	GGGCAAGAUCACCAUUGGCAGA	AT2G36730.1	3	17.976	1	22	642	663	GGGCAAGAUCACCAUUGGCAGA	: ::::::::.:.::::..	GACGACAAUGGUGGUUUUGCUU	Cleavage	| Symbols: | Pentatricopeptide repeat (PPR) superfamily protein | chr2:15405068-15406573 REVERSE LENGTH=1506	1				ath-miR172b-3p	AGAAUCUUGAUGAUGCUGCAU	AT1G05000.1	3.5	16.773	1	21	124	144	AGAAUCUUGAUGAUGCUGCAU	::: :::::::.::.::.	CCGCACCAUCAUCGAGGUUUC	Cleavage	| Symbols: | Phosphotyrosine protein phosphatases superfamily protein | chr1:1425593-1428782 FORWARD LENGTH=1104	1
ath-miR399f-5p	GGGCAAGAUCACCAUUGGCAGA	AT5G54280.1	3	19.969	1	22	1171	1192	GGGCAAGAUCACCAUUGGCAGA	::. ::::::.:.:::.::	AGAGCUUAUGGUGGUUUUGUCC	Cleavage	| Symbols: ATM2, ATMYOS1, ATM4 | myosin 2 | chr5:22039383-22045242 REVERSE LENGTH=3533	1				ath-miR172b-3p	AGAAUCUUGAUGAUGCUGCAU	AT1G05000.2	3.5	16.773	1	21	116	136	AGAAUCUUGAUGAUGCUGCAU	::: :::::::.::.::.	CCGCACCAUCAUCGAGGUUUC	Cleavage	| Symbols: | Phosphotyrosine protein phosphatases superfamily protein | chr1:1425601-1428782 FORWARD LENGTH=1192	1
ath-miR399f-5p	GGGCAAGAUCACCAUUGGCAGA	AT5G54280.2	3	19.969	1	22	1987	2008	GGGCAAGAUCACCAUUGGCAGA	::. ::::::.:.:::.::	AGAGCUUAUGGUGGUUUUGUCC	Cleavage	| Symbols: ATM2, ATMYOS1, ATM4 | myosin 2 | chr5:22039389-22046298 REVERSE LENGTH=4343	1				ath-miR172b-3p	AGAAUCUUGAUGAUGCUGCAU	AT3G47870.1	3.5	20.276	1	21	223	243	AGAAUCUUGAUGAUGCUGCAU	: : ::.:::.::::::: ::	AAGAAGUAUCGUCAAGAUCCU	Cleavage	| Symbols: SCP, LBD27 | LOB domain-containing protein 27 | chr3:17659680-17661008 REVERSE LENGTH=1235	1
ath-miR399f-5p	GGGCAAGAUCACCAUUGGCAGA	AT3G26744.4	3.5	21.111	1	22	742	763	GGGCAAGAUCACCAUUGGCAGA	::::.:::::::.:.:::..	CCUGCUAAUGGUGGUUUUGUUG	Cleavage	| Symbols: ICE1, ATICE1, SCRM | basic helix-loop-helix (bHLH) DNA-binding superfamily protein | chr3:9832713-9835217 REVERSE LENGTH=1857	1				ath-miR172b-3p	AGAAUCUUGAUGAUGCUGCAU	AT1G14440.2	3.5	13.865	1	21	376	396	AGAAUCUUGAUGAUGCUGCAU	:: :::::::::::: ::	CAUCAUCAUCAUCAAGAUCCU	Cleavage	| Symbols: AtHB31, HB31, ZHD4 | homeobox protein 31 | chr1:4938878-4940695 REVERSE LENGTH=1311	1
ath-miR399f-5p	GGGCAAGAUCACCAUUGGCAGA	AT3G26744.2	3.5	21.111	1	22	820	841	GGGCAAGAUCACCAUUGGCAGA	::::.:::::::.:.:::..	CCUGCUAAUGGUGGUUUUGUUG	Cleavage	| Symbols: ICE1, ATICE1, SCRM | basic helix-loop-helix (bHLH) DNA-binding superfamily protein | chr3:9832713-9835247 REVERSE LENGTH=1935	1				ath-miR172b-3p	AGAAUCUUGAUGAUGCUGCAU	AT3G29770.1	3.5	19.095	1	21	398	418	AGAAUCUUGAUGAUGCUGCAU	:: :.:.::::::.::::	UCACAACGUUAUCAAGGUUCU	Cleavage	| Symbols: ATMES11, MES11 | methyl esterase 11 | chr3:11648341-11650839 FORWARD LENGTH=1577	1
ath-miR399f-5p	GGGCAAGAUCACCAUUGGCAGA	AT3G26744.1	3.5	21.111	1	22	907	928	GGGCAAGAUCACCAUUGGCAGA	::::.:::::::.:.:::..	CCUGCUAAUGGUGGUUUUGUUG	Cleavage	| Symbols: ICE1, ATICE1, SCRM | basic helix-loop-helix (bHLH) DNA-binding superfamily protein | chr3:9832689-9835087 REVERSE LENGTH=2046	1				ath-miR172b-3p	AGAAUCUUGAUGAUGCUGCAU	AT1G14440.1	3.5	13.865	1	21	588	608	AGAAUCUUGAUGAUGCUGCAU	:: :::::::::::: ::	CAUCAUCAUCAUCAAGAUCCU	Cleavage	| Symbols: AtHB31, HB31, ZHD4 | homeobox protein 31 | chr1:4938824-4940903 REVERSE LENGTH=1577	1
ath-miR399f-5p	GGGCAAGAUCACCAUUGGCAGA	AT4G15620.1	3.5	15.541	1	22	430	451	GGGCAAGAUCACCAUUGGCAGA	.::..:::::::.:.::::.	GUUGUUAAUGGUGGUUUUGCUA	Cleavage	| Symbols: | Uncharacterised protein family (UPF0497) | chr4:8913838-8915663 FORWARD LENGTH=802	1				ath-miR172b-3p	AGAAUCUUGAUGAUGCUGCAU	AT5G39240.1	3.5	21.214	1	21	145	165	AGAAUCUUGAUGAUGCUGCAU	:::: .::.::::::: ::	GAGCAGAGUCGUCAAGAUGCU	Cleavage	| Symbols: | unknown protein; BEST Arabidopsis thaliana protein match is: unknown protein (TAIR:AT3G29370.1); Has 15 Blast hits to 15 proteins in 4 species: Archae - 0; Bacteria - 0; Metazoa - 0; Fungi - 0; Plants - 15; Viruses - 0; Other Eukaryotes - 0 (source: NCBI BLink). | chr5:15712683-15713003 REVERSE LENGTH=321	1
ath-miR399f-5p	GGGCAAGAUCACCAUUGGCAGA	AT3G54520.1	3.5	14.081	1	22	664	685	GGGCAAGAUCACCAUUGGCAGA	.:::::::::::: ::::..	GUUGCCAAUGGUGAACUUGUUA	Cleavage	| Symbols: | unknown protein; BEST Arabidopsis thaliana protein match is: unknown protein (TAIR:AT3G54530.1); Has 72 Blast hits to 70 proteins in 20 species: Archae - 0; Bacteria - 5; Metazoa - 8; Fungi - 2; Plants - 18; Viruses - 0; Other Eukaryotes - 39 (source: NCBI BLink). | chr3:20183560-20185200 REVERSE LENGTH=1113	1				ath-miR172b-3p	AGAAUCUUGAUGAUGCUGCAU	AT3G19760.1	3.5	11.267	1	21	1214	1234	AGAAUCUUGAUGAUGCUGCAU	: ::. :. ::::::::::::	AAGCGACGACAUCAAGAUUCU	Cleavage	| Symbols: EIF4A-III | eukaryotic initiation factor 4A-III | chr3:6863713-6866593 FORWARD LENGTH=1655	1
ath-miR399f-5p	GGGCAAGAUCACCAUUGGCAGA	AT2G39270.1	3.5	15.776	1	22	288	309	GGGCAAGAUCACCAUUGGCAGA	.::::: ::::::::: :..:	AUUGCCACUGGUGAUCUCGUUC	Cleavage	| Symbols: | P-loop containing nucleoside triphosphate hydrolases superfamily protein | chr2:16399972-16401671 FORWARD LENGTH=1162	1				ath-miR173	UCUGUGAUUCUCUGUGUAAGC	AT1G41115.1	1.5	18.813	1	21	1848	1868	UCUGUGAUUCUCUGUGUAAGC	: ::::: ::::.::::::::	GAUUACAGAGAGGAUCACAGA	Cleavage	| Symbols: | transposable element gene | chr1:15457545-15460358 FORWARD LENGTH=2814	1
ath-miR399f-5p	GGGCAAGAUCACCAUUGGCAGA	AT5G54380.1	3.5	19.091	1	22	967	988	GGGCAAGAUCACCAUUGGCAGA	: ::. :::: :::::::::.:	UAUGUGAAUGAUGAUCUUGCUC	Cleavage	| Symbols: THE1 | protein kinase family protein | chr5:22077092-22079880 REVERSE LENGTH=2789	1				ath-miR173	UCUGUGAUUCUCUGUGUAAGC	AT1G20000.1	2.5	19.839	1	21	387	407	UCUGUGAUUCUCUGUGUAAGC	:.: ..::::::::::::::.	GUUGGUACAGAGAAUCACAGG	Cleavage	| Symbols: TAF11b | TBP-associated factor 11B | chr1:6936898-6937666 REVERSE LENGTH=615	1
ath-miR399f-5p	GGGCAAGAUCACCAUUGGCAGA	AT4G20790.1	3.5	12.52	1	22	672	693	GGGCAAGAUCACCAUUGGCAGA	.:::::::::.::::.:	UCCAAUAAUGGUGAUUUUGCUC	Cleavage	| Symbols: | Leucine-rich repeat protein kinase family protein | chr4:11134775-11136423 REVERSE LENGTH=1557	1				ath-miR173	UCUGUGAUUCUCUGUGUAAGC	AT1G41730.1	2.5	19.339	1	21	1848	1868	UCUGUGAUUCUCUGUGUAAGC	: :::::.::::.:::: :::	GAUUACAUAGAGGAUCAAAGA	Cleavage	| Symbols: | transposable element gene | chr1:15504918-15507474 REVERSE LENGTH=2557	1
ath-miR399f-5p	GGGCAAGAUCACCAUUGGCAGA	AT2G06810.1	3.5	14.628	1	22	1741	1762	GGGCAAGAUCACCAUUGGCAGA	::.:::::.::::::.:	GGUAACAGUGGUGGUCUUGCUC	Cleavage	| Symbols: | transposable element gene | chr2:2720745-2723009 REVERSE LENGTH=2265	1				ath-miR173	UCUGUGAUUCUCUGUGUAAGC	AT2G03350.1	2.5	23.988	1	21	54	74	UCUGUGAUUCUCUGUGUAAGC	.:::: :::::::::: :::	UUUUACUCAGAGAAUCAGAGA	Cleavage	| Symbols: | Protein of unknown function, DUF538 | chr2:1019579-1021186 REVERSE LENGTH=809	1
ath-miR399f-5p	GGGCAAGAUCACCAUUGGCAGA	AT2G15540.1	3.5	21.168	1	22	187	208	GGGCAAGAUCACCAUUGGCAGA	::.:::::.::::::.:	GGUAACAGUGGUGGUCUUGCUC	Cleavage	| Symbols: | transposable element gene | chr2:6778957-6783018 REVERSE LENGTH=4062	1				ath-miR173	UCUGUGAUUCUCUGUGUAAGC	AT1G27920.1	2.5	16.826	1	21	223	243	UCUGUGAUUCUCUGUGUAAGC	.::.: ::::::.:.:::::	AUUUGCUCAGAGAGUUACAGA	Cleavage	| Symbols: MAP65-8 | microtubule-associated protein 65-8 | chr1:9726948-9729848 FORWARD LENGTH=1847	1
ath-miR399f-5p	GGGCAAGAUCACCAUUGGCAGA	AT3G30745.1	3.5	19.517	1	22	187	208	GGGCAAGAUCACCAUUGGCAGA	::.:::::.::::::.:	GGUAACAGUGGUGGUCUUGCUC	Cleavage	| Symbols: | transposable element gene | chr3:12387772-12391875 FORWARD LENGTH=4104	1				ath-miR173	UCUGUGAUUCUCUGUGUAAGC	AT4G37180.1	2.5	20.118	1	21	938	958	UCUGUGAUUCUCUGUGUAAGC	::: : ::::::::.::::	UGUUAGAGAGAGAAUCGCAGA	Cleavage	| Symbols: | Homeodomain-like superfamily protein | chr4:17504564-17506367 FORWARD LENGTH=1415	1
ath-miR399f-5p	GGGCAAGAUCACCAUUGGCAGA	AT4G27940.1	3.5	20.166	1	22	773	794	GGGCAAGAUCACCAUUGGCAGA	:.:::: ::.::::::::	GGGACUAAUGCUGGUCUUGCCC	Cleavage	| Symbols: ATMTM1, MTM1 | manganese tracking factor for mitochondrial SOD2 | chr4:13904474-13907245 FORWARD LENGTH=1722	1				ath-miR173	UCUGUGAUUCUCUGUGUAAGC	AT4G37180.2	2.5	20.118	1	21	959	979	UCUGUGAUUCUCUGUGUAAGC	::: : ::::::::.::::	UGUUAGAGAGAGAAUCGCAGA	Cleavage	| Symbols: | Homeodomain-like superfamily protein | chr4:17504564-17506367 FORWARD LENGTH=1436	1
ath-miR399f-5p	GGGCAAGAUCACCAUUGGCAGA	AT2G06400.1	3.5	17.394	1	22	187	208	GGGCAAGAUCACCAUUGGCAGA	:::.: :::.::::::::	GGCACCAGUAGUGGUCUUGCCC	Cleavage	| Symbols: | transposable element gene | chr2:2523645-2527757 REVERSE LENGTH=4113	1				ath-miR173	UCUGUGAUUCUCUGUGUAAGC	AT5G57710.1	2.5	17.174	1	21	2670	2690	UCUGUGAUUCUCUGUGUAAGC	: : ::.::::::::::::	UGUGAGACGGAGAAUCACAGA	Cleavage	| Symbols: | Double Clp-N motif-containing P-loop nucleoside triphosphate hydrolases superfamily protein | chr5:23384794-23388353 FORWARD LENGTH=3274	1
ath-miR399f-5p	GGGCAAGAUCACCAUUGGCAGA	AT3G48510.1	3.5	22.347	1	22	915	936	GGGCAAGAUCACCAUUGGCAGA	:.:..:::::.:.::::..	GACGUCGGUGGUGGUUUUGCUU	Cleavage	| Symbols: | unknown protein; BEST Arabidopsis thaliana protein match is: unknown protein (TAIR:AT5G63350.1); Has 98 Blast hits to 98 proteins in 11 species: Archae - 0; Bacteria - 0; Metazoa - 0; Fungi - 0; Plants - 98; Viruses - 0; Other Eukaryotes - 0 (source: NCBI BLink). | chr3:17967354-17968538 REVERSE LENGTH=1185	1				ath-miR173	UCUGUGAUUCUCUGUGUAAGC	AT3G56990.1	3	13.597	1	21	1414	1434	UCUGUGAUUCUCUGUGUAAGC	:: :::.:::::::::::: :	GCGUACGCAGAGAAUCACAAA	Cleavage	| Symbols: EDA7 | embryo sac development arrest 7 | chr3:21088257-21092061 REVERSE LENGTH=2322	1
ath-miR399f-5p	GGGCAAGAUCACCAUUGGCAGA	AT4G02260.2	3.5	19.993	1	22	2026	2047	GGGCAAGAUCACCAUUGGCAGA	:.::::::: ::::::...	AAGGUCAAUGGUAAUCUUGUUU	Translation	| Symbols: RSH1, AT-RSH1 | RELA/SPOT homolog 1 | chr4:985232-991494 FORWARD LENGTH=3187	1				ath-miR173	UCUGUGAUUCUCUGUGUAAGC	AT3G12620.1	3	11.945	1	21	645	666	UCUGUGAUUCUCUG-UGUAAGC	:.::::: ::::::::::..::	GUUUACAUCAGAGAAUCAUGGA	Cleavage	| Symbols: | Protein phosphatase 2C family protein | chr3:4009275-4011399 REVERSE LENGTH=1711	1
ath-miR399f-5p	GGGCAAGAUCACCAUUGGCAGA	AT4G02260.1	3.5	19.993	1	22	2029	2050	GGGCAAGAUCACCAUUGGCAGA	:.::::::: ::::::...	AAGGUCAAUGGUAAUCUUGUUU	Translation	| Symbols: RSH1, AT-RSH1, ATRSH1 | RELA/SPOT homolog 1 | chr4:985232-991494 FORWARD LENGTH=3190	1				ath-miR173	UCUGUGAUUCUCUGUGUAAGC	AT3G12620.2	3	11.945	1	21	681	702	UCUGUGAUUCUCUG-UGUAAGC	:.::::: ::::::::::..::	GUUUACAUCAGAGAAUCAUGGA	Cleavage	| Symbols: | Protein phosphatase 2C family protein | chr3:4009275-4011347 REVERSE LENGTH=1747	1
ath-miR399f-5p	GGGCAAGAUCACCAUUGGCAGA	AT4G02260.3	3.5	19.993	1	22	2025	2046	GGGCAAGAUCACCAUUGGCAGA	:.::::::: ::::::...	AAGGUCAAUGGUAAUCUUGUUU	Translation	| Symbols: RSH1, AT-RSH1 | RELA/SPOT homolog 1 | chr4:985233-991494 FORWARD LENGTH=3272	1				ath-miR173	UCUGUGAUUCUCUGUGUAAGC	AT2G03940.1	3	8.091	1	21	2627	2647	UCUGUGAUUCUCUGUGUAAGC	:::::::::: :.:.::::.	ACUUACACAGACAGUUACAGG	Translation	| Symbols: | transposable element gene | chr2:1229288-1232499 FORWARD LENGTH=3212	1
ath-miR399f-5p	GGGCAAGAUCACCAUUGGCAGA	AT2G29560.1	3.5	20.959	1	22	823	844	GGGCAAGAUCACCAUUGGCAGA	:: .::::::.::::::.:	GGUGAAGAUGGUGGUCUUGCUC	Cleavage	| Symbols: ENOC | cytosolic enolase | chr2:12646560-12649906 FORWARD LENGTH=1715	1				ath-miR173	UCUGUGAUUCUCUGUGUAAGC	AT3G07960.1	3	18.988	1	21	683	703	UCUGUGAUUCUCUGUGUAAGC	.:::.:.::::.::::..:.	AUUUAUAUAGAGGAUCAUGGG	Cleavage	| Symbols: | Phosphatidylinositol-4-phosphate 5-kinase family protein | chr3:2534887-2538372 FORWARD LENGTH=2817	1
ath-miR399f-5p	GGGCAAGAUCACCAUUGGCAGA	AT3G48390.1	3.5	17.162	1	22	628	649	GGGCAAGAUCACCAUUGGCAGA	::. ::::::::::::..	GAGUCCGUUGGUGAUCUUGCUU	Cleavage	| Symbols: | MA3 domain-containing protein | chr3:17920815-17923496 FORWARD LENGTH=2344	1				ath-miR173	UCUGUGAUUCUCUGUGUAAGC	AT2G02110.1	3	13.142	1	21	1203	1223	UCUGUGAUUCUCUGUGUAAGC	::::: :::: :::.:::::	CCUUACUCAGAAAAUUACAGA	Translation	| Symbols: | transposable element gene | chr2:532320-536341 REVERSE LENGTH=4022	1
ath-miR408-5p	ACAGGGAACAAGCAGAGCAUG	AT2G31860.1	2	24.432	1	21	632	652	ACAGGGAACAAGCAGAGCAUG	: .::::.:::::::::::	UUUCUUCUGUUUGUUCCCUGU	Cleavage	| Symbols: | pseudogene, poly (ADP-ribose) glycohydrolase, putative, contains Pfam domain, PF05028: poly (ADP-ribose) glycohydrolase (PARG); blastp match of 59% identity and 1.4e-19 P-value to EGAD|134505|143482 114E2.c protein {Drosophila melanogaster} | chr2:13542483-13545266 REVERSE LENGTH=2784	1				ath-miR173	UCUGUGAUUCUCUGUGUAAGC	AT3G51160.1	3	22.709	1	21	654	674	UCUGUGAUUCUCUGUGUAAGC	::::::: ::::.:::::	UGGUACACAGUGAAUUACAGA	Translation	| Symbols: MUR1, MUR_1, GMD2 | NAD(P)-binding Rossmann-fold superfamily protein | chr3:19007010-19008427 REVERSE LENGTH=1418	1
ath-miR408-5p	ACAGGGAACAAGCAGAGCAUG	AT4G03950.1	2.5	18.749	1	21	778	798	ACAGGGAACAAGCAGAGCAUG	::: .:::::::::::..:::	CAUAUUCUGCUUGUUCUUUGU	Cleavage	| Symbols: | Nucleotide/sugar transporter family protein | chr4:1879518-1881111 FORWARD LENGTH=834	1				ath-miR173	UCUGUGAUUCUCUGUGUAAGC	AT1G13110.1	3	14.368	1	21	1078	1098	UCUGUGAUUCUCUGUGUAAGC	: :::::::::::::::	CAAGAAACAGAGAAUCACAGA	Cleavage	| Symbols: CYP71B7 | cytochrome P450, family 71 subfamily B, polypeptide 7 | chr1:4467220-4469033 FORWARD LENGTH=1743	1
ath-miR408-5p	ACAGGGAACAAGCAGAGCAUG	AT4G02940.1	2.5	11.566	1	21	1925	1945	ACAGGGAACAAGCAGAGCAUG	::::::::.:: :::.::::	AAUGCUCUGUUUCUUCUCUGU	Cleavage	| Symbols: | oxidoreductase, 2OG-Fe(II) oxygenase family protein | chr4:1306503-1310946 FORWARD LENGTH=2112	1				ath-miR173	UCUGUGAUUCUCUGUGUAAGC	AT4G06576.1	3	17.893	1	21	1848	1868	UCUGUGAUUCUCUGUGUAAGC	: ::::: ::::.:::: :::	GAUUACAGAGAGGAUCAAAGA	Cleavage	| Symbols: | transposable element gene | chr4:3547763-3549640 FORWARD LENGTH=1878	1
ath-miR408-5p	ACAGGGAACAAGCAGAGCAUG	AT1G67480.2	2.5	12.254	1	21	1693	1713	ACAGGGAACAAGCAGAGCAUG	: :::::.:::::.:.:::	UCUCCUCUGUUUGUUUCUUGU	Cleavage	| Symbols: | Galactose oxidase/kelch repeat superfamily protein | chr1:25276294-25278718 FORWARD LENGTH=1739	1				ath-miR173	UCUGUGAUUCUCUGUGUAAGC	AT3G50840.1	3	12.095	1	21	2078	2098	UCUGUGAUUCUCUGUGUAAGC	:::. ::::::::::.::	UGUUAUUCAGAGAAUCAUAGU	Cleavage	| Symbols: | Phototropic-responsive NPH3 family protein | chr3:18896175-18898621 REVERSE LENGTH=2135	1
ath-miR408-5p	ACAGGGAACAAGCAGAGCAUG	AT1G67480.1	2.5	12.254	1	21	1810	1830	ACAGGGAACAAGCAGAGCAUG	: :::::.:::::.:.:::	UCUCCUCUGUUUGUUUCUUGU	Cleavage	| Symbols: | Galactose oxidase/kelch repeat superfamily protein | chr1:25276295-25278718 FORWARD LENGTH=1856	1				ath-miR173	UCUGUGAUUCUCUGUGUAAGC	AT2G04042.1	3	11.557	1	21	1913	1933	UCUGUGAUUCUCUGUGUAAGC	: ::::: ::::.:::: :::	GAUUACAGAGAGGAUCAAAGA	Cleavage	| Symbols: | transposable element gene | chr2:1298496-1300722 FORWARD LENGTH=2227	1
ath-miR408-5p	ACAGGGAACAAGCAGAGCAUG	AT5G42150.1	2.5	11.973	1	21	1290	1310	ACAGGGAACAAGCAGAGCAUG	:: :: ::::::::.::::	AUUGAUCAGCUUGUUCUCUGU	Cleavage	| Symbols: | Glutathione S-transferase family protein | chr5:16846150-16848279 FORWARD LENGTH=1415	2				ath-miR173	UCUGUGAUUCUCUGUGUAAGC	AT3G33172.1	3	13.905	1	21	1446	1466	UCUGUGAUUCUCUGUGUAAGC	: ::::: ::::.:::: :::	GAUUACAGAGAGGAUCAAAGA	Cleavage	| Symbols: | transposable element gene | chr3:13997644-14000072 REVERSE LENGTH=2429	1
[truncated: 1,391 more rows]

## Sheet: Table S10
Table S10: Lists of Predicted target genes of statistically (p-value <0.05) differentially Up-regulated and Down-regulatedknown and novel miRNAs in abi1td mutant
Target Genes of Up-regulated known and novel miRNAs
miRNA ID	miRNA_Acc.	Target_Acc.	Expectation	UPE$	miRNA_start	miRNA_end	Target_start	Target_end	miRNA_aligned_fragment	alignment	Target_aligned_fragment	Inhibition	Target_Description	Multiplicity
[truncated: 84 more rows]

[truncated: 6 more sheets: Table S11, Table S12, Table S13, Table S14, Table S15, Table S16]
